# Supplementary material for: Low Gluten Beers Contain Variable Gluten and Immunogenic Epitope Content
Source: Foods. 2023 Aug 29;12(17):3252. doi: 10.3390/foods12173252 (PMC10486350; doi:10.3390/foods12173252)
Supplement: Supplementary file 1 [file foods-12-03252-s001.zip › Table S1.xlsx]

## Sheet: Metadata
_RESULTS_version	5
RESULTS_SEARCH_STAT_search_begin_time_clock	02/22/2023 10:39:25
RESULTS_SEARCH_STAT_search_end_time_clock	02/23/2023 13:38:35
RESULTS_SEARCH_STAT_search_time_duration	#VALUE!
RESULTS_SEARCH_STAT_stage_signal_processing_begin_time_clock	02/22/2023 10:39:26
RESULTS_SEARCH_STAT_stage_signal_processing_end_time_clock	02/22/2023 17:19:11
RESULTS_SEARCH_STAT_stage_signal_processing_time_duration	#VALUE!
RESULTS_SEARCH_STAT_stage_waiting_begin_time_clock	02/22/2023 17:19:11
RESULTS_SEARCH_STAT_stage_waiting_end_time_clock	02/22/2023 17:20:12
RESULTS_SEARCH_STAT_stage_waiting_time_duration	2065-02-16
RESULTS_SEARCH_STAT_stage_searching_begin_time_clock	02/22/2023 17:20:12
RESULTS_SEARCH_STAT_stage_searching_end_time_clock	02/23/2023 13:35:43
RESULTS_SEARCH_STAT_stage_searching_time_duration	#VALUE!
RESULTS_SEARCH_STAT_stage_fdr_begin_time_clock	02/23/2023 13:35:44
RESULTS_SEARCH_STAT_stage_fdr_end_time_clock	02/23/2023 13:38:35
RESULTS_SEARCH_STAT_stage_fdr_time_duration	2365-12-17
RESULTS_SEARCH_STAT_task_fraglet_exe_begin_time_clock	02/23/2023 03:55:58
RESULTS_SEARCH_STAT_task_fraglet_exe_end_time_clock	02/23/2023 09:17:56
RESULTS_SEARCH_STAT_task_fraglet_exe_time_duration	19318424
RESULTS_SEARCH_STAT_task_fraglet_exe_time_cpu	#VALUE!
RESULTS_SEARCH_STAT_task_taglet_exe_begin_time_clock	02/23/2023 09:55:34
RESULTS_SEARCH_STAT_task_taglet_exe_end_time_clock	02/23/2023 13:10:05
RESULTS_SEARCH_STAT_task_taglet_exe_time_duration	11671237
RESULTS_SEARCH_STAT_task_taglet_exe_time_cpu	#VALUE!
RESULTS_SEARCH_STAT_task_progroup_begin_time_clock	02/23/2023 13:10:05
RESULTS_SEARCH_STAT_task_progroup_end_time_clock	02/23/2023 13:35:43
RESULTS_SEARCH_STAT_task_progroup_time_duration	1538039
RESULTS_SEARCH_STAT_task_progroup_time_cpu	7487-11-06
RESULTS_SEARCH_STAT_task_focusing_begin_time_clock	02/23/2023 09:17:56
RESULTS_SEARCH_STAT_task_focusing_end_time_clock	02/23/2023 09:55:34
RESULTS_SEARCH_STAT_task_focusing_time_duration	2257392
RESULTS_SEARCH_STAT_task_focusing_time_cpu	2699296
RESULTS_SEARCH_STAT_computer_memory	65210
RESULTS_SEARCH_STAT_computer_name	XHD91901223
RESULTS_SEARCH_STAT_num_proteins	4485232
RESULTS_SEARCH_STAT_num_residues	1591451050
RESULTS_SEARCH_STAT_number_cores	18
RESULTS_SEARCH_STAT_number_licensed_tasks	16
RESULTS_SEARCH_STAT_number_processors	36
RESULTS_SEARCH_STAT_os	Windows 10 Pro for Workstations (6.2.9200)
RESULTS_SEARCH_1_time_cpu	820875
RESULTS_SEARCH_1_time_duration	822330
RESULTS_SEARCH_1_version	5.0.3.5312
RESULTS_SEARCH_1_xml:id	SEARCH:1:638126591654152401_0
RESULTS_SEARCH_1_PARAMETERS_chemical_data_edited	TRUE
RESULTS_SEARCH_1_PARAMETERS_do_multiprecursor_search	TRUE
RESULTS_SEARCH_1_PARAMETERS_do_reverse_search	TRUE
RESULTS_SEARCH_1_PARAMETERS_max_quant_labels	35
RESULTS_SEARCH_1_PARAMETERS_maxresults	15
RESULTS_SEARCH_1_PARAMETERS_separate_searches	FALSE
RESULTS_SEARCH_1_PARAMETERS_MSTOLERANCE_type	dalton
RESULTS_SEARCH_1_PARAMETERS_MSTOLERANCE_value	0.05
RESULTS_SEARCH_1_PARAMETERS_MSMSTOLERANCE_type	dalton
RESULTS_SEARCH_1_PARAMETERS_MSMSTOLERANCE_value	0.1
RESULTS_SEARCH_1_PARAMETERS_MS_STANDARD_DEVIATION_type	dalton
RESULTS_SEARCH_1_PARAMETERS_MS_STANDARD_DEVIATION_value	0.0011
RESULTS_SEARCH_1_PARAMETERS_MSMS_STANDARD_DEVIATION_type	dalton
RESULTS_SEARCH_1_PARAMETERS_MSMS_STANDARD_DEVIATION_value	0.01
RESULTS_SEARCH_1_PARAMETERS_FASTA_filename	C:\AB SCIEX\ProteinPilot Data\SearchDatabases\UP_20230221_Poacea_clean_crap.fasta
RESULTS_SEARCH_1_PARAMETERS_AUTO_CALIBRATION_ms	TRUE
RESULTS_SEARCH_1_PARAMETERS_AUTO_CALIBRATION_msexport	FALSE
RESULTS_SEARCH_1_PARAMETERS_AUTO_CALIBRATION_msms	TRUE
RESULTS_SEARCH_1_PARAMETERS_AUTO_CALIBRATION_msmstolsdratio	2.75
RESULTS_SEARCH_1_PARAMETERS_AUTO_CALIBRATION_mstolsdratio	7
RESULTS_SEARCH_1_PARAMETERS_AUTO_CALIBRATION_squareroot	TRUE
RESULTS_SEARCH_1_PARAMETERS_AUTO_CALIBRATION_type	dalton
RESULTS_SEARCH_1_PARAMETERS_AUTO_CALIBRATION_MCP_d_s_s_f	0.0666667
RESULTS_SEARCH_1_PARAMETERS_AUTO_CALIBRATION_MCP_d_s_w_f	3
RESULTS_SEARCH_1_PARAMETERS_AUTO_CALIBRATION_MCP_m_f_r_mbc	200
RESULTS_SEARCH_1_PARAMETERS_AUTO_CALIBRATION_MCP_m_m_c	10
RESULTS_SEARCH_1_PARAMETERS_AUTO_CALIBRATION_MCP_m_m_f_s	0.25
RESULTS_SEARCH_1_PARAMETERS_AUTO_CALIBRATION_MCP_m_m_p_f	0.33
RESULTS_SEARCH_1_PARAMETERS_AUTO_CALIBRATION_MCP_m_m_p_rms_f	1
RESULTS_SEARCH_1_PARAMETERS_AUTO_CALIBRATION_MCP_m_p_t_f	1
RESULTS_SEARCH_1_PARAMETERS_AUTO_CALIBRATION_MCP_m_r_h_n_b	15
RESULTS_SEARCH_1_PARAMETERS_AUTO_CALIBRATION_MCP_m_z_n_s	99
RESULTS_SEARCH_1_PARAMETERS_AUTO_CALIBRATION_MCP_m_z_s_mn_f_r	0.0666667
RESULTS_SEARCH_1_PARAMETERS_AUTO_CALIBRATION_MCP_m_z_s_mx_f_r	0.1
RESULTS_SEARCH_1_PARAMETERS_MS_AUTO_CALIBRATION_OUT_avres	9.41635e-09
RESULTS_SEARCH_1_PARAMETERS_MS_AUTO_CALIBRATION_OUT_c0	0.000103213
RESULTS_SEARCH_1_PARAMETERS_MS_AUTO_CALIBRATION_OUT_c1minus1	-9.02204e-07
RESULTS_SEARCH_1_PARAMETERS_MS_AUTO_CALIBRATION_OUT_c2	0
RESULTS_SEARCH_1_PARAMETERS_MS_AUTO_CALIBRATION_OUT_file	1
RESULTS_SEARCH_1_PARAMETERS_MS_AUTO_CALIBRATION_OUT_partnumber	1
RESULTS_SEARCH_1_PARAMETERS_MS_AUTO_CALIBRATION_OUT_polyorder	1
RESULTS_SEARCH_1_PARAMETERS_MS_AUTO_CALIBRATION_OUT_sample	1
RESULTS_SEARCH_1_PARAMETERS_MS_AUTO_CALIBRATION_OUT_squareroot	TRUE
RESULTS_SEARCH_1_PARAMETERS_MSMS_AUTO_CALIBRATION_OUT_avres	-5.51517e-08
RESULTS_SEARCH_1_PARAMETERS_MSMS_AUTO_CALIBRATION_OUT_c0	4.76646e-05
RESULTS_SEARCH_1_PARAMETERS_MSMS_AUTO_CALIBRATION_OUT_c1minus1	-1.05808e-06
RESULTS_SEARCH_1_PARAMETERS_MSMS_AUTO_CALIBRATION_OUT_c2	0
RESULTS_SEARCH_1_PARAMETERS_MSMS_AUTO_CALIBRATION_OUT_file	1
RESULTS_SEARCH_1_PARAMETERS_MSMS_AUTO_CALIBRATION_OUT_partnumber	1
RESULTS_SEARCH_1_PARAMETERS_MSMS_AUTO_CALIBRATION_OUT_polyorder	1
RESULTS_SEARCH_1_PARAMETERS_MSMS_AUTO_CALIBRATION_OUT_sample	1
RESULTS_SEARCH_1_PARAMETERS_MSMS_AUTO_CALIBRATION_OUT_squareroot	TRUE
RESULTS_SEARCH_1_PARAMETERS_MAX_PRECURSORS_FRAGLET	5
RESULTS_SEARCH_1_PARAMETERS_MAX_PRECURSORS_TAGLET	1
RESULTS_SEARCH_1_PARAMETERS_PRECURSORS_DR_FRAGLET	10
RESULTS_SEARCH_1_PARAMETERS_PRECURSORS_DR_TAGLET	3
RESULTS_SEARCH_1_PARAMETERS_DEFAULT_CHARGE_STATE_1_charge	2
RESULTS_SEARCH_1_PARAMETERS_DEFAULT_CHARGE_STATE_1_probability	1
RESULTS_SEARCH_1_PARAMETERS_DEFAULT_CHARGE_STATE_2_charge	3
RESULTS_SEARCH_1_PARAMETERS_DEFAULT_CHARGE_STATE_2_probability	1
RESULTS_SEARCH_1_PARAMETERS_DEFAULT_CHARGE_STATE_3_charge	4
RESULTS_SEARCH_1_PARAMETERS_DEFAULT_CHARGE_STATE_3_probability	1
RESULTS_SEARCH_1_PARAMETERS_VERSION	5.0.3.0, 5313
RESULTS_SEARCH_1_PARAMETERS_PARAGON_VERSION	5.0.3.0, 5312
RESULTS_SEARCH_1_PARAMETERS_APPLICATION	ProteinPilot(tm) Software
RESULTS_SEARCH_1_PARAMETERS_PROGROUP_alternativedispositionmaximumfoldprobabilitydrop	100
RESULTS_SEARCH_1_PARAMETERS_PROGROUP_alternativedispositionmaximumfoldscoredrop	2
RESULTS_SEARCH_1_PARAMETERS_PROGROUP_autodiscordantpeptidethreshold	0.3
RESULTS_SEARCH_1_PARAMETERS_PROGROUP_bayesconfidencecalclulation	TRUE
RESULTS_SEARCH_1_PARAMETERS_PROGROUP_calibrateconfidence	TRUE
RESULTS_SEARCH_1_PARAMETERS_PROGROUP_compresspeptides	FALSE
RESULTS_SEARCH_1_PARAMETERS_PROGROUP_confidencepercentthresholdforexcludingothersfromquant	15
RESULTS_SEARCH_1_PARAMETERS_PROGROUP_confidencepercentthresholdforincludingselfinquant	15
RESULTS_SEARCH_1_PARAMETERS_PROGROUP_donotstoremspeaklists	FALSE
RESULTS_SEARCH_1_PARAMETERS_PROGROUP_fasta	C:\AB SCIEX\ProteinPilot Data\SearchDatabases\UP_20230221_Poacea_clean_crap.fasta
RESULTS_SEARCH_1_PARAMETERS_PROGROUP_featuregroupminpepconf	0.66
RESULTS_SEARCH_1_PARAMETERS_PROGROUP_featuregroupminups	0.47
RESULTS_SEARCH_1_PARAMETERS_PROGROUP_focusingintersection	4
RESULTS_SEARCH_1_PARAMETERS_PROGROUP_focusingminimummatchconfidence	0.1
RESULTS_SEARCH_1_PARAMETERS_PROGROUP_focusingminunusedprotscore	0.1
RESULTS_SEARCH_1_PARAMETERS_PROGROUP_focusingsubsetcutoff	6
RESULTS_SEARCH_1_PARAMETERS_PROGROUP_intersection	1.3
RESULTS_SEARCH_1_PARAMETERS_PROGROUP_minimummatchconfidencecutoff	0.001
RESULTS_SEARCH_1_PARAMETERS_PROGROUP_minunusedprotscore	0.0458
RESULTS_SEARCH_1_PARAMETERS_PROGROUP_subsetcutoff	2
RESULTS_SEARCH_1_PARAMETERS_PROGROUP_uniprotservicehttpssupported	TRUE
RESULTS_SEARCH_1_PARAMETERS_PROGROUP_unusedprotscorethresholdforexcludingothersfromquant	1900-01-01 07:12:00
RESULTS_SEARCH_1_PARAMETERS_PEAKLIST_count	3131
RESULTS_SEARCH_1_PARAMETERS_PEAKLIST_filenumber	1
RESULTS_SEARCH_1_PARAMETERS_PEAKLIST_original_count	3131
RESULTS_SEARCH_1_PARAMETERS_PEAKLIST_originalfilename	F:\Data\Beer\MC 20170331 6600TF-M_IDA_LG Beers-RAT_LG1-17\MC 20170331 6600TF-M_IDA_RAT-LG13.wiff
RESULTS_SEARCH_1_PARAMETERS_PEAKLIST_partnumber	1
RESULTS_SEARCH_1_PARAMETERS_QUANT_TYPE_background_correction	FALSE
RESULTS_SEARCH_1_PARAMETERS_QUANT_TYPE_bias_correction	TRUE
RESULTS_SEARCH_1_PARAMETERS_QUANT_TYPE_keep_extreme_peptides_over_fraction	0
RESULTS_SEARCH_1_PARAMETERS_QUANT_TYPE_low_confidence_check	TRUE
RESULTS_SEARCH_1_PARAMETERS_QUANT_TYPE_low_intensity_check	TRUE
RESULTS_SEARCH_1_PARAMETERS_QUANT_TYPE_median_statistic	TRUE
RESULTS_SEARCH_1_PARAMETERS_QUANT_TYPE_mod_check	TRUE
RESULTS_SEARCH_1_PARAMETERS_QUANT_TYPE_quant_threshold	-1
RESULTS_SEARCH_1_PARAMETERS_QUANT_TYPE_quant_threshold_sn	9
RESULTS_SEARCH_1_PARAMETERS_QUANT_TYPE_separate_searches	FALSE
RESULTS_SEARCH_1_PARAMETERS_QUANT_TYPE_shared_msms_check	TRUE
RESULTS_SEARCH_1_PARAMETERS_PARAGON_METHOD_SETTINGS_UI_SAMPLE_TYPE	Identification
RESULTS_SEARCH_1_PARAMETERS_PARAGON_METHOD_SETTINGS_UI_CYS_ALKYLATION	Iodoacetamide
RESULTS_SEARCH_1_PARAMETERS_PARAGON_METHOD_SETTINGS_UI_DIGESTION	Trypsin
RESULTS_SEARCH_1_PARAMETERS_PARAGON_METHOD_SETTINGS_UI_INSTRUMENT	TripleTOF 6600
RESULTS_SEARCH_1_PARAMETERS_PARAGON_METHOD_SETTINGS_UI_SEARCH_EFFORT	Thorough
RESULTS_SEARCH_1_PARAMETERS_PARAGON_METHOD_SETTINGS_UI_ID_FOCUS	Biological modifications
RESULTS_SEARCH_1_PARAMETERS_PARAGON_METHOD_SETTINGS_UI_USER_NAME	XHD91901223\ECU
RESULTS_SEARCH_1_PARAMETERS_PARAGON_METHOD_SETTINGS_UI_MACHINE_NAME	XHD91901223
RESULTS_SEARCH_1_PARAMETERS_PARAGON_METHOD_SETTINGS_UI_SEARCH_ID	#VALUE!
RESULTS_SEARCH_1_PARAMETERS_PARAGON_METHOD_SETTINGS_UI_START_TIME	2023-02-22 10:39:25
RESULTS_SEARCH_1_PARAMETERS_PARAGON_METHOD_SETTINGS_UI_MIN_UNUSED_PROTSCORE	01:05:57.120000
RESULTS_SEARCH_1_PARAMETERS_PARAGON_METHOD_SETTINGS_UI_PSPEP	TRUE
RESULTS_SEARCH_2_time_cpu	375234
RESULTS_SEARCH_2_time_duration	375419
RESULTS_SEARCH_2_version	5.0.3.5312
RESULTS_SEARCH_2_xml:id	SEARCH:2:638126591654152401_0
RESULTS_SEARCH_2_PARAMETERS_chemical_data_edited	TRUE
RESULTS_SEARCH_2_PARAMETERS_do_multiprecursor_search	TRUE
RESULTS_SEARCH_2_PARAMETERS_do_reverse_search	TRUE
RESULTS_SEARCH_2_PARAMETERS_max_quant_labels	35
RESULTS_SEARCH_2_PARAMETERS_maxresults	15
RESULTS_SEARCH_2_PARAMETERS_separate_searches	FALSE
RESULTS_SEARCH_2_PARAMETERS_MSTOLERANCE_type	dalton
RESULTS_SEARCH_2_PARAMETERS_MSTOLERANCE_value	0.05
RESULTS_SEARCH_2_PARAMETERS_MSMSTOLERANCE_type	dalton
RESULTS_SEARCH_2_PARAMETERS_MSMSTOLERANCE_value	0.1
RESULTS_SEARCH_2_PARAMETERS_MS_STANDARD_DEVIATION_type	dalton
RESULTS_SEARCH_2_PARAMETERS_MS_STANDARD_DEVIATION_value	0.0011
RESULTS_SEARCH_2_PARAMETERS_MSMS_STANDARD_DEVIATION_type	dalton
RESULTS_SEARCH_2_PARAMETERS_MSMS_STANDARD_DEVIATION_value	0.01
RESULTS_SEARCH_2_PARAMETERS_FASTA_filename	C:\AB SCIEX\ProteinPilot Data\SearchDatabases\UP_20230221_Poacea_clean_crap.fasta
RESULTS_SEARCH_2_PARAMETERS_AUTO_CALIBRATION_ms	TRUE
RESULTS_SEARCH_2_PARAMETERS_AUTO_CALIBRATION_msexport	FALSE
RESULTS_SEARCH_2_PARAMETERS_AUTO_CALIBRATION_msms	TRUE
RESULTS_SEARCH_2_PARAMETERS_AUTO_CALIBRATION_msmstolsdratio	2.75
RESULTS_SEARCH_2_PARAMETERS_AUTO_CALIBRATION_mstolsdratio	7
RESULTS_SEARCH_2_PARAMETERS_AUTO_CALIBRATION_squareroot	TRUE
RESULTS_SEARCH_2_PARAMETERS_AUTO_CALIBRATION_type	dalton
RESULTS_SEARCH_2_PARAMETERS_AUTO_CALIBRATION_MCP_d_s_s_f	0.0666667
RESULTS_SEARCH_2_PARAMETERS_AUTO_CALIBRATION_MCP_d_s_w_f	3
RESULTS_SEARCH_2_PARAMETERS_AUTO_CALIBRATION_MCP_m_f_r_mbc	200
RESULTS_SEARCH_2_PARAMETERS_AUTO_CALIBRATION_MCP_m_m_c	10
RESULTS_SEARCH_2_PARAMETERS_AUTO_CALIBRATION_MCP_m_m_f_s	0.25
RESULTS_SEARCH_2_PARAMETERS_AUTO_CALIBRATION_MCP_m_m_p_f	0.33
RESULTS_SEARCH_2_PARAMETERS_AUTO_CALIBRATION_MCP_m_m_p_rms_f	1
RESULTS_SEARCH_2_PARAMETERS_AUTO_CALIBRATION_MCP_m_p_t_f	1
RESULTS_SEARCH_2_PARAMETERS_AUTO_CALIBRATION_MCP_m_r_h_n_b	15
RESULTS_SEARCH_2_PARAMETERS_AUTO_CALIBRATION_MCP_m_z_n_s	99
RESULTS_SEARCH_2_PARAMETERS_AUTO_CALIBRATION_MCP_m_z_s_mn_f_r	0.0666667
RESULTS_SEARCH_2_PARAMETERS_AUTO_CALIBRATION_MCP_m_z_s_mx_f_r	0.1
RESULTS_SEARCH_2_PARAMETERS_MS_AUTO_CALIBRATION_OUT_avres	9.41635e-09
RESULTS_SEARCH_2_PARAMETERS_MS_AUTO_CALIBRATION_OUT_c0	0.000103213
RESULTS_SEARCH_2_PARAMETERS_MS_AUTO_CALIBRATION_OUT_c1minus1	-9.02204e-07
RESULTS_SEARCH_2_PARAMETERS_MS_AUTO_CALIBRATION_OUT_c2	0
RESULTS_SEARCH_2_PARAMETERS_MS_AUTO_CALIBRATION_OUT_file	1900-01-01
RESULTS_SEARCH_2_PARAMETERS_MS_AUTO_CALIBRATION_OUT_partnumber	1
RESULTS_SEARCH_2_PARAMETERS_MS_AUTO_CALIBRATION_OUT_polyorder	1
RESULTS_SEARCH_2_PARAMETERS_MS_AUTO_CALIBRATION_OUT_sample	1
RESULTS_SEARCH_2_PARAMETERS_MS_AUTO_CALIBRATION_OUT_squareroot	TRUE
RESULTS_SEARCH_2_PARAMETERS_MSMS_AUTO_CALIBRATION_OUT_avres	-5.51517e-08
RESULTS_SEARCH_2_PARAMETERS_MSMS_AUTO_CALIBRATION_OUT_c0	4.76646e-05
RESULTS_SEARCH_2_PARAMETERS_MSMS_AUTO_CALIBRATION_OUT_c1minus1	-1.05808e-06
RESULTS_SEARCH_2_PARAMETERS_MSMS_AUTO_CALIBRATION_OUT_c2	0
RESULTS_SEARCH_2_PARAMETERS_MSMS_AUTO_CALIBRATION_OUT_file	1
RESULTS_SEARCH_2_PARAMETERS_MSMS_AUTO_CALIBRATION_OUT_partnumber	1
RESULTS_SEARCH_2_PARAMETERS_MSMS_AUTO_CALIBRATION_OUT_polyorder	1
RESULTS_SEARCH_2_PARAMETERS_MSMS_AUTO_CALIBRATION_OUT_sample	1
RESULTS_SEARCH_2_PARAMETERS_MSMS_AUTO_CALIBRATION_OUT_squareroot	TRUE
RESULTS_SEARCH_2_PARAMETERS_MAX_PRECURSORS_FRAGLET	5
RESULTS_SEARCH_2_PARAMETERS_MAX_PRECURSORS_TAGLET	1
RESULTS_SEARCH_2_PARAMETERS_PRECURSORS_DR_FRAGLET	10
RESULTS_SEARCH_2_PARAMETERS_PRECURSORS_DR_TAGLET	3
RESULTS_SEARCH_2_PARAMETERS_DEFAULT_CHARGE_STATE_1_charge	2
RESULTS_SEARCH_2_PARAMETERS_DEFAULT_CHARGE_STATE_1_probability	1
RESULTS_SEARCH_2_PARAMETERS_DEFAULT_CHARGE_STATE_2_charge	3
RESULTS_SEARCH_2_PARAMETERS_DEFAULT_CHARGE_STATE_2_probability	1
RESULTS_SEARCH_2_PARAMETERS_DEFAULT_CHARGE_STATE_3_charge	4
RESULTS_SEARCH_2_PARAMETERS_DEFAULT_CHARGE_STATE_3_probability	1
RESULTS_SEARCH_2_PARAMETERS_VERSION	5.0.3.0, 5313
RESULTS_SEARCH_2_PARAMETERS_PARAGON_VERSION	5.0.3.0, 5312
RESULTS_SEARCH_2_PARAMETERS_APPLICATION	ProteinPilot(tm) Software
RESULTS_SEARCH_2_PARAMETERS_PROGROUP_alternativedispositionmaximumfoldprobabilitydrop	100
RESULTS_SEARCH_2_PARAMETERS_PROGROUP_alternativedispositionmaximumfoldscoredrop	2
RESULTS_SEARCH_2_PARAMETERS_PROGROUP_autodiscordantpeptidethreshold	0.3
RESULTS_SEARCH_2_PARAMETERS_PROGROUP_bayesconfidencecalclulation	TRUE
RESULTS_SEARCH_2_PARAMETERS_PROGROUP_calibrateconfidence	TRUE
RESULTS_SEARCH_2_PARAMETERS_PROGROUP_compresspeptides	FALSE
RESULTS_SEARCH_2_PARAMETERS_PROGROUP_confidencepercentthresholdforexcludingothersfromquant	15
RESULTS_SEARCH_2_PARAMETERS_PROGROUP_confidencepercentthresholdforincludingselfinquant	15
RESULTS_SEARCH_2_PARAMETERS_PROGROUP_donotstoremspeaklists	FALSE
RESULTS_SEARCH_2_PARAMETERS_PROGROUP_fasta	C:\AB SCIEX\ProteinPilot Data\SearchDatabases\UP_20230221_Poacea_clean_crap.fasta
RESULTS_SEARCH_2_PARAMETERS_PROGROUP_featuregroupminpepconf	0.66
RESULTS_SEARCH_2_PARAMETERS_PROGROUP_featuregroupminups	0.47
RESULTS_SEARCH_2_PARAMETERS_PROGROUP_focusingintersection	4
RESULTS_SEARCH_2_PARAMETERS_PROGROUP_focusingminimummatchconfidence	0.1
RESULTS_SEARCH_2_PARAMETERS_PROGROUP_focusingminunusedprotscore	0.1
RESULTS_SEARCH_2_PARAMETERS_PROGROUP_focusingsubsetcutoff	6
RESULTS_SEARCH_2_PARAMETERS_PROGROUP_intersection	1.3
RESULTS_SEARCH_2_PARAMETERS_PROGROUP_minimummatchconfidencecutoff	0.001
RESULTS_SEARCH_2_PARAMETERS_PROGROUP_minunusedprotscore	0.0458
RESULTS_SEARCH_2_PARAMETERS_PROGROUP_subsetcutoff	2
RESULTS_SEARCH_2_PARAMETERS_PROGROUP_uniprotservicehttpssupported	TRUE
RESULTS_SEARCH_2_PARAMETERS_PROGROUP_unusedprotscorethresholdforexcludingothersfromquant	1.3
RESULTS_SEARCH_2_PARAMETERS_PEAKLIST_count	3131
RESULTS_SEARCH_2_PARAMETERS_PEAKLIST_filenumber	1
RESULTS_SEARCH_2_PARAMETERS_PEAKLIST_original_count	3131
RESULTS_SEARCH_2_PARAMETERS_PEAKLIST_originalfilename	F:\Data\Beer\MC 20170331 6600TF-M_IDA_LG Beers-RAT_LG1-17\MC 20170331 6600TF-M_IDA_RAT-LG13.wiff
RESULTS_SEARCH_2_PARAMETERS_PEAKLIST_partnumber	1
RESULTS_SEARCH_2_PARAMETERS_QUANT_TYPE_background_correction	FALSE
RESULTS_SEARCH_2_PARAMETERS_QUANT_TYPE_bias_correction	TRUE
RESULTS_SEARCH_2_PARAMETERS_QUANT_TYPE_keep_extreme_peptides_over_fraction	0
RESULTS_SEARCH_2_PARAMETERS_QUANT_TYPE_low_confidence_check	TRUE
RESULTS_SEARCH_2_PARAMETERS_QUANT_TYPE_low_intensity_check	TRUE
RESULTS_SEARCH_2_PARAMETERS_QUANT_TYPE_median_statistic	TRUE
RESULTS_SEARCH_2_PARAMETERS_QUANT_TYPE_mod_check	TRUE
RESULTS_SEARCH_2_PARAMETERS_QUANT_TYPE_quant_threshold	-1
RESULTS_SEARCH_2_PARAMETERS_QUANT_TYPE_quant_threshold_sn	9
RESULTS_SEARCH_2_PARAMETERS_QUANT_TYPE_separate_searches	FALSE
RESULTS_SEARCH_2_PARAMETERS_QUANT_TYPE_shared_msms_check	TRUE
RESULTS_SEARCH_2_PARAMETERS_PARAGON_METHOD_SETTINGS_UI_SAMPLE_TYPE	Identification
RESULTS_SEARCH_2_PARAMETERS_PARAGON_METHOD_SETTINGS_UI_CYS_ALKYLATION	Iodoacetamide
RESULTS_SEARCH_2_PARAMETERS_PARAGON_METHOD_SETTINGS_UI_DIGESTION	Trypsin
RESULTS_SEARCH_2_PARAMETERS_PARAGON_METHOD_SETTINGS_UI_INSTRUMENT	TripleTOF 6600
RESULTS_SEARCH_2_PARAMETERS_PARAGON_METHOD_SETTINGS_UI_SEARCH_EFFORT	Thorough
RESULTS_SEARCH_2_PARAMETERS_PARAGON_METHOD_SETTINGS_UI_ID_FOCUS	Biological modifications
RESULTS_SEARCH_2_PARAMETERS_PARAGON_METHOD_SETTINGS_UI_USER_NAME	XHD91901223\ECU
RESULTS_SEARCH_2_PARAMETERS_PARAGON_METHOD_SETTINGS_UI_MACHINE_NAME	XHD91901223
RESULTS_SEARCH_2_PARAMETERS_PARAGON_METHOD_SETTINGS_UI_SEARCH_ID	6.38127e+17
RESULTS_SEARCH_2_PARAMETERS_PARAGON_METHOD_SETTINGS_UI_START_TIME	2023-02-22 10:39:25
RESULTS_SEARCH_2_PARAMETERS_PARAGON_METHOD_SETTINGS_UI_MIN_UNUSED_PROTSCORE	0.0458
RESULTS_SEARCH_2_PARAMETERS_PARAGON_METHOD_SETTINGS_UI_PSPEP	TRUE
RESULTS_SEARCH_3_time_cpu	713500
RESULTS_SEARCH_3_time_duration	714628
RESULTS_SEARCH_3_version	5.0.3.5312
RESULTS_SEARCH_3_xml:id	SEARCH:1:638126591654152401_1
RESULTS_SEARCH_3_PARAMETERS_chemical_data_edited	TRUE
RESULTS_SEARCH_3_PARAMETERS_do_multiprecursor_search	TRUE
RESULTS_SEARCH_3_PARAMETERS_do_reverse_search	TRUE
RESULTS_SEARCH_3_PARAMETERS_max_quant_labels	35
RESULTS_SEARCH_3_PARAMETERS_maxresults	15
RESULTS_SEARCH_3_PARAMETERS_separate_searches	FALSE
RESULTS_SEARCH_3_PARAMETERS_MSTOLERANCE_type	dalton
RESULTS_SEARCH_3_PARAMETERS_MSTOLERANCE_value	0.05
RESULTS_SEARCH_3_PARAMETERS_MSMSTOLERANCE_type	dalton
RESULTS_SEARCH_3_PARAMETERS_MSMSTOLERANCE_value	0.1
RESULTS_SEARCH_3_PARAMETERS_MS_STANDARD_DEVIATION_type	dalton
RESULTS_SEARCH_3_PARAMETERS_MS_STANDARD_DEVIATION_value	0.0011
RESULTS_SEARCH_3_PARAMETERS_MSMS_STANDARD_DEVIATION_type	dalton
RESULTS_SEARCH_3_PARAMETERS_MSMS_STANDARD_DEVIATION_value	0.01
RESULTS_SEARCH_3_PARAMETERS_FASTA_filename	C:\AB SCIEX\ProteinPilot Data\SearchDatabases\UP_20230221_Poacea_clean_crap.fasta
RESULTS_SEARCH_3_PARAMETERS_AUTO_CALIBRATION_ms	TRUE
RESULTS_SEARCH_3_PARAMETERS_AUTO_CALIBRATION_msexport	FALSE
RESULTS_SEARCH_3_PARAMETERS_AUTO_CALIBRATION_msms	TRUE
RESULTS_SEARCH_3_PARAMETERS_AUTO_CALIBRATION_msmstolsdratio	2.75
RESULTS_SEARCH_3_PARAMETERS_AUTO_CALIBRATION_mstolsdratio	7
RESULTS_SEARCH_3_PARAMETERS_AUTO_CALIBRATION_squareroot	TRUE
RESULTS_SEARCH_3_PARAMETERS_AUTO_CALIBRATION_type	dalton
RESULTS_SEARCH_3_PARAMETERS_AUTO_CALIBRATION_MCP_d_s_s_f	0.0666667
RESULTS_SEARCH_3_PARAMETERS_AUTO_CALIBRATION_MCP_d_s_w_f	3
RESULTS_SEARCH_3_PARAMETERS_AUTO_CALIBRATION_MCP_m_f_r_mbc	200
RESULTS_SEARCH_3_PARAMETERS_AUTO_CALIBRATION_MCP_m_m_c	10
RESULTS_SEARCH_3_PARAMETERS_AUTO_CALIBRATION_MCP_m_m_f_s	0.25
RESULTS_SEARCH_3_PARAMETERS_AUTO_CALIBRATION_MCP_m_m_p_f	0.33
RESULTS_SEARCH_3_PARAMETERS_AUTO_CALIBRATION_MCP_m_m_p_rms_f	1
RESULTS_SEARCH_3_PARAMETERS_AUTO_CALIBRATION_MCP_m_p_t_f	1
RESULTS_SEARCH_3_PARAMETERS_AUTO_CALIBRATION_MCP_m_r_h_n_b	15
RESULTS_SEARCH_3_PARAMETERS_AUTO_CALIBRATION_MCP_m_z_n_s	99
RESULTS_SEARCH_3_PARAMETERS_AUTO_CALIBRATION_MCP_m_z_s_mn_f_r	0.0666667
RESULTS_SEARCH_3_PARAMETERS_AUTO_CALIBRATION_MCP_m_z_s_mx_f_r	0.1
RESULTS_SEARCH_3_PARAMETERS_MS_AUTO_CALIBRATION_OUT_avres	1.17056e-08
RESULTS_SEARCH_3_PARAMETERS_MS_AUTO_CALIBRATION_OUT_c0	4.61328e-05
RESULTS_SEARCH_3_PARAMETERS_MS_AUTO_CALIBRATION_OUT_c1minus1	1.33996e-06
RESULTS_SEARCH_3_PARAMETERS_MS_AUTO_CALIBRATION_OUT_c2	0
RESULTS_SEARCH_3_PARAMETERS_MS_AUTO_CALIBRATION_OUT_file	2
RESULTS_SEARCH_3_PARAMETERS_MS_AUTO_CALIBRATION_OUT_partnumber	2
RESULTS_SEARCH_3_PARAMETERS_MS_AUTO_CALIBRATION_OUT_polyorder	1
RESULTS_SEARCH_3_PARAMETERS_MS_AUTO_CALIBRATION_OUT_sample	1
RESULTS_SEARCH_3_PARAMETERS_MS_AUTO_CALIBRATION_OUT_squareroot	TRUE
RESULTS_SEARCH_3_PARAMETERS_MSMS_AUTO_CALIBRATION_OUT_avres	-5.08777e-08
RESULTS_SEARCH_3_PARAMETERS_MSMS_AUTO_CALIBRATION_OUT_c0	2.77011e-05
RESULTS_SEARCH_3_PARAMETERS_MSMS_AUTO_CALIBRATION_OUT_c1minus1	-4.06599e-07
RESULTS_SEARCH_3_PARAMETERS_MSMS_AUTO_CALIBRATION_OUT_c2	0
RESULTS_SEARCH_3_PARAMETERS_MSMS_AUTO_CALIBRATION_OUT_file	2
RESULTS_SEARCH_3_PARAMETERS_MSMS_AUTO_CALIBRATION_OUT_partnumber	2
RESULTS_SEARCH_3_PARAMETERS_MSMS_AUTO_CALIBRATION_OUT_polyorder	1
RESULTS_SEARCH_3_PARAMETERS_MSMS_AUTO_CALIBRATION_OUT_sample	1900-01-01
RESULTS_SEARCH_3_PARAMETERS_MSMS_AUTO_CALIBRATION_OUT_squareroot	TRUE
RESULTS_SEARCH_3_PARAMETERS_MAX_PRECURSORS_FRAGLET	5
RESULTS_SEARCH_3_PARAMETERS_MAX_PRECURSORS_TAGLET	1
RESULTS_SEARCH_3_PARAMETERS_PRECURSORS_DR_FRAGLET	10
RESULTS_SEARCH_3_PARAMETERS_PRECURSORS_DR_TAGLET	3
RESULTS_SEARCH_3_PARAMETERS_DEFAULT_CHARGE_STATE_1_charge	2
RESULTS_SEARCH_3_PARAMETERS_DEFAULT_CHARGE_STATE_1_probability	1
RESULTS_SEARCH_3_PARAMETERS_DEFAULT_CHARGE_STATE_2_charge	3
RESULTS_SEARCH_3_PARAMETERS_DEFAULT_CHARGE_STATE_2_probability	1
RESULTS_SEARCH_3_PARAMETERS_DEFAULT_CHARGE_STATE_3_charge	4
RESULTS_SEARCH_3_PARAMETERS_DEFAULT_CHARGE_STATE_3_probability	1
RESULTS_SEARCH_3_PARAMETERS_VERSION	5.0.3.0, 5313
RESULTS_SEARCH_3_PARAMETERS_PARAGON_VERSION	5.0.3.0, 5312
RESULTS_SEARCH_3_PARAMETERS_APPLICATION	ProteinPilot(tm) Software
RESULTS_SEARCH_3_PARAMETERS_PROGROUP_alternativedispositionmaximumfoldprobabilitydrop	100
RESULTS_SEARCH_3_PARAMETERS_PROGROUP_alternativedispositionmaximumfoldscoredrop	2
RESULTS_SEARCH_3_PARAMETERS_PROGROUP_autodiscordantpeptidethreshold	0.3
RESULTS_SEARCH_3_PARAMETERS_PROGROUP_bayesconfidencecalclulation	TRUE
RESULTS_SEARCH_3_PARAMETERS_PROGROUP_calibrateconfidence	TRUE
RESULTS_SEARCH_3_PARAMETERS_PROGROUP_compresspeptides	FALSE
RESULTS_SEARCH_3_PARAMETERS_PROGROUP_confidencepercentthresholdforexcludingothersfromquant	15
RESULTS_SEARCH_3_PARAMETERS_PROGROUP_confidencepercentthresholdforincludingselfinquant	15
RESULTS_SEARCH_3_PARAMETERS_PROGROUP_donotstoremspeaklists	FALSE
RESULTS_SEARCH_3_PARAMETERS_PROGROUP_fasta	C:\AB SCIEX\ProteinPilot Data\SearchDatabases\UP_20230221_Poacea_clean_crap.fasta
RESULTS_SEARCH_3_PARAMETERS_PROGROUP_featuregroupminpepconf	0.66
RESULTS_SEARCH_3_PARAMETERS_PROGROUP_featuregroupminups	0.47
RESULTS_SEARCH_3_PARAMETERS_PROGROUP_focusingintersection	4
RESULTS_SEARCH_3_PARAMETERS_PROGROUP_focusingminimummatchconfidence	0.1
RESULTS_SEARCH_3_PARAMETERS_PROGROUP_focusingminunusedprotscore	0.1
RESULTS_SEARCH_3_PARAMETERS_PROGROUP_focusingsubsetcutoff	6
RESULTS_SEARCH_3_PARAMETERS_PROGROUP_intersection	1.3
RESULTS_SEARCH_3_PARAMETERS_PROGROUP_minimummatchconfidencecutoff	0.001
RESULTS_SEARCH_3_PARAMETERS_PROGROUP_minunusedprotscore	01:05:57.120000
RESULTS_SEARCH_3_PARAMETERS_PROGROUP_subsetcutoff	2
RESULTS_SEARCH_3_PARAMETERS_PROGROUP_uniprotservicehttpssupported	TRUE
RESULTS_SEARCH_3_PARAMETERS_PROGROUP_unusedprotscorethresholdforexcludingothersfromquant	1.3
RESULTS_SEARCH_3_PARAMETERS_PEAKLIST_count	2781
RESULTS_SEARCH_3_PARAMETERS_PEAKLIST_filenumber	2
RESULTS_SEARCH_3_PARAMETERS_PEAKLIST_original_count	2781
RESULTS_SEARCH_3_PARAMETERS_PEAKLIST_originalfilename	F:\Data\Beer\MC 20170331 6600TF-M_IDA_LG Beers-RAT_LG1-17\MC 20170331 6600TF-M_IDA_RAT-LG14.wiff
RESULTS_SEARCH_3_PARAMETERS_PEAKLIST_partnumber	2
RESULTS_SEARCH_3_PARAMETERS_QUANT_TYPE_background_correction	FALSE
RESULTS_SEARCH_3_PARAMETERS_QUANT_TYPE_bias_correction	TRUE
RESULTS_SEARCH_3_PARAMETERS_QUANT_TYPE_keep_extreme_peptides_over_fraction	0
RESULTS_SEARCH_3_PARAMETERS_QUANT_TYPE_low_confidence_check	TRUE
RESULTS_SEARCH_3_PARAMETERS_QUANT_TYPE_low_intensity_check	TRUE
RESULTS_SEARCH_3_PARAMETERS_QUANT_TYPE_median_statistic	TRUE
RESULTS_SEARCH_3_PARAMETERS_QUANT_TYPE_mod_check	TRUE
RESULTS_SEARCH_3_PARAMETERS_QUANT_TYPE_quant_threshold	-1
RESULTS_SEARCH_3_PARAMETERS_QUANT_TYPE_quant_threshold_sn	9
RESULTS_SEARCH_3_PARAMETERS_QUANT_TYPE_separate_searches	FALSE
RESULTS_SEARCH_3_PARAMETERS_QUANT_TYPE_shared_msms_check	TRUE
RESULTS_SEARCH_3_PARAMETERS_PARAGON_METHOD_SETTINGS_UI_SAMPLE_TYPE	Identification
RESULTS_SEARCH_3_PARAMETERS_PARAGON_METHOD_SETTINGS_UI_CYS_ALKYLATION	Iodoacetamide
RESULTS_SEARCH_3_PARAMETERS_PARAGON_METHOD_SETTINGS_UI_DIGESTION	Trypsin
RESULTS_SEARCH_3_PARAMETERS_PARAGON_METHOD_SETTINGS_UI_INSTRUMENT	TripleTOF 6600
RESULTS_SEARCH_3_PARAMETERS_PARAGON_METHOD_SETTINGS_UI_SEARCH_EFFORT	Thorough
RESULTS_SEARCH_3_PARAMETERS_PARAGON_METHOD_SETTINGS_UI_ID_FOCUS	Biological modifications
RESULTS_SEARCH_3_PARAMETERS_PARAGON_METHOD_SETTINGS_UI_USER_NAME	XHD91901223\ECU
RESULTS_SEARCH_3_PARAMETERS_PARAGON_METHOD_SETTINGS_UI_MACHINE_NAME	XHD91901223
RESULTS_SEARCH_3_PARAMETERS_PARAGON_METHOD_SETTINGS_UI_SEARCH_ID	6.38127e+17
RESULTS_SEARCH_3_PARAMETERS_PARAGON_METHOD_SETTINGS_UI_START_TIME	2023-02-22 10:39:25
RESULTS_SEARCH_3_PARAMETERS_PARAGON_METHOD_SETTINGS_UI_MIN_UNUSED_PROTSCORE	0.0458
RESULTS_SEARCH_3_PARAMETERS_PARAGON_METHOD_SETTINGS_UI_PSPEP	TRUE
RESULTS_SEARCH_4_time_cpu	2812-07-12
RESULTS_SEARCH_4_time_duration	333388
RESULTS_SEARCH_4_version	5.0.3.5312
RESULTS_SEARCH_4_xml:id	SEARCH:2:638126591654152401_1
RESULTS_SEARCH_4_PARAMETERS_chemical_data_edited	TRUE
RESULTS_SEARCH_4_PARAMETERS_do_multiprecursor_search	TRUE
RESULTS_SEARCH_4_PARAMETERS_do_reverse_search	TRUE
RESULTS_SEARCH_4_PARAMETERS_max_quant_labels	35
RESULTS_SEARCH_4_PARAMETERS_maxresults	15
RESULTS_SEARCH_4_PARAMETERS_separate_searches	FALSE
RESULTS_SEARCH_4_PARAMETERS_MSTOLERANCE_type	dalton
RESULTS_SEARCH_4_PARAMETERS_MSTOLERANCE_value	0.05
RESULTS_SEARCH_4_PARAMETERS_MSMSTOLERANCE_type	dalton
RESULTS_SEARCH_4_PARAMETERS_MSMSTOLERANCE_value	0.1
RESULTS_SEARCH_4_PARAMETERS_MS_STANDARD_DEVIATION_type	dalton
RESULTS_SEARCH_4_PARAMETERS_MS_STANDARD_DEVIATION_value	0.0011
RESULTS_SEARCH_4_PARAMETERS_MSMS_STANDARD_DEVIATION_type	dalton
RESULTS_SEARCH_4_PARAMETERS_MSMS_STANDARD_DEVIATION_value	0.01
RESULTS_SEARCH_4_PARAMETERS_FASTA_filename	C:\AB SCIEX\ProteinPilot Data\SearchDatabases\UP_20230221_Poacea_clean_crap.fasta
RESULTS_SEARCH_4_PARAMETERS_AUTO_CALIBRATION_ms	TRUE
RESULTS_SEARCH_4_PARAMETERS_AUTO_CALIBRATION_msexport	FALSE
RESULTS_SEARCH_4_PARAMETERS_AUTO_CALIBRATION_msms	TRUE
RESULTS_SEARCH_4_PARAMETERS_AUTO_CALIBRATION_msmstolsdratio	2.75
RESULTS_SEARCH_4_PARAMETERS_AUTO_CALIBRATION_mstolsdratio	7
RESULTS_SEARCH_4_PARAMETERS_AUTO_CALIBRATION_squareroot	TRUE
RESULTS_SEARCH_4_PARAMETERS_AUTO_CALIBRATION_type	dalton
RESULTS_SEARCH_4_PARAMETERS_AUTO_CALIBRATION_MCP_d_s_s_f	0.0666667
RESULTS_SEARCH_4_PARAMETERS_AUTO_CALIBRATION_MCP_d_s_w_f	3
RESULTS_SEARCH_4_PARAMETERS_AUTO_CALIBRATION_MCP_m_f_r_mbc	200
RESULTS_SEARCH_4_PARAMETERS_AUTO_CALIBRATION_MCP_m_m_c	10
RESULTS_SEARCH_4_PARAMETERS_AUTO_CALIBRATION_MCP_m_m_f_s	0.25
RESULTS_SEARCH_4_PARAMETERS_AUTO_CALIBRATION_MCP_m_m_p_f	0.33
RESULTS_SEARCH_4_PARAMETERS_AUTO_CALIBRATION_MCP_m_m_p_rms_f	1
RESULTS_SEARCH_4_PARAMETERS_AUTO_CALIBRATION_MCP_m_p_t_f	1
RESULTS_SEARCH_4_PARAMETERS_AUTO_CALIBRATION_MCP_m_r_h_n_b	15
RESULTS_SEARCH_4_PARAMETERS_AUTO_CALIBRATION_MCP_m_z_n_s	99
RESULTS_SEARCH_4_PARAMETERS_AUTO_CALIBRATION_MCP_m_z_s_mn_f_r	0.0666667
RESULTS_SEARCH_4_PARAMETERS_AUTO_CALIBRATION_MCP_m_z_s_mx_f_r	0.1
RESULTS_SEARCH_4_PARAMETERS_MS_AUTO_CALIBRATION_OUT_avres	1.17056e-08
RESULTS_SEARCH_4_PARAMETERS_MS_AUTO_CALIBRATION_OUT_c0	4.61328e-05
RESULTS_SEARCH_4_PARAMETERS_MS_AUTO_CALIBRATION_OUT_c1minus1	1.33996e-06
RESULTS_SEARCH_4_PARAMETERS_MS_AUTO_CALIBRATION_OUT_c2	0
RESULTS_SEARCH_4_PARAMETERS_MS_AUTO_CALIBRATION_OUT_file	2
RESULTS_SEARCH_4_PARAMETERS_MS_AUTO_CALIBRATION_OUT_partnumber	2
RESULTS_SEARCH_4_PARAMETERS_MS_AUTO_CALIBRATION_OUT_polyorder	1
RESULTS_SEARCH_4_PARAMETERS_MS_AUTO_CALIBRATION_OUT_sample	1
RESULTS_SEARCH_4_PARAMETERS_MS_AUTO_CALIBRATION_OUT_squareroot	TRUE
RESULTS_SEARCH_4_PARAMETERS_MSMS_AUTO_CALIBRATION_OUT_avres	-5.08777e-08
RESULTS_SEARCH_4_PARAMETERS_MSMS_AUTO_CALIBRATION_OUT_c0	2.77011e-05
RESULTS_SEARCH_4_PARAMETERS_MSMS_AUTO_CALIBRATION_OUT_c1minus1	-4.06599e-07
RESULTS_SEARCH_4_PARAMETERS_MSMS_AUTO_CALIBRATION_OUT_c2	0
RESULTS_SEARCH_4_PARAMETERS_MSMS_AUTO_CALIBRATION_OUT_file	2
RESULTS_SEARCH_4_PARAMETERS_MSMS_AUTO_CALIBRATION_OUT_partnumber	2
RESULTS_SEARCH_4_PARAMETERS_MSMS_AUTO_CALIBRATION_OUT_polyorder	1
RESULTS_SEARCH_4_PARAMETERS_MSMS_AUTO_CALIBRATION_OUT_sample	1
RESULTS_SEARCH_4_PARAMETERS_MSMS_AUTO_CALIBRATION_OUT_squareroot	TRUE
RESULTS_SEARCH_4_PARAMETERS_MAX_PRECURSORS_FRAGLET	5
RESULTS_SEARCH_4_PARAMETERS_MAX_PRECURSORS_TAGLET	1
RESULTS_SEARCH_4_PARAMETERS_PRECURSORS_DR_FRAGLET	10
RESULTS_SEARCH_4_PARAMETERS_PRECURSORS_DR_TAGLET	3
RESULTS_SEARCH_4_PARAMETERS_DEFAULT_CHARGE_STATE_1_charge	2
RESULTS_SEARCH_4_PARAMETERS_DEFAULT_CHARGE_STATE_1_probability	1
RESULTS_SEARCH_4_PARAMETERS_DEFAULT_CHARGE_STATE_2_charge	3
RESULTS_SEARCH_4_PARAMETERS_DEFAULT_CHARGE_STATE_2_probability	1
RESULTS_SEARCH_4_PARAMETERS_DEFAULT_CHARGE_STATE_3_charge	4
RESULTS_SEARCH_4_PARAMETERS_DEFAULT_CHARGE_STATE_3_probability	1
RESULTS_SEARCH_4_PARAMETERS_VERSION	5.0.3.0, 5313
RESULTS_SEARCH_4_PARAMETERS_PARAGON_VERSION	5.0.3.0, 5312
RESULTS_SEARCH_4_PARAMETERS_APPLICATION	ProteinPilot(tm) Software
RESULTS_SEARCH_4_PARAMETERS_PROGROUP_alternativedispositionmaximumfoldprobabilitydrop	100
RESULTS_SEARCH_4_PARAMETERS_PROGROUP_alternativedispositionmaximumfoldscoredrop	2
RESULTS_SEARCH_4_PARAMETERS_PROGROUP_autodiscordantpeptidethreshold	0.3
RESULTS_SEARCH_4_PARAMETERS_PROGROUP_bayesconfidencecalclulation	TRUE
RESULTS_SEARCH_4_PARAMETERS_PROGROUP_calibrateconfidence	TRUE
RESULTS_SEARCH_4_PARAMETERS_PROGROUP_compresspeptides	FALSE
RESULTS_SEARCH_4_PARAMETERS_PROGROUP_confidencepercentthresholdforexcludingothersfromquant	15
RESULTS_SEARCH_4_PARAMETERS_PROGROUP_confidencepercentthresholdforincludingselfinquant	15
RESULTS_SEARCH_4_PARAMETERS_PROGROUP_donotstoremspeaklists	FALSE
RESULTS_SEARCH_4_PARAMETERS_PROGROUP_fasta	C:\AB SCIEX\ProteinPilot Data\SearchDatabases\UP_20230221_Poacea_clean_crap.fasta
RESULTS_SEARCH_4_PARAMETERS_PROGROUP_featuregroupminpepconf	0.66
RESULTS_SEARCH_4_PARAMETERS_PROGROUP_featuregroupminups	0.47
RESULTS_SEARCH_4_PARAMETERS_PROGROUP_focusingintersection	4
RESULTS_SEARCH_4_PARAMETERS_PROGROUP_focusingminimummatchconfidence	0.1
RESULTS_SEARCH_4_PARAMETERS_PROGROUP_focusingminunusedprotscore	0.1
RESULTS_SEARCH_4_PARAMETERS_PROGROUP_focusingsubsetcutoff	6
RESULTS_SEARCH_4_PARAMETERS_PROGROUP_intersection	1.3
RESULTS_SEARCH_4_PARAMETERS_PROGROUP_minimummatchconfidencecutoff	0.001
RESULTS_SEARCH_4_PARAMETERS_PROGROUP_minunusedprotscore	0.0458
RESULTS_SEARCH_4_PARAMETERS_PROGROUP_subsetcutoff	2
RESULTS_SEARCH_4_PARAMETERS_PROGROUP_uniprotservicehttpssupported	TRUE
RESULTS_SEARCH_4_PARAMETERS_PROGROUP_unusedprotscorethresholdforexcludingothersfromquant	1.3
RESULTS_SEARCH_4_PARAMETERS_PEAKLIST_count	2781
RESULTS_SEARCH_4_PARAMETERS_PEAKLIST_filenumber	2
RESULTS_SEARCH_4_PARAMETERS_PEAKLIST_original_count	2781
RESULTS_SEARCH_4_PARAMETERS_PEAKLIST_originalfilename	F:\Data\Beer\MC 20170331 6600TF-M_IDA_LG Beers-RAT_LG1-17\MC 20170331 6600TF-M_IDA_RAT-LG14.wiff
RESULTS_SEARCH_4_PARAMETERS_PEAKLIST_partnumber	2
RESULTS_SEARCH_4_PARAMETERS_QUANT_TYPE_background_correction	FALSE
RESULTS_SEARCH_4_PARAMETERS_QUANT_TYPE_bias_correction	TRUE
RESULTS_SEARCH_4_PARAMETERS_QUANT_TYPE_keep_extreme_peptides_over_fraction	0
RESULTS_SEARCH_4_PARAMETERS_QUANT_TYPE_low_confidence_check	TRUE
RESULTS_SEARCH_4_PARAMETERS_QUANT_TYPE_low_intensity_check	TRUE
RESULTS_SEARCH_4_PARAMETERS_QUANT_TYPE_median_statistic	TRUE
RESULTS_SEARCH_4_PARAMETERS_QUANT_TYPE_mod_check	TRUE
RESULTS_SEARCH_4_PARAMETERS_QUANT_TYPE_quant_threshold	-1
RESULTS_SEARCH_4_PARAMETERS_QUANT_TYPE_quant_threshold_sn	1900-01-09
RESULTS_SEARCH_4_PARAMETERS_QUANT_TYPE_separate_searches	FALSE
RESULTS_SEARCH_4_PARAMETERS_QUANT_TYPE_shared_msms_check	TRUE
RESULTS_SEARCH_4_PARAMETERS_PARAGON_METHOD_SETTINGS_UI_SAMPLE_TYPE	Identification
RESULTS_SEARCH_4_PARAMETERS_PARAGON_METHOD_SETTINGS_UI_CYS_ALKYLATION	Iodoacetamide
RESULTS_SEARCH_4_PARAMETERS_PARAGON_METHOD_SETTINGS_UI_DIGESTION	Trypsin
RESULTS_SEARCH_4_PARAMETERS_PARAGON_METHOD_SETTINGS_UI_INSTRUMENT	TripleTOF 6600
RESULTS_SEARCH_4_PARAMETERS_PARAGON_METHOD_SETTINGS_UI_SEARCH_EFFORT	Thorough
RESULTS_SEARCH_4_PARAMETERS_PARAGON_METHOD_SETTINGS_UI_ID_FOCUS	Biological modifications
RESULTS_SEARCH_4_PARAMETERS_PARAGON_METHOD_SETTINGS_UI_USER_NAME	XHD91901223\ECU
RESULTS_SEARCH_4_PARAMETERS_PARAGON_METHOD_SETTINGS_UI_MACHINE_NAME	XHD91901223
RESULTS_SEARCH_4_PARAMETERS_PARAGON_METHOD_SETTINGS_UI_SEARCH_ID	6.38127e+17
RESULTS_SEARCH_4_PARAMETERS_PARAGON_METHOD_SETTINGS_UI_START_TIME	2023-02-22 10:39:25
RESULTS_SEARCH_4_PARAMETERS_PARAGON_METHOD_SETTINGS_UI_MIN_UNUSED_PROTSCORE	0.0458
RESULTS_SEARCH_4_PARAMETERS_PARAGON_METHOD_SETTINGS_UI_PSPEP	TRUE
RESULTS_SEARCH_5_time_cpu	605640
RESULTS_SEARCH_5_time_duration	3558-11-18
RESULTS_SEARCH_5_version	5.0.3.5312
RESULTS_SEARCH_5_xml:id	SEARCH:1:638126591654152401_2
RESULTS_SEARCH_5_PARAMETERS_chemical_data_edited	TRUE
RESULTS_SEARCH_5_PARAMETERS_do_multiprecursor_search	TRUE
RESULTS_SEARCH_5_PARAMETERS_do_reverse_search	TRUE
RESULTS_SEARCH_5_PARAMETERS_max_quant_labels	35
RESULTS_SEARCH_5_PARAMETERS_maxresults	15
RESULTS_SEARCH_5_PARAMETERS_separate_searches	FALSE
RESULTS_SEARCH_5_PARAMETERS_MSTOLERANCE_type	dalton
RESULTS_SEARCH_5_PARAMETERS_MSTOLERANCE_value	0.05
RESULTS_SEARCH_5_PARAMETERS_MSMSTOLERANCE_type	dalton
RESULTS_SEARCH_5_PARAMETERS_MSMSTOLERANCE_value	0.1
RESULTS_SEARCH_5_PARAMETERS_MS_STANDARD_DEVIATION_type	dalton
RESULTS_SEARCH_5_PARAMETERS_MS_STANDARD_DEVIATION_value	0.0011
RESULTS_SEARCH_5_PARAMETERS_MSMS_STANDARD_DEVIATION_type	dalton
RESULTS_SEARCH_5_PARAMETERS_MSMS_STANDARD_DEVIATION_value	0.01
RESULTS_SEARCH_5_PARAMETERS_FASTA_filename	C:\AB SCIEX\ProteinPilot Data\SearchDatabases\UP_20230221_Poacea_clean_crap.fasta
RESULTS_SEARCH_5_PARAMETERS_AUTO_CALIBRATION_ms	TRUE
RESULTS_SEARCH_5_PARAMETERS_AUTO_CALIBRATION_msexport	FALSE
RESULTS_SEARCH_5_PARAMETERS_AUTO_CALIBRATION_msms	TRUE
RESULTS_SEARCH_5_PARAMETERS_AUTO_CALIBRATION_msmstolsdratio	2.75
RESULTS_SEARCH_5_PARAMETERS_AUTO_CALIBRATION_mstolsdratio	7
RESULTS_SEARCH_5_PARAMETERS_AUTO_CALIBRATION_squareroot	TRUE
RESULTS_SEARCH_5_PARAMETERS_AUTO_CALIBRATION_type	dalton
RESULTS_SEARCH_5_PARAMETERS_AUTO_CALIBRATION_MCP_d_s_s_f	0.0666667
RESULTS_SEARCH_5_PARAMETERS_AUTO_CALIBRATION_MCP_d_s_w_f	3
RESULTS_SEARCH_5_PARAMETERS_AUTO_CALIBRATION_MCP_m_f_r_mbc	200
RESULTS_SEARCH_5_PARAMETERS_AUTO_CALIBRATION_MCP_m_m_c	10
RESULTS_SEARCH_5_PARAMETERS_AUTO_CALIBRATION_MCP_m_m_f_s	0.25
RESULTS_SEARCH_5_PARAMETERS_AUTO_CALIBRATION_MCP_m_m_p_f	0.33
RESULTS_SEARCH_5_PARAMETERS_AUTO_CALIBRATION_MCP_m_m_p_rms_f	1
RESULTS_SEARCH_5_PARAMETERS_AUTO_CALIBRATION_MCP_m_p_t_f	1
RESULTS_SEARCH_5_PARAMETERS_AUTO_CALIBRATION_MCP_m_r_h_n_b	15
RESULTS_SEARCH_5_PARAMETERS_AUTO_CALIBRATION_MCP_m_z_n_s	99
RESULTS_SEARCH_5_PARAMETERS_AUTO_CALIBRATION_MCP_m_z_s_mn_f_r	0.0666667
RESULTS_SEARCH_5_PARAMETERS_AUTO_CALIBRATION_MCP_m_z_s_mx_f_r	0.1
RESULTS_SEARCH_5_PARAMETERS_MS_AUTO_CALIBRATION_OUT_avres	3.9083e-08
RESULTS_SEARCH_5_PARAMETERS_MS_AUTO_CALIBRATION_OUT_c0	-0.000175466
RESULTS_SEARCH_5_PARAMETERS_MS_AUTO_CALIBRATION_OUT_c1minus1	3.54134e-06
RESULTS_SEARCH_5_PARAMETERS_MS_AUTO_CALIBRATION_OUT_c2	0
RESULTS_SEARCH_5_PARAMETERS_MS_AUTO_CALIBRATION_OUT_file	3
RESULTS_SEARCH_5_PARAMETERS_MS_AUTO_CALIBRATION_OUT_partnumber	3
RESULTS_SEARCH_5_PARAMETERS_MS_AUTO_CALIBRATION_OUT_polyorder	1
RESULTS_SEARCH_5_PARAMETERS_MS_AUTO_CALIBRATION_OUT_sample	1
RESULTS_SEARCH_5_PARAMETERS_MS_AUTO_CALIBRATION_OUT_squareroot	TRUE
RESULTS_SEARCH_5_PARAMETERS_MSMS_AUTO_CALIBRATION_OUT_avres	-9.2277e-08
RESULTS_SEARCH_5_PARAMETERS_MSMS_AUTO_CALIBRATION_OUT_c0	-0.000207588
RESULTS_SEARCH_5_PARAMETERS_MSMS_AUTO_CALIBRATION_OUT_c1minus1	2.60922e-06
RESULTS_SEARCH_5_PARAMETERS_MSMS_AUTO_CALIBRATION_OUT_c2	0
RESULTS_SEARCH_5_PARAMETERS_MSMS_AUTO_CALIBRATION_OUT_file	3
RESULTS_SEARCH_5_PARAMETERS_MSMS_AUTO_CALIBRATION_OUT_partnumber	3
RESULTS_SEARCH_5_PARAMETERS_MSMS_AUTO_CALIBRATION_OUT_polyorder	1
RESULTS_SEARCH_5_PARAMETERS_MSMS_AUTO_CALIBRATION_OUT_sample	1
RESULTS_SEARCH_5_PARAMETERS_MSMS_AUTO_CALIBRATION_OUT_squareroot	TRUE
RESULTS_SEARCH_5_PARAMETERS_MAX_PRECURSORS_FRAGLET	5
RESULTS_SEARCH_5_PARAMETERS_MAX_PRECURSORS_TAGLET	1
RESULTS_SEARCH_5_PARAMETERS_PRECURSORS_DR_FRAGLET	10
RESULTS_SEARCH_5_PARAMETERS_PRECURSORS_DR_TAGLET	3
RESULTS_SEARCH_5_PARAMETERS_DEFAULT_CHARGE_STATE_1_charge	2
RESULTS_SEARCH_5_PARAMETERS_DEFAULT_CHARGE_STATE_1_probability	1
RESULTS_SEARCH_5_PARAMETERS_DEFAULT_CHARGE_STATE_2_charge	3
RESULTS_SEARCH_5_PARAMETERS_DEFAULT_CHARGE_STATE_2_probability	1
RESULTS_SEARCH_5_PARAMETERS_DEFAULT_CHARGE_STATE_3_charge	4
RESULTS_SEARCH_5_PARAMETERS_DEFAULT_CHARGE_STATE_3_probability	1
RESULTS_SEARCH_5_PARAMETERS_VERSION	5.0.3.0, 5313
RESULTS_SEARCH_5_PARAMETERS_PARAGON_VERSION	5.0.3.0, 5312
RESULTS_SEARCH_5_PARAMETERS_APPLICATION	ProteinPilot(tm) Software
RESULTS_SEARCH_5_PARAMETERS_PROGROUP_alternativedispositionmaximumfoldprobabilitydrop	100
RESULTS_SEARCH_5_PARAMETERS_PROGROUP_alternativedispositionmaximumfoldscoredrop	2
RESULTS_SEARCH_5_PARAMETERS_PROGROUP_autodiscordantpeptidethreshold	0.3
RESULTS_SEARCH_5_PARAMETERS_PROGROUP_bayesconfidencecalclulation	TRUE
RESULTS_SEARCH_5_PARAMETERS_PROGROUP_calibrateconfidence	TRUE
RESULTS_SEARCH_5_PARAMETERS_PROGROUP_compresspeptides	FALSE
RESULTS_SEARCH_5_PARAMETERS_PROGROUP_confidencepercentthresholdforexcludingothersfromquant	15
RESULTS_SEARCH_5_PARAMETERS_PROGROUP_confidencepercentthresholdforincludingselfinquant	15
RESULTS_SEARCH_5_PARAMETERS_PROGROUP_donotstoremspeaklists	FALSE
RESULTS_SEARCH_5_PARAMETERS_PROGROUP_fasta	C:\AB SCIEX\ProteinPilot Data\SearchDatabases\UP_20230221_Poacea_clean_crap.fasta
RESULTS_SEARCH_5_PARAMETERS_PROGROUP_featuregroupminpepconf	0.66
RESULTS_SEARCH_5_PARAMETERS_PROGROUP_featuregroupminups	0.47
RESULTS_SEARCH_5_PARAMETERS_PROGROUP_focusingintersection	4
RESULTS_SEARCH_5_PARAMETERS_PROGROUP_focusingminimummatchconfidence	0.1
RESULTS_SEARCH_5_PARAMETERS_PROGROUP_focusingminunusedprotscore	0.1
RESULTS_SEARCH_5_PARAMETERS_PROGROUP_focusingsubsetcutoff	6
RESULTS_SEARCH_5_PARAMETERS_PROGROUP_intersection	1.3
RESULTS_SEARCH_5_PARAMETERS_PROGROUP_minimummatchconfidencecutoff	0.001
RESULTS_SEARCH_5_PARAMETERS_PROGROUP_minunusedprotscore	0.0458
RESULTS_SEARCH_5_PARAMETERS_PROGROUP_subsetcutoff	2
RESULTS_SEARCH_5_PARAMETERS_PROGROUP_uniprotservicehttpssupported	TRUE
RESULTS_SEARCH_5_PARAMETERS_PROGROUP_unusedprotscorethresholdforexcludingothersfromquant	1.3
RESULTS_SEARCH_5_PARAMETERS_PEAKLIST_count	2020
RESULTS_SEARCH_5_PARAMETERS_PEAKLIST_filenumber	3
RESULTS_SEARCH_5_PARAMETERS_PEAKLIST_original_count	2020
RESULTS_SEARCH_5_PARAMETERS_PEAKLIST_originalfilename	F:\Data\Beer\MC 20170331 6600TF-M_IDA_LG Beers-RAT_LG1-17\MC 20170331 6600TF-M_IDA_RAT-LG16.wiff
RESULTS_SEARCH_5_PARAMETERS_PEAKLIST_partnumber	3
RESULTS_SEARCH_5_PARAMETERS_QUANT_TYPE_background_correction	FALSE
RESULTS_SEARCH_5_PARAMETERS_QUANT_TYPE_bias_correction	TRUE
RESULTS_SEARCH_5_PARAMETERS_QUANT_TYPE_keep_extreme_peptides_over_fraction	0
RESULTS_SEARCH_5_PARAMETERS_QUANT_TYPE_low_confidence_check	TRUE
RESULTS_SEARCH_5_PARAMETERS_QUANT_TYPE_low_intensity_check	TRUE
RESULTS_SEARCH_5_PARAMETERS_QUANT_TYPE_median_statistic	TRUE
RESULTS_SEARCH_5_PARAMETERS_QUANT_TYPE_mod_check	TRUE
RESULTS_SEARCH_5_PARAMETERS_QUANT_TYPE_quant_threshold	-1
RESULTS_SEARCH_5_PARAMETERS_QUANT_TYPE_quant_threshold_sn	9
RESULTS_SEARCH_5_PARAMETERS_QUANT_TYPE_separate_searches	FALSE
RESULTS_SEARCH_5_PARAMETERS_QUANT_TYPE_shared_msms_check	TRUE
RESULTS_SEARCH_5_PARAMETERS_PARAGON_METHOD_SETTINGS_UI_SAMPLE_TYPE	Identification
RESULTS_SEARCH_5_PARAMETERS_PARAGON_METHOD_SETTINGS_UI_CYS_ALKYLATION	Iodoacetamide
RESULTS_SEARCH_5_PARAMETERS_PARAGON_METHOD_SETTINGS_UI_DIGESTION	Trypsin
RESULTS_SEARCH_5_PARAMETERS_PARAGON_METHOD_SETTINGS_UI_INSTRUMENT	TripleTOF 6600
RESULTS_SEARCH_5_PARAMETERS_PARAGON_METHOD_SETTINGS_UI_SEARCH_EFFORT	Thorough
RESULTS_SEARCH_5_PARAMETERS_PARAGON_METHOD_SETTINGS_UI_ID_FOCUS	Biological modifications
RESULTS_SEARCH_5_PARAMETERS_PARAGON_METHOD_SETTINGS_UI_USER_NAME	XHD91901223\ECU
RESULTS_SEARCH_5_PARAMETERS_PARAGON_METHOD_SETTINGS_UI_MACHINE_NAME	XHD91901223
RESULTS_SEARCH_5_PARAMETERS_PARAGON_METHOD_SETTINGS_UI_SEARCH_ID	6.38127e+17
RESULTS_SEARCH_5_PARAMETERS_PARAGON_METHOD_SETTINGS_UI_START_TIME	2023-02-22 10:39:25
RESULTS_SEARCH_5_PARAMETERS_PARAGON_METHOD_SETTINGS_UI_MIN_UNUSED_PROTSCORE	0.0458
RESULTS_SEARCH_5_PARAMETERS_PARAGON_METHOD_SETTINGS_UI_PSPEP	TRUE
RESULTS_SEARCH_6_time_cpu	2572-01-09
RESULTS_SEARCH_6_time_duration	245814
RESULTS_SEARCH_6_version	5.0.3.5312
RESULTS_SEARCH_6_xml:id	SEARCH:2:638126591654152401_2
RESULTS_SEARCH_6_PARAMETERS_chemical_data_edited	TRUE
RESULTS_SEARCH_6_PARAMETERS_do_multiprecursor_search	TRUE
RESULTS_SEARCH_6_PARAMETERS_do_reverse_search	TRUE
RESULTS_SEARCH_6_PARAMETERS_max_quant_labels	35
RESULTS_SEARCH_6_PARAMETERS_maxresults	15
RESULTS_SEARCH_6_PARAMETERS_separate_searches	FALSE
RESULTS_SEARCH_6_PARAMETERS_MSTOLERANCE_type	dalton
RESULTS_SEARCH_6_PARAMETERS_MSTOLERANCE_value	0.05
RESULTS_SEARCH_6_PARAMETERS_MSMSTOLERANCE_type	dalton
RESULTS_SEARCH_6_PARAMETERS_MSMSTOLERANCE_value	0.1
RESULTS_SEARCH_6_PARAMETERS_MS_STANDARD_DEVIATION_type	dalton
RESULTS_SEARCH_6_PARAMETERS_MS_STANDARD_DEVIATION_value	0.0011
RESULTS_SEARCH_6_PARAMETERS_MSMS_STANDARD_DEVIATION_type	dalton
RESULTS_SEARCH_6_PARAMETERS_MSMS_STANDARD_DEVIATION_value	0.01
RESULTS_SEARCH_6_PARAMETERS_FASTA_filename	C:\AB SCIEX\ProteinPilot Data\SearchDatabases\UP_20230221_Poacea_clean_crap.fasta
RESULTS_SEARCH_6_PARAMETERS_AUTO_CALIBRATION_ms	TRUE
RESULTS_SEARCH_6_PARAMETERS_AUTO_CALIBRATION_msexport	FALSE
RESULTS_SEARCH_6_PARAMETERS_AUTO_CALIBRATION_msms	TRUE
RESULTS_SEARCH_6_PARAMETERS_AUTO_CALIBRATION_msmstolsdratio	2.75
RESULTS_SEARCH_6_PARAMETERS_AUTO_CALIBRATION_mstolsdratio	7
RESULTS_SEARCH_6_PARAMETERS_AUTO_CALIBRATION_squareroot	TRUE
RESULTS_SEARCH_6_PARAMETERS_AUTO_CALIBRATION_type	dalton
RESULTS_SEARCH_6_PARAMETERS_AUTO_CALIBRATION_MCP_d_s_s_f	0.0666667
RESULTS_SEARCH_6_PARAMETERS_AUTO_CALIBRATION_MCP_d_s_w_f	3
RESULTS_SEARCH_6_PARAMETERS_AUTO_CALIBRATION_MCP_m_f_r_mbc	200
RESULTS_SEARCH_6_PARAMETERS_AUTO_CALIBRATION_MCP_m_m_c	10
RESULTS_SEARCH_6_PARAMETERS_AUTO_CALIBRATION_MCP_m_m_f_s	0.25
RESULTS_SEARCH_6_PARAMETERS_AUTO_CALIBRATION_MCP_m_m_p_f	0.33
RESULTS_SEARCH_6_PARAMETERS_AUTO_CALIBRATION_MCP_m_m_p_rms_f	1
RESULTS_SEARCH_6_PARAMETERS_AUTO_CALIBRATION_MCP_m_p_t_f	1
RESULTS_SEARCH_6_PARAMETERS_AUTO_CALIBRATION_MCP_m_r_h_n_b	15
RESULTS_SEARCH_6_PARAMETERS_AUTO_CALIBRATION_MCP_m_z_n_s	99
RESULTS_SEARCH_6_PARAMETERS_AUTO_CALIBRATION_MCP_m_z_s_mn_f_r	0.0666667
RESULTS_SEARCH_6_PARAMETERS_AUTO_CALIBRATION_MCP_m_z_s_mx_f_r	0.1
RESULTS_SEARCH_6_PARAMETERS_MS_AUTO_CALIBRATION_OUT_avres	3.9083e-08
RESULTS_SEARCH_6_PARAMETERS_MS_AUTO_CALIBRATION_OUT_c0	-0.000175466
RESULTS_SEARCH_6_PARAMETERS_MS_AUTO_CALIBRATION_OUT_c1minus1	3.54134e-06
RESULTS_SEARCH_6_PARAMETERS_MS_AUTO_CALIBRATION_OUT_c2	0
RESULTS_SEARCH_6_PARAMETERS_MS_AUTO_CALIBRATION_OUT_file	3
RESULTS_SEARCH_6_PARAMETERS_MS_AUTO_CALIBRATION_OUT_partnumber	3
RESULTS_SEARCH_6_PARAMETERS_MS_AUTO_CALIBRATION_OUT_polyorder	1
RESULTS_SEARCH_6_PARAMETERS_MS_AUTO_CALIBRATION_OUT_sample	1
RESULTS_SEARCH_6_PARAMETERS_MS_AUTO_CALIBRATION_OUT_squareroot	TRUE
RESULTS_SEARCH_6_PARAMETERS_MSMS_AUTO_CALIBRATION_OUT_avres	-9.2277e-08
RESULTS_SEARCH_6_PARAMETERS_MSMS_AUTO_CALIBRATION_OUT_c0	-0.000207588
RESULTS_SEARCH_6_PARAMETERS_MSMS_AUTO_CALIBRATION_OUT_c1minus1	2.60922e-06
RESULTS_SEARCH_6_PARAMETERS_MSMS_AUTO_CALIBRATION_OUT_c2	0
RESULTS_SEARCH_6_PARAMETERS_MSMS_AUTO_CALIBRATION_OUT_file	3
RESULTS_SEARCH_6_PARAMETERS_MSMS_AUTO_CALIBRATION_OUT_partnumber	3
RESULTS_SEARCH_6_PARAMETERS_MSMS_AUTO_CALIBRATION_OUT_polyorder	1
RESULTS_SEARCH_6_PARAMETERS_MSMS_AUTO_CALIBRATION_OUT_sample	1
RESULTS_SEARCH_6_PARAMETERS_MSMS_AUTO_CALIBRATION_OUT_squareroot	TRUE
RESULTS_SEARCH_6_PARAMETERS_MAX_PRECURSORS_FRAGLET	5
RESULTS_SEARCH_6_PARAMETERS_MAX_PRECURSORS_TAGLET	1
RESULTS_SEARCH_6_PARAMETERS_PRECURSORS_DR_FRAGLET	1900-01-10
RESULTS_SEARCH_6_PARAMETERS_PRECURSORS_DR_TAGLET	3
RESULTS_SEARCH_6_PARAMETERS_DEFAULT_CHARGE_STATE_1_charge	2
RESULTS_SEARCH_6_PARAMETERS_DEFAULT_CHARGE_STATE_1_probability	1
RESULTS_SEARCH_6_PARAMETERS_DEFAULT_CHARGE_STATE_2_charge	3
RESULTS_SEARCH_6_PARAMETERS_DEFAULT_CHARGE_STATE_2_probability	1
RESULTS_SEARCH_6_PARAMETERS_DEFAULT_CHARGE_STATE_3_charge	4
RESULTS_SEARCH_6_PARAMETERS_DEFAULT_CHARGE_STATE_3_probability	1
RESULTS_SEARCH_6_PARAMETERS_VERSION	5.0.3.0, 5313
RESULTS_SEARCH_6_PARAMETERS_PARAGON_VERSION	5.0.3.0, 5312
RESULTS_SEARCH_6_PARAMETERS_APPLICATION	ProteinPilot(tm) Software
RESULTS_SEARCH_6_PARAMETERS_PROGROUP_alternativedispositionmaximumfoldprobabilitydrop	100
RESULTS_SEARCH_6_PARAMETERS_PROGROUP_alternativedispositionmaximumfoldscoredrop	2
RESULTS_SEARCH_6_PARAMETERS_PROGROUP_autodiscordantpeptidethreshold	0.3
RESULTS_SEARCH_6_PARAMETERS_PROGROUP_bayesconfidencecalclulation	TRUE
RESULTS_SEARCH_6_PARAMETERS_PROGROUP_calibrateconfidence	TRUE
RESULTS_SEARCH_6_PARAMETERS_PROGROUP_compresspeptides	FALSE
RESULTS_SEARCH_6_PARAMETERS_PROGROUP_confidencepercentthresholdforexcludingothersfromquant	15
RESULTS_SEARCH_6_PARAMETERS_PROGROUP_confidencepercentthresholdforincludingselfinquant	15
RESULTS_SEARCH_6_PARAMETERS_PROGROUP_donotstoremspeaklists	FALSE
RESULTS_SEARCH_6_PARAMETERS_PROGROUP_fasta	C:\AB SCIEX\ProteinPilot Data\SearchDatabases\UP_20230221_Poacea_clean_crap.fasta
RESULTS_SEARCH_6_PARAMETERS_PROGROUP_featuregroupminpepconf	0.66
RESULTS_SEARCH_6_PARAMETERS_PROGROUP_featuregroupminups	0.47
RESULTS_SEARCH_6_PARAMETERS_PROGROUP_focusingintersection	4
RESULTS_SEARCH_6_PARAMETERS_PROGROUP_focusingminimummatchconfidence	0.1
RESULTS_SEARCH_6_PARAMETERS_PROGROUP_focusingminunusedprotscore	0.1
RESULTS_SEARCH_6_PARAMETERS_PROGROUP_focusingsubsetcutoff	6
RESULTS_SEARCH_6_PARAMETERS_PROGROUP_intersection	1.3
RESULTS_SEARCH_6_PARAMETERS_PROGROUP_minimummatchconfidencecutoff	0.001
RESULTS_SEARCH_6_PARAMETERS_PROGROUP_minunusedprotscore	0.0458
RESULTS_SEARCH_6_PARAMETERS_PROGROUP_subsetcutoff	2
RESULTS_SEARCH_6_PARAMETERS_PROGROUP_uniprotservicehttpssupported	TRUE
RESULTS_SEARCH_6_PARAMETERS_PROGROUP_unusedprotscorethresholdforexcludingothersfromquant	1.3
RESULTS_SEARCH_6_PARAMETERS_PEAKLIST_count	2020
RESULTS_SEARCH_6_PARAMETERS_PEAKLIST_filenumber	3
RESULTS_SEARCH_6_PARAMETERS_PEAKLIST_original_count	2020
RESULTS_SEARCH_6_PARAMETERS_PEAKLIST_originalfilename	F:\Data\Beer\MC 20170331 6600TF-M_IDA_LG Beers-RAT_LG1-17\MC 20170331 6600TF-M_IDA_RAT-LG16.wiff
RESULTS_SEARCH_6_PARAMETERS_PEAKLIST_partnumber	3
RESULTS_SEARCH_6_PARAMETERS_QUANT_TYPE_background_correction	FALSE
RESULTS_SEARCH_6_PARAMETERS_QUANT_TYPE_bias_correction	TRUE
RESULTS_SEARCH_6_PARAMETERS_QUANT_TYPE_keep_extreme_peptides_over_fraction	0
RESULTS_SEARCH_6_PARAMETERS_QUANT_TYPE_low_confidence_check	TRUE
RESULTS_SEARCH_6_PARAMETERS_QUANT_TYPE_low_intensity_check	TRUE
RESULTS_SEARCH_6_PARAMETERS_QUANT_TYPE_median_statistic	TRUE
RESULTS_SEARCH_6_PARAMETERS_QUANT_TYPE_mod_check	TRUE
RESULTS_SEARCH_6_PARAMETERS_QUANT_TYPE_quant_threshold	-1
RESULTS_SEARCH_6_PARAMETERS_QUANT_TYPE_quant_threshold_sn	1900-01-09
RESULTS_SEARCH_6_PARAMETERS_QUANT_TYPE_separate_searches	FALSE
RESULTS_SEARCH_6_PARAMETERS_QUANT_TYPE_shared_msms_check	TRUE
RESULTS_SEARCH_6_PARAMETERS_PARAGON_METHOD_SETTINGS_UI_SAMPLE_TYPE	Identification
RESULTS_SEARCH_6_PARAMETERS_PARAGON_METHOD_SETTINGS_UI_CYS_ALKYLATION	Iodoacetamide
RESULTS_SEARCH_6_PARAMETERS_PARAGON_METHOD_SETTINGS_UI_DIGESTION	Trypsin
RESULTS_SEARCH_6_PARAMETERS_PARAGON_METHOD_SETTINGS_UI_INSTRUMENT	TripleTOF 6600
RESULTS_SEARCH_6_PARAMETERS_PARAGON_METHOD_SETTINGS_UI_SEARCH_EFFORT	Thorough
RESULTS_SEARCH_6_PARAMETERS_PARAGON_METHOD_SETTINGS_UI_ID_FOCUS	Biological modifications
RESULTS_SEARCH_6_PARAMETERS_PARAGON_METHOD_SETTINGS_UI_USER_NAME	XHD91901223\ECU
RESULTS_SEARCH_6_PARAMETERS_PARAGON_METHOD_SETTINGS_UI_MACHINE_NAME	XHD91901223
RESULTS_SEARCH_6_PARAMETERS_PARAGON_METHOD_SETTINGS_UI_SEARCH_ID	6.38127e+17
RESULTS_SEARCH_6_PARAMETERS_PARAGON_METHOD_SETTINGS_UI_START_TIME	2023-02-22 10:39:25
RESULTS_SEARCH_6_PARAMETERS_PARAGON_METHOD_SETTINGS_UI_MIN_UNUSED_PROTSCORE	0.0458
RESULTS_SEARCH_6_PARAMETERS_PARAGON_METHOD_SETTINGS_UI_PSPEP	TRUE
RESULTS_SEARCH_7_time_cpu	594296
RESULTS_SEARCH_7_time_duration	594503
RESULTS_SEARCH_7_version	5.0.3.5312
RESULTS_SEARCH_7_xml:id	SEARCH:1:638126591654152401_3
RESULTS_SEARCH_7_PARAMETERS_chemical_data_edited	TRUE
RESULTS_SEARCH_7_PARAMETERS_do_multiprecursor_search	TRUE
RESULTS_SEARCH_7_PARAMETERS_do_reverse_search	TRUE
RESULTS_SEARCH_7_PARAMETERS_max_quant_labels	35
RESULTS_SEARCH_7_PARAMETERS_maxresults	15
RESULTS_SEARCH_7_PARAMETERS_separate_searches	FALSE
RESULTS_SEARCH_7_PARAMETERS_MSTOLERANCE_type	dalton
RESULTS_SEARCH_7_PARAMETERS_MSTOLERANCE_value	0.05
RESULTS_SEARCH_7_PARAMETERS_MSMSTOLERANCE_type	dalton
RESULTS_SEARCH_7_PARAMETERS_MSMSTOLERANCE_value	0.1
RESULTS_SEARCH_7_PARAMETERS_MS_STANDARD_DEVIATION_type	dalton
RESULTS_SEARCH_7_PARAMETERS_MS_STANDARD_DEVIATION_value	0.0011
RESULTS_SEARCH_7_PARAMETERS_MSMS_STANDARD_DEVIATION_type	dalton
RESULTS_SEARCH_7_PARAMETERS_MSMS_STANDARD_DEVIATION_value	0.01
RESULTS_SEARCH_7_PARAMETERS_FASTA_filename	C:\AB SCIEX\ProteinPilot Data\SearchDatabases\UP_20230221_Poacea_clean_crap.fasta
RESULTS_SEARCH_7_PARAMETERS_AUTO_CALIBRATION_ms	TRUE
RESULTS_SEARCH_7_PARAMETERS_AUTO_CALIBRATION_msexport	FALSE
RESULTS_SEARCH_7_PARAMETERS_AUTO_CALIBRATION_msms	TRUE
RESULTS_SEARCH_7_PARAMETERS_AUTO_CALIBRATION_msmstolsdratio	2.75
RESULTS_SEARCH_7_PARAMETERS_AUTO_CALIBRATION_mstolsdratio	7
RESULTS_SEARCH_7_PARAMETERS_AUTO_CALIBRATION_squareroot	TRUE
RESULTS_SEARCH_7_PARAMETERS_AUTO_CALIBRATION_type	dalton
RESULTS_SEARCH_7_PARAMETERS_AUTO_CALIBRATION_MCP_d_s_s_f	0.0666667
RESULTS_SEARCH_7_PARAMETERS_AUTO_CALIBRATION_MCP_d_s_w_f	3
RESULTS_SEARCH_7_PARAMETERS_AUTO_CALIBRATION_MCP_m_f_r_mbc	200
RESULTS_SEARCH_7_PARAMETERS_AUTO_CALIBRATION_MCP_m_m_c	10
RESULTS_SEARCH_7_PARAMETERS_AUTO_CALIBRATION_MCP_m_m_f_s	0.25
RESULTS_SEARCH_7_PARAMETERS_AUTO_CALIBRATION_MCP_m_m_p_f	0.33
RESULTS_SEARCH_7_PARAMETERS_AUTO_CALIBRATION_MCP_m_m_p_rms_f	1
RESULTS_SEARCH_7_PARAMETERS_AUTO_CALIBRATION_MCP_m_p_t_f	1
RESULTS_SEARCH_7_PARAMETERS_AUTO_CALIBRATION_MCP_m_r_h_n_b	15
RESULTS_SEARCH_7_PARAMETERS_AUTO_CALIBRATION_MCP_m_z_n_s	99
RESULTS_SEARCH_7_PARAMETERS_AUTO_CALIBRATION_MCP_m_z_s_mn_f_r	0.0666667
RESULTS_SEARCH_7_PARAMETERS_AUTO_CALIBRATION_MCP_m_z_s_mx_f_r	0.1
RESULTS_SEARCH_7_PARAMETERS_MS_AUTO_CALIBRATION_OUT_avres	-2.27094e-09
RESULTS_SEARCH_7_PARAMETERS_MS_AUTO_CALIBRATION_OUT_c0	-0.000176129
RESULTS_SEARCH_7_PARAMETERS_MS_AUTO_CALIBRATION_OUT_c1minus1	3.52759e-06
RESULTS_SEARCH_7_PARAMETERS_MS_AUTO_CALIBRATION_OUT_c2	0
RESULTS_SEARCH_7_PARAMETERS_MS_AUTO_CALIBRATION_OUT_file	3
RESULTS_SEARCH_7_PARAMETERS_MS_AUTO_CALIBRATION_OUT_partnumber	4
RESULTS_SEARCH_7_PARAMETERS_MS_AUTO_CALIBRATION_OUT_polyorder	1
RESULTS_SEARCH_7_PARAMETERS_MS_AUTO_CALIBRATION_OUT_sample	1
RESULTS_SEARCH_7_PARAMETERS_MS_AUTO_CALIBRATION_OUT_squareroot	TRUE
RESULTS_SEARCH_7_PARAMETERS_MSMS_AUTO_CALIBRATION_OUT_avres	-5.04044e-08
RESULTS_SEARCH_7_PARAMETERS_MSMS_AUTO_CALIBRATION_OUT_c0	-0.000214
RESULTS_SEARCH_7_PARAMETERS_MSMS_AUTO_CALIBRATION_OUT_c1minus1	2.44925e-06
RESULTS_SEARCH_7_PARAMETERS_MSMS_AUTO_CALIBRATION_OUT_c2	0
RESULTS_SEARCH_7_PARAMETERS_MSMS_AUTO_CALIBRATION_OUT_file	3
RESULTS_SEARCH_7_PARAMETERS_MSMS_AUTO_CALIBRATION_OUT_partnumber	4
RESULTS_SEARCH_7_PARAMETERS_MSMS_AUTO_CALIBRATION_OUT_polyorder	1
RESULTS_SEARCH_7_PARAMETERS_MSMS_AUTO_CALIBRATION_OUT_sample	1
RESULTS_SEARCH_7_PARAMETERS_MSMS_AUTO_CALIBRATION_OUT_squareroot	TRUE
RESULTS_SEARCH_7_PARAMETERS_MAX_PRECURSORS_FRAGLET	5
RESULTS_SEARCH_7_PARAMETERS_MAX_PRECURSORS_TAGLET	1
RESULTS_SEARCH_7_PARAMETERS_PRECURSORS_DR_FRAGLET	10
RESULTS_SEARCH_7_PARAMETERS_PRECURSORS_DR_TAGLET	3
RESULTS_SEARCH_7_PARAMETERS_DEFAULT_CHARGE_STATE_1_charge	2
RESULTS_SEARCH_7_PARAMETERS_DEFAULT_CHARGE_STATE_1_probability	1
RESULTS_SEARCH_7_PARAMETERS_DEFAULT_CHARGE_STATE_2_charge	3
RESULTS_SEARCH_7_PARAMETERS_DEFAULT_CHARGE_STATE_2_probability	1
RESULTS_SEARCH_7_PARAMETERS_DEFAULT_CHARGE_STATE_3_charge	4
RESULTS_SEARCH_7_PARAMETERS_DEFAULT_CHARGE_STATE_3_probability	1
RESULTS_SEARCH_7_PARAMETERS_VERSION	5.0.3.0, 5313
RESULTS_SEARCH_7_PARAMETERS_PARAGON_VERSION	5.0.3.0, 5312
RESULTS_SEARCH_7_PARAMETERS_APPLICATION	ProteinPilot(tm) Software
RESULTS_SEARCH_7_PARAMETERS_PROGROUP_alternativedispositionmaximumfoldprobabilitydrop	100
RESULTS_SEARCH_7_PARAMETERS_PROGROUP_alternativedispositionmaximumfoldscoredrop	2
RESULTS_SEARCH_7_PARAMETERS_PROGROUP_autodiscordantpeptidethreshold	0.3
RESULTS_SEARCH_7_PARAMETERS_PROGROUP_bayesconfidencecalclulation	TRUE
RESULTS_SEARCH_7_PARAMETERS_PROGROUP_calibrateconfidence	TRUE
RESULTS_SEARCH_7_PARAMETERS_PROGROUP_compresspeptides	FALSE
RESULTS_SEARCH_7_PARAMETERS_PROGROUP_confidencepercentthresholdforexcludingothersfromquant	15
RESULTS_SEARCH_7_PARAMETERS_PROGROUP_confidencepercentthresholdforincludingselfinquant	15
RESULTS_SEARCH_7_PARAMETERS_PROGROUP_donotstoremspeaklists	FALSE
RESULTS_SEARCH_7_PARAMETERS_PROGROUP_fasta	C:\AB SCIEX\ProteinPilot Data\SearchDatabases\UP_20230221_Poacea_clean_crap.fasta
RESULTS_SEARCH_7_PARAMETERS_PROGROUP_featuregroupminpepconf	0.66
RESULTS_SEARCH_7_PARAMETERS_PROGROUP_featuregroupminups	0.47
RESULTS_SEARCH_7_PARAMETERS_PROGROUP_focusingintersection	4
RESULTS_SEARCH_7_PARAMETERS_PROGROUP_focusingminimummatchconfidence	0.1
RESULTS_SEARCH_7_PARAMETERS_PROGROUP_focusingminunusedprotscore	0.1
RESULTS_SEARCH_7_PARAMETERS_PROGROUP_focusingsubsetcutoff	6
RESULTS_SEARCH_7_PARAMETERS_PROGROUP_intersection	1.3
RESULTS_SEARCH_7_PARAMETERS_PROGROUP_minimummatchconfidencecutoff	0.001
RESULTS_SEARCH_7_PARAMETERS_PROGROUP_minunusedprotscore	0.0458
RESULTS_SEARCH_7_PARAMETERS_PROGROUP_subsetcutoff	2
RESULTS_SEARCH_7_PARAMETERS_PROGROUP_uniprotservicehttpssupported	TRUE
RESULTS_SEARCH_7_PARAMETERS_PROGROUP_unusedprotscorethresholdforexcludingothersfromquant	1.3
RESULTS_SEARCH_7_PARAMETERS_PEAKLIST_count	2010
RESULTS_SEARCH_7_PARAMETERS_PEAKLIST_filenumber	3
RESULTS_SEARCH_7_PARAMETERS_PEAKLIST_original_count	2010
RESULTS_SEARCH_7_PARAMETERS_PEAKLIST_originalfilename	F:\Data\Beer\MC 20170331 6600TF-M_IDA_LG Beers-RAT_LG1-17\MC 20170331 6600TF-M_IDA_RAT-LG16.wiff
RESULTS_SEARCH_7_PARAMETERS_PEAKLIST_partnumber	4
RESULTS_SEARCH_7_PARAMETERS_QUANT_TYPE_background_correction	FALSE
RESULTS_SEARCH_7_PARAMETERS_QUANT_TYPE_bias_correction	TRUE
RESULTS_SEARCH_7_PARAMETERS_QUANT_TYPE_keep_extreme_peptides_over_fraction	0
RESULTS_SEARCH_7_PARAMETERS_QUANT_TYPE_low_confidence_check	TRUE
RESULTS_SEARCH_7_PARAMETERS_QUANT_TYPE_low_intensity_check	TRUE
RESULTS_SEARCH_7_PARAMETERS_QUANT_TYPE_median_statistic	TRUE
RESULTS_SEARCH_7_PARAMETERS_QUANT_TYPE_mod_check	TRUE
RESULTS_SEARCH_7_PARAMETERS_QUANT_TYPE_quant_threshold	1899-12-29
RESULTS_SEARCH_7_PARAMETERS_QUANT_TYPE_quant_threshold_sn	9
RESULTS_SEARCH_7_PARAMETERS_QUANT_TYPE_separate_searches	FALSE
RESULTS_SEARCH_7_PARAMETERS_QUANT_TYPE_shared_msms_check	TRUE
RESULTS_SEARCH_7_PARAMETERS_PARAGON_METHOD_SETTINGS_UI_SAMPLE_TYPE	Identification
RESULTS_SEARCH_7_PARAMETERS_PARAGON_METHOD_SETTINGS_UI_CYS_ALKYLATION	Iodoacetamide
RESULTS_SEARCH_7_PARAMETERS_PARAGON_METHOD_SETTINGS_UI_DIGESTION	Trypsin
RESULTS_SEARCH_7_PARAMETERS_PARAGON_METHOD_SETTINGS_UI_INSTRUMENT	TripleTOF 6600
RESULTS_SEARCH_7_PARAMETERS_PARAGON_METHOD_SETTINGS_UI_SEARCH_EFFORT	Thorough
RESULTS_SEARCH_7_PARAMETERS_PARAGON_METHOD_SETTINGS_UI_ID_FOCUS	Biological modifications
RESULTS_SEARCH_7_PARAMETERS_PARAGON_METHOD_SETTINGS_UI_USER_NAME	XHD91901223\ECU
RESULTS_SEARCH_7_PARAMETERS_PARAGON_METHOD_SETTINGS_UI_MACHINE_NAME	XHD91901223
RESULTS_SEARCH_7_PARAMETERS_PARAGON_METHOD_SETTINGS_UI_SEARCH_ID	6.38127e+17
RESULTS_SEARCH_7_PARAMETERS_PARAGON_METHOD_SETTINGS_UI_START_TIME	2023-02-22 10:39:25
RESULTS_SEARCH_7_PARAMETERS_PARAGON_METHOD_SETTINGS_UI_MIN_UNUSED_PROTSCORE	0.0458
RESULTS_SEARCH_7_PARAMETERS_PARAGON_METHOD_SETTINGS_UI_PSPEP	TRUE
RESULTS_SEARCH_8_time_cpu	267484
RESULTS_SEARCH_8_time_duration	267609
RESULTS_SEARCH_8_version	5.0.3.5312
RESULTS_SEARCH_8_xml:id	SEARCH:2:638126591654152401_3
RESULTS_SEARCH_8_PARAMETERS_chemical_data_edited	TRUE
RESULTS_SEARCH_8_PARAMETERS_do_multiprecursor_search	TRUE
RESULTS_SEARCH_8_PARAMETERS_do_reverse_search	TRUE
RESULTS_SEARCH_8_PARAMETERS_max_quant_labels	35
RESULTS_SEARCH_8_PARAMETERS_maxresults	15
RESULTS_SEARCH_8_PARAMETERS_separate_searches	FALSE
RESULTS_SEARCH_8_PARAMETERS_MSTOLERANCE_type	dalton
RESULTS_SEARCH_8_PARAMETERS_MSTOLERANCE_value	0.05
RESULTS_SEARCH_8_PARAMETERS_MSMSTOLERANCE_type	dalton
RESULTS_SEARCH_8_PARAMETERS_MSMSTOLERANCE_value	0.1
RESULTS_SEARCH_8_PARAMETERS_MS_STANDARD_DEVIATION_type	dalton
RESULTS_SEARCH_8_PARAMETERS_MS_STANDARD_DEVIATION_value	0.0011
RESULTS_SEARCH_8_PARAMETERS_MSMS_STANDARD_DEVIATION_type	dalton
RESULTS_SEARCH_8_PARAMETERS_MSMS_STANDARD_DEVIATION_value	0.01
RESULTS_SEARCH_8_PARAMETERS_FASTA_filename	C:\AB SCIEX\ProteinPilot Data\SearchDatabases\UP_20230221_Poacea_clean_crap.fasta
RESULTS_SEARCH_8_PARAMETERS_AUTO_CALIBRATION_ms	TRUE
RESULTS_SEARCH_8_PARAMETERS_AUTO_CALIBRATION_msexport	FALSE
RESULTS_SEARCH_8_PARAMETERS_AUTO_CALIBRATION_msms	TRUE
RESULTS_SEARCH_8_PARAMETERS_AUTO_CALIBRATION_msmstolsdratio	2.75
RESULTS_SEARCH_8_PARAMETERS_AUTO_CALIBRATION_mstolsdratio	7
RESULTS_SEARCH_8_PARAMETERS_AUTO_CALIBRATION_squareroot	TRUE
RESULTS_SEARCH_8_PARAMETERS_AUTO_CALIBRATION_type	dalton
RESULTS_SEARCH_8_PARAMETERS_AUTO_CALIBRATION_MCP_d_s_s_f	0.0666667
RESULTS_SEARCH_8_PARAMETERS_AUTO_CALIBRATION_MCP_d_s_w_f	3
RESULTS_SEARCH_8_PARAMETERS_AUTO_CALIBRATION_MCP_m_f_r_mbc	200
RESULTS_SEARCH_8_PARAMETERS_AUTO_CALIBRATION_MCP_m_m_c	10
RESULTS_SEARCH_8_PARAMETERS_AUTO_CALIBRATION_MCP_m_m_f_s	0.25
RESULTS_SEARCH_8_PARAMETERS_AUTO_CALIBRATION_MCP_m_m_p_f	0.33
RESULTS_SEARCH_8_PARAMETERS_AUTO_CALIBRATION_MCP_m_m_p_rms_f	1
RESULTS_SEARCH_8_PARAMETERS_AUTO_CALIBRATION_MCP_m_p_t_f	1
RESULTS_SEARCH_8_PARAMETERS_AUTO_CALIBRATION_MCP_m_r_h_n_b	15
RESULTS_SEARCH_8_PARAMETERS_AUTO_CALIBRATION_MCP_m_z_n_s	99
RESULTS_SEARCH_8_PARAMETERS_AUTO_CALIBRATION_MCP_m_z_s_mn_f_r	0.0666667
RESULTS_SEARCH_8_PARAMETERS_AUTO_CALIBRATION_MCP_m_z_s_mx_f_r	0.1
RESULTS_SEARCH_8_PARAMETERS_MS_AUTO_CALIBRATION_OUT_avres	-2.27094e-09
RESULTS_SEARCH_8_PARAMETERS_MS_AUTO_CALIBRATION_OUT_c0	-0.000176129
RESULTS_SEARCH_8_PARAMETERS_MS_AUTO_CALIBRATION_OUT_c1minus1	3.52759e-06
RESULTS_SEARCH_8_PARAMETERS_MS_AUTO_CALIBRATION_OUT_c2	0
RESULTS_SEARCH_8_PARAMETERS_MS_AUTO_CALIBRATION_OUT_file	3
RESULTS_SEARCH_8_PARAMETERS_MS_AUTO_CALIBRATION_OUT_partnumber	4
RESULTS_SEARCH_8_PARAMETERS_MS_AUTO_CALIBRATION_OUT_polyorder	1
RESULTS_SEARCH_8_PARAMETERS_MS_AUTO_CALIBRATION_OUT_sample	1
RESULTS_SEARCH_8_PARAMETERS_MS_AUTO_CALIBRATION_OUT_squareroot	TRUE
RESULTS_SEARCH_8_PARAMETERS_MSMS_AUTO_CALIBRATION_OUT_avres	-5.04044e-08
RESULTS_SEARCH_8_PARAMETERS_MSMS_AUTO_CALIBRATION_OUT_c0	-0.000214
RESULTS_SEARCH_8_PARAMETERS_MSMS_AUTO_CALIBRATION_OUT_c1minus1	2.44925e-06
RESULTS_SEARCH_8_PARAMETERS_MSMS_AUTO_CALIBRATION_OUT_c2	0
RESULTS_SEARCH_8_PARAMETERS_MSMS_AUTO_CALIBRATION_OUT_file	3
RESULTS_SEARCH_8_PARAMETERS_MSMS_AUTO_CALIBRATION_OUT_partnumber	4
RESULTS_SEARCH_8_PARAMETERS_MSMS_AUTO_CALIBRATION_OUT_polyorder	1
RESULTS_SEARCH_8_PARAMETERS_MSMS_AUTO_CALIBRATION_OUT_sample	1
RESULTS_SEARCH_8_PARAMETERS_MSMS_AUTO_CALIBRATION_OUT_squareroot	TRUE
RESULTS_SEARCH_8_PARAMETERS_MAX_PRECURSORS_FRAGLET	1900-01-05
RESULTS_SEARCH_8_PARAMETERS_MAX_PRECURSORS_TAGLET	1
RESULTS_SEARCH_8_PARAMETERS_PRECURSORS_DR_FRAGLET	10
RESULTS_SEARCH_8_PARAMETERS_PRECURSORS_DR_TAGLET	3
RESULTS_SEARCH_8_PARAMETERS_DEFAULT_CHARGE_STATE_1_charge	1900-01-02
RESULTS_SEARCH_8_PARAMETERS_DEFAULT_CHARGE_STATE_1_probability	1
RESULTS_SEARCH_8_PARAMETERS_DEFAULT_CHARGE_STATE_2_charge	3
RESULTS_SEARCH_8_PARAMETERS_DEFAULT_CHARGE_STATE_2_probability	1
RESULTS_SEARCH_8_PARAMETERS_DEFAULT_CHARGE_STATE_3_charge	4
RESULTS_SEARCH_8_PARAMETERS_DEFAULT_CHARGE_STATE_3_probability	1
RESULTS_SEARCH_8_PARAMETERS_VERSION	5.0.3.0, 5313
RESULTS_SEARCH_8_PARAMETERS_PARAGON_VERSION	5.0.3.0, 5312
RESULTS_SEARCH_8_PARAMETERS_APPLICATION	ProteinPilot(tm) Software
RESULTS_SEARCH_8_PARAMETERS_PROGROUP_alternativedispositionmaximumfoldprobabilitydrop	100
RESULTS_SEARCH_8_PARAMETERS_PROGROUP_alternativedispositionmaximumfoldscoredrop	2
RESULTS_SEARCH_8_PARAMETERS_PROGROUP_autodiscordantpeptidethreshold	0.3
RESULTS_SEARCH_8_PARAMETERS_PROGROUP_bayesconfidencecalclulation	TRUE
RESULTS_SEARCH_8_PARAMETERS_PROGROUP_calibrateconfidence	TRUE
RESULTS_SEARCH_8_PARAMETERS_PROGROUP_compresspeptides	FALSE
RESULTS_SEARCH_8_PARAMETERS_PROGROUP_confidencepercentthresholdforexcludingothersfromquant	15
RESULTS_SEARCH_8_PARAMETERS_PROGROUP_confidencepercentthresholdforincludingselfinquant	15
RESULTS_SEARCH_8_PARAMETERS_PROGROUP_donotstoremspeaklists	FALSE
RESULTS_SEARCH_8_PARAMETERS_PROGROUP_fasta	C:\AB SCIEX\ProteinPilot Data\SearchDatabases\UP_20230221_Poacea_clean_crap.fasta
RESULTS_SEARCH_8_PARAMETERS_PROGROUP_featuregroupminpepconf	0.66
RESULTS_SEARCH_8_PARAMETERS_PROGROUP_featuregroupminups	0.47
RESULTS_SEARCH_8_PARAMETERS_PROGROUP_focusingintersection	4
RESULTS_SEARCH_8_PARAMETERS_PROGROUP_focusingminimummatchconfidence	0.1
RESULTS_SEARCH_8_PARAMETERS_PROGROUP_focusingminunusedprotscore	0.1
RESULTS_SEARCH_8_PARAMETERS_PROGROUP_focusingsubsetcutoff	6
RESULTS_SEARCH_8_PARAMETERS_PROGROUP_intersection	1.3
RESULTS_SEARCH_8_PARAMETERS_PROGROUP_minimummatchconfidencecutoff	0.001
RESULTS_SEARCH_8_PARAMETERS_PROGROUP_minunusedprotscore	0.0458
RESULTS_SEARCH_8_PARAMETERS_PROGROUP_subsetcutoff	2
RESULTS_SEARCH_8_PARAMETERS_PROGROUP_uniprotservicehttpssupported	TRUE
RESULTS_SEARCH_8_PARAMETERS_PROGROUP_unusedprotscorethresholdforexcludingothersfromquant	1.3
RESULTS_SEARCH_8_PARAMETERS_PEAKLIST_count	2010
RESULTS_SEARCH_8_PARAMETERS_PEAKLIST_filenumber	3
RESULTS_SEARCH_8_PARAMETERS_PEAKLIST_original_count	2010
RESULTS_SEARCH_8_PARAMETERS_PEAKLIST_originalfilename	F:\Data\Beer\MC 20170331 6600TF-M_IDA_LG Beers-RAT_LG1-17\MC 20170331 6600TF-M_IDA_RAT-LG16.wiff
RESULTS_SEARCH_8_PARAMETERS_PEAKLIST_partnumber	4
RESULTS_SEARCH_8_PARAMETERS_QUANT_TYPE_background_correction	FALSE
RESULTS_SEARCH_8_PARAMETERS_QUANT_TYPE_bias_correction	TRUE
RESULTS_SEARCH_8_PARAMETERS_QUANT_TYPE_keep_extreme_peptides_over_fraction	0
RESULTS_SEARCH_8_PARAMETERS_QUANT_TYPE_low_confidence_check	TRUE
RESULTS_SEARCH_8_PARAMETERS_QUANT_TYPE_low_intensity_check	TRUE
RESULTS_SEARCH_8_PARAMETERS_QUANT_TYPE_median_statistic	TRUE
RESULTS_SEARCH_8_PARAMETERS_QUANT_TYPE_mod_check	TRUE
RESULTS_SEARCH_8_PARAMETERS_QUANT_TYPE_quant_threshold	-1
RESULTS_SEARCH_8_PARAMETERS_QUANT_TYPE_quant_threshold_sn	9
RESULTS_SEARCH_8_PARAMETERS_QUANT_TYPE_separate_searches	FALSE
RESULTS_SEARCH_8_PARAMETERS_QUANT_TYPE_shared_msms_check	TRUE
RESULTS_SEARCH_8_PARAMETERS_PARAGON_METHOD_SETTINGS_UI_SAMPLE_TYPE	Identification
RESULTS_SEARCH_8_PARAMETERS_PARAGON_METHOD_SETTINGS_UI_CYS_ALKYLATION	Iodoacetamide
RESULTS_SEARCH_8_PARAMETERS_PARAGON_METHOD_SETTINGS_UI_DIGESTION	Trypsin
RESULTS_SEARCH_8_PARAMETERS_PARAGON_METHOD_SETTINGS_UI_INSTRUMENT	TripleTOF 6600
RESULTS_SEARCH_8_PARAMETERS_PARAGON_METHOD_SETTINGS_UI_SEARCH_EFFORT	Thorough
RESULTS_SEARCH_8_PARAMETERS_PARAGON_METHOD_SETTINGS_UI_ID_FOCUS	Biological modifications
RESULTS_SEARCH_8_PARAMETERS_PARAGON_METHOD_SETTINGS_UI_USER_NAME	XHD91901223\ECU
RESULTS_SEARCH_8_PARAMETERS_PARAGON_METHOD_SETTINGS_UI_MACHINE_NAME	XHD91901223
RESULTS_SEARCH_8_PARAMETERS_PARAGON_METHOD_SETTINGS_UI_SEARCH_ID	6.38127e+17
RESULTS_SEARCH_8_PARAMETERS_PARAGON_METHOD_SETTINGS_UI_START_TIME	2023-02-22 10:39:25
RESULTS_SEARCH_8_PARAMETERS_PARAGON_METHOD_SETTINGS_UI_MIN_UNUSED_PROTSCORE	0.0458
RESULTS_SEARCH_8_PARAMETERS_PARAGON_METHOD_SETTINGS_UI_PSPEP	TRUE
RESULTS_SEARCH_9_time_cpu	724484
RESULTS_SEARCH_9_time_duration	3884-07-25
RESULTS_SEARCH_9_version	5.0.3.5312
RESULTS_SEARCH_9_xml:id	SEARCH:1:638126591654152401_4
RESULTS_SEARCH_9_PARAMETERS_chemical_data_edited	TRUE
RESULTS_SEARCH_9_PARAMETERS_do_multiprecursor_search	TRUE
RESULTS_SEARCH_9_PARAMETERS_do_reverse_search	TRUE
RESULTS_SEARCH_9_PARAMETERS_max_quant_labels	35
RESULTS_SEARCH_9_PARAMETERS_maxresults	15
RESULTS_SEARCH_9_PARAMETERS_separate_searches	FALSE
RESULTS_SEARCH_9_PARAMETERS_MSTOLERANCE_type	dalton
RESULTS_SEARCH_9_PARAMETERS_MSTOLERANCE_value	0.05
RESULTS_SEARCH_9_PARAMETERS_MSMSTOLERANCE_type	dalton
RESULTS_SEARCH_9_PARAMETERS_MSMSTOLERANCE_value	0.1
RESULTS_SEARCH_9_PARAMETERS_MS_STANDARD_DEVIATION_type	dalton
RESULTS_SEARCH_9_PARAMETERS_MS_STANDARD_DEVIATION_value	0.0011
RESULTS_SEARCH_9_PARAMETERS_MSMS_STANDARD_DEVIATION_type	dalton
RESULTS_SEARCH_9_PARAMETERS_MSMS_STANDARD_DEVIATION_value	0.01
RESULTS_SEARCH_9_PARAMETERS_FASTA_filename	C:\AB SCIEX\ProteinPilot Data\SearchDatabases\UP_20230221_Poacea_clean_crap.fasta
RESULTS_SEARCH_9_PARAMETERS_AUTO_CALIBRATION_ms	TRUE
RESULTS_SEARCH_9_PARAMETERS_AUTO_CALIBRATION_msexport	FALSE
RESULTS_SEARCH_9_PARAMETERS_AUTO_CALIBRATION_msms	TRUE
RESULTS_SEARCH_9_PARAMETERS_AUTO_CALIBRATION_msmstolsdratio	2.75
RESULTS_SEARCH_9_PARAMETERS_AUTO_CALIBRATION_mstolsdratio	7
RESULTS_SEARCH_9_PARAMETERS_AUTO_CALIBRATION_squareroot	TRUE
RESULTS_SEARCH_9_PARAMETERS_AUTO_CALIBRATION_type	dalton
RESULTS_SEARCH_9_PARAMETERS_AUTO_CALIBRATION_MCP_d_s_s_f	0.0666667
RESULTS_SEARCH_9_PARAMETERS_AUTO_CALIBRATION_MCP_d_s_w_f	3
RESULTS_SEARCH_9_PARAMETERS_AUTO_CALIBRATION_MCP_m_f_r_mbc	200
RESULTS_SEARCH_9_PARAMETERS_AUTO_CALIBRATION_MCP_m_m_c	1900-01-10
RESULTS_SEARCH_9_PARAMETERS_AUTO_CALIBRATION_MCP_m_m_f_s	0.25
RESULTS_SEARCH_9_PARAMETERS_AUTO_CALIBRATION_MCP_m_m_p_f	0.33
RESULTS_SEARCH_9_PARAMETERS_AUTO_CALIBRATION_MCP_m_m_p_rms_f	1
RESULTS_SEARCH_9_PARAMETERS_AUTO_CALIBRATION_MCP_m_p_t_f	1
RESULTS_SEARCH_9_PARAMETERS_AUTO_CALIBRATION_MCP_m_r_h_n_b	15
RESULTS_SEARCH_9_PARAMETERS_AUTO_CALIBRATION_MCP_m_z_n_s	99
RESULTS_SEARCH_9_PARAMETERS_AUTO_CALIBRATION_MCP_m_z_s_mn_f_r	0.0666667
RESULTS_SEARCH_9_PARAMETERS_AUTO_CALIBRATION_MCP_m_z_s_mx_f_r	0.1
RESULTS_SEARCH_9_PARAMETERS_MS_AUTO_CALIBRATION_OUT_avres	-4.01909e-09
RESULTS_SEARCH_9_PARAMETERS_MS_AUTO_CALIBRATION_OUT_c0	-0.000244933
RESULTS_SEARCH_9_PARAMETERS_MS_AUTO_CALIBRATION_OUT_c1minus1	6.44581e-06
RESULTS_SEARCH_9_PARAMETERS_MS_AUTO_CALIBRATION_OUT_c2	0
RESULTS_SEARCH_9_PARAMETERS_MS_AUTO_CALIBRATION_OUT_file	4
RESULTS_SEARCH_9_PARAMETERS_MS_AUTO_CALIBRATION_OUT_partnumber	5
RESULTS_SEARCH_9_PARAMETERS_MS_AUTO_CALIBRATION_OUT_polyorder	1
RESULTS_SEARCH_9_PARAMETERS_MS_AUTO_CALIBRATION_OUT_sample	1
RESULTS_SEARCH_9_PARAMETERS_MS_AUTO_CALIBRATION_OUT_squareroot	TRUE
RESULTS_SEARCH_9_PARAMETERS_MSMS_AUTO_CALIBRATION_OUT_avres	-7.86878e-08
RESULTS_SEARCH_9_PARAMETERS_MSMS_AUTO_CALIBRATION_OUT_c0	-0.000272962
RESULTS_SEARCH_9_PARAMETERS_MSMS_AUTO_CALIBRATION_OUT_c1minus1	5.57573e-06
RESULTS_SEARCH_9_PARAMETERS_MSMS_AUTO_CALIBRATION_OUT_c2	0
RESULTS_SEARCH_9_PARAMETERS_MSMS_AUTO_CALIBRATION_OUT_file	4
RESULTS_SEARCH_9_PARAMETERS_MSMS_AUTO_CALIBRATION_OUT_partnumber	5
RESULTS_SEARCH_9_PARAMETERS_MSMS_AUTO_CALIBRATION_OUT_polyorder	1
RESULTS_SEARCH_9_PARAMETERS_MSMS_AUTO_CALIBRATION_OUT_sample	1
RESULTS_SEARCH_9_PARAMETERS_MSMS_AUTO_CALIBRATION_OUT_squareroot	TRUE
RESULTS_SEARCH_9_PARAMETERS_MAX_PRECURSORS_FRAGLET	5
RESULTS_SEARCH_9_PARAMETERS_MAX_PRECURSORS_TAGLET	1
RESULTS_SEARCH_9_PARAMETERS_PRECURSORS_DR_FRAGLET	10
RESULTS_SEARCH_9_PARAMETERS_PRECURSORS_DR_TAGLET	3
RESULTS_SEARCH_9_PARAMETERS_DEFAULT_CHARGE_STATE_1_charge	2
RESULTS_SEARCH_9_PARAMETERS_DEFAULT_CHARGE_STATE_1_probability	1
RESULTS_SEARCH_9_PARAMETERS_DEFAULT_CHARGE_STATE_2_charge	3
RESULTS_SEARCH_9_PARAMETERS_DEFAULT_CHARGE_STATE_2_probability	1
RESULTS_SEARCH_9_PARAMETERS_DEFAULT_CHARGE_STATE_3_charge	4
RESULTS_SEARCH_9_PARAMETERS_DEFAULT_CHARGE_STATE_3_probability	1
RESULTS_SEARCH_9_PARAMETERS_VERSION	5.0.3.0, 5313
RESULTS_SEARCH_9_PARAMETERS_PARAGON_VERSION	5.0.3.0, 5312
RESULTS_SEARCH_9_PARAMETERS_APPLICATION	ProteinPilot(tm) Software
RESULTS_SEARCH_9_PARAMETERS_PROGROUP_alternativedispositionmaximumfoldprobabilitydrop	100
RESULTS_SEARCH_9_PARAMETERS_PROGROUP_alternativedispositionmaximumfoldscoredrop	2
RESULTS_SEARCH_9_PARAMETERS_PROGROUP_autodiscordantpeptidethreshold	0.3
RESULTS_SEARCH_9_PARAMETERS_PROGROUP_bayesconfidencecalclulation	TRUE
RESULTS_SEARCH_9_PARAMETERS_PROGROUP_calibrateconfidence	TRUE
RESULTS_SEARCH_9_PARAMETERS_PROGROUP_compresspeptides	FALSE
RESULTS_SEARCH_9_PARAMETERS_PROGROUP_confidencepercentthresholdforexcludingothersfromquant	1900-01-15
RESULTS_SEARCH_9_PARAMETERS_PROGROUP_confidencepercentthresholdforincludingselfinquant	15
RESULTS_SEARCH_9_PARAMETERS_PROGROUP_donotstoremspeaklists	FALSE
RESULTS_SEARCH_9_PARAMETERS_PROGROUP_fasta	C:\AB SCIEX\ProteinPilot Data\SearchDatabases\UP_20230221_Poacea_clean_crap.fasta
RESULTS_SEARCH_9_PARAMETERS_PROGROUP_featuregroupminpepconf	0.66
RESULTS_SEARCH_9_PARAMETERS_PROGROUP_featuregroupminups	0.47
RESULTS_SEARCH_9_PARAMETERS_PROGROUP_focusingintersection	4
RESULTS_SEARCH_9_PARAMETERS_PROGROUP_focusingminimummatchconfidence	0.1
RESULTS_SEARCH_9_PARAMETERS_PROGROUP_focusingminunusedprotscore	0.1
RESULTS_SEARCH_9_PARAMETERS_PROGROUP_focusingsubsetcutoff	6
RESULTS_SEARCH_9_PARAMETERS_PROGROUP_intersection	1.3
RESULTS_SEARCH_9_PARAMETERS_PROGROUP_minimummatchconfidencecutoff	0.001
RESULTS_SEARCH_9_PARAMETERS_PROGROUP_minunusedprotscore	0.0458
RESULTS_SEARCH_9_PARAMETERS_PROGROUP_subsetcutoff	2
RESULTS_SEARCH_9_PARAMETERS_PROGROUP_uniprotservicehttpssupported	TRUE
RESULTS_SEARCH_9_PARAMETERS_PROGROUP_unusedprotscorethresholdforexcludingothersfromquant	1.3
RESULTS_SEARCH_9_PARAMETERS_PEAKLIST_count	2270
RESULTS_SEARCH_9_PARAMETERS_PEAKLIST_filenumber	4
RESULTS_SEARCH_9_PARAMETERS_PEAKLIST_original_count	2270
RESULTS_SEARCH_9_PARAMETERS_PEAKLIST_originalfilename	F:\Data\Beer\MC 20170331 6600TF-M_IDA_LG Beers-RAT_LG1-17\MC 20170331 6600TF-M_IDA_RAT-LG17.wiff
RESULTS_SEARCH_9_PARAMETERS_PEAKLIST_partnumber	5
RESULTS_SEARCH_9_PARAMETERS_QUANT_TYPE_background_correction	FALSE
RESULTS_SEARCH_9_PARAMETERS_QUANT_TYPE_bias_correction	TRUE
RESULTS_SEARCH_9_PARAMETERS_QUANT_TYPE_keep_extreme_peptides_over_fraction	00:00:00
RESULTS_SEARCH_9_PARAMETERS_QUANT_TYPE_low_confidence_check	TRUE
RESULTS_SEARCH_9_PARAMETERS_QUANT_TYPE_low_intensity_check	TRUE
RESULTS_SEARCH_9_PARAMETERS_QUANT_TYPE_median_statistic	TRUE
RESULTS_SEARCH_9_PARAMETERS_QUANT_TYPE_mod_check	TRUE
RESULTS_SEARCH_9_PARAMETERS_QUANT_TYPE_quant_threshold	-1
RESULTS_SEARCH_9_PARAMETERS_QUANT_TYPE_quant_threshold_sn	9
RESULTS_SEARCH_9_PARAMETERS_QUANT_TYPE_separate_searches	FALSE
RESULTS_SEARCH_9_PARAMETERS_QUANT_TYPE_shared_msms_check	TRUE
RESULTS_SEARCH_9_PARAMETERS_PARAGON_METHOD_SETTINGS_UI_SAMPLE_TYPE	Identification
RESULTS_SEARCH_9_PARAMETERS_PARAGON_METHOD_SETTINGS_UI_CYS_ALKYLATION	Iodoacetamide
RESULTS_SEARCH_9_PARAMETERS_PARAGON_METHOD_SETTINGS_UI_DIGESTION	Trypsin
RESULTS_SEARCH_9_PARAMETERS_PARAGON_METHOD_SETTINGS_UI_INSTRUMENT	TripleTOF 6600
RESULTS_SEARCH_9_PARAMETERS_PARAGON_METHOD_SETTINGS_UI_SEARCH_EFFORT	Thorough
RESULTS_SEARCH_9_PARAMETERS_PARAGON_METHOD_SETTINGS_UI_ID_FOCUS	Biological modifications
RESULTS_SEARCH_9_PARAMETERS_PARAGON_METHOD_SETTINGS_UI_USER_NAME	XHD91901223\ECU
RESULTS_SEARCH_9_PARAMETERS_PARAGON_METHOD_SETTINGS_UI_MACHINE_NAME	XHD91901223
RESULTS_SEARCH_9_PARAMETERS_PARAGON_METHOD_SETTINGS_UI_SEARCH_ID	6.38127e+17
RESULTS_SEARCH_9_PARAMETERS_PARAGON_METHOD_SETTINGS_UI_START_TIME	2023-02-22 10:39:25
RESULTS_SEARCH_9_PARAMETERS_PARAGON_METHOD_SETTINGS_UI_MIN_UNUSED_PROTSCORE	0.0458
RESULTS_SEARCH_9_PARAMETERS_PARAGON_METHOD_SETTINGS_UI_PSPEP	TRUE
RESULTS_SEARCH_10_time_cpu	275687
RESULTS_SEARCH_10_time_duration	275777
RESULTS_SEARCH_10_version	5.0.3.5312
RESULTS_SEARCH_10_xml:id	SEARCH:2:638126591654152401_4
RESULTS_SEARCH_10_PARAMETERS_chemical_data_edited	TRUE
RESULTS_SEARCH_10_PARAMETERS_do_multiprecursor_search	TRUE
RESULTS_SEARCH_10_PARAMETERS_do_reverse_search	TRUE
RESULTS_SEARCH_10_PARAMETERS_max_quant_labels	35
RESULTS_SEARCH_10_PARAMETERS_maxresults	15
RESULTS_SEARCH_10_PARAMETERS_separate_searches	FALSE
RESULTS_SEARCH_10_PARAMETERS_MSTOLERANCE_type	dalton
RESULTS_SEARCH_10_PARAMETERS_MSTOLERANCE_value	0.05
RESULTS_SEARCH_10_PARAMETERS_MSMSTOLERANCE_type	dalton
RESULTS_SEARCH_10_PARAMETERS_MSMSTOLERANCE_value	0.1
RESULTS_SEARCH_10_PARAMETERS_MS_STANDARD_DEVIATION_type	dalton
RESULTS_SEARCH_10_PARAMETERS_MS_STANDARD_DEVIATION_value	0.0011
RESULTS_SEARCH_10_PARAMETERS_MSMS_STANDARD_DEVIATION_type	dalton
RESULTS_SEARCH_10_PARAMETERS_MSMS_STANDARD_DEVIATION_value	0.01
RESULTS_SEARCH_10_PARAMETERS_FASTA_filename	C:\AB SCIEX\ProteinPilot Data\SearchDatabases\UP_20230221_Poacea_clean_crap.fasta
RESULTS_SEARCH_10_PARAMETERS_AUTO_CALIBRATION_ms	TRUE
RESULTS_SEARCH_10_PARAMETERS_AUTO_CALIBRATION_msexport	FALSE
RESULTS_SEARCH_10_PARAMETERS_AUTO_CALIBRATION_msms	TRUE
RESULTS_SEARCH_10_PARAMETERS_AUTO_CALIBRATION_msmstolsdratio	2.75
RESULTS_SEARCH_10_PARAMETERS_AUTO_CALIBRATION_mstolsdratio	7
RESULTS_SEARCH_10_PARAMETERS_AUTO_CALIBRATION_squareroot	TRUE
RESULTS_SEARCH_10_PARAMETERS_AUTO_CALIBRATION_type	dalton
RESULTS_SEARCH_10_PARAMETERS_AUTO_CALIBRATION_MCP_d_s_s_f	0.0666667
RESULTS_SEARCH_10_PARAMETERS_AUTO_CALIBRATION_MCP_d_s_w_f	3
RESULTS_SEARCH_10_PARAMETERS_AUTO_CALIBRATION_MCP_m_f_r_mbc	200
RESULTS_SEARCH_10_PARAMETERS_AUTO_CALIBRATION_MCP_m_m_c	10
RESULTS_SEARCH_10_PARAMETERS_AUTO_CALIBRATION_MCP_m_m_f_s	0.25
RESULTS_SEARCH_10_PARAMETERS_AUTO_CALIBRATION_MCP_m_m_p_f	0.33
RESULTS_SEARCH_10_PARAMETERS_AUTO_CALIBRATION_MCP_m_m_p_rms_f	1
RESULTS_SEARCH_10_PARAMETERS_AUTO_CALIBRATION_MCP_m_p_t_f	1
RESULTS_SEARCH_10_PARAMETERS_AUTO_CALIBRATION_MCP_m_r_h_n_b	15
RESULTS_SEARCH_10_PARAMETERS_AUTO_CALIBRATION_MCP_m_z_n_s	99
RESULTS_SEARCH_10_PARAMETERS_AUTO_CALIBRATION_MCP_m_z_s_mn_f_r	0.0666667
RESULTS_SEARCH_10_PARAMETERS_AUTO_CALIBRATION_MCP_m_z_s_mx_f_r	0.1
RESULTS_SEARCH_10_PARAMETERS_MS_AUTO_CALIBRATION_OUT_avres	-4.01909e-09
RESULTS_SEARCH_10_PARAMETERS_MS_AUTO_CALIBRATION_OUT_c0	-0.000244933
RESULTS_SEARCH_10_PARAMETERS_MS_AUTO_CALIBRATION_OUT_c1minus1	6.44581e-06
RESULTS_SEARCH_10_PARAMETERS_MS_AUTO_CALIBRATION_OUT_c2	0
RESULTS_SEARCH_10_PARAMETERS_MS_AUTO_CALIBRATION_OUT_file	4
RESULTS_SEARCH_10_PARAMETERS_MS_AUTO_CALIBRATION_OUT_partnumber	5
RESULTS_SEARCH_10_PARAMETERS_MS_AUTO_CALIBRATION_OUT_polyorder	1
RESULTS_SEARCH_10_PARAMETERS_MS_AUTO_CALIBRATION_OUT_sample	1
RESULTS_SEARCH_10_PARAMETERS_MS_AUTO_CALIBRATION_OUT_squareroot	TRUE
RESULTS_SEARCH_10_PARAMETERS_MSMS_AUTO_CALIBRATION_OUT_avres	-7.86878e-08
RESULTS_SEARCH_10_PARAMETERS_MSMS_AUTO_CALIBRATION_OUT_c0	-0.000272962
RESULTS_SEARCH_10_PARAMETERS_MSMS_AUTO_CALIBRATION_OUT_c1minus1	5.57573e-06
RESULTS_SEARCH_10_PARAMETERS_MSMS_AUTO_CALIBRATION_OUT_c2	0
RESULTS_SEARCH_10_PARAMETERS_MSMS_AUTO_CALIBRATION_OUT_file	4
RESULTS_SEARCH_10_PARAMETERS_MSMS_AUTO_CALIBRATION_OUT_partnumber	5
RESULTS_SEARCH_10_PARAMETERS_MSMS_AUTO_CALIBRATION_OUT_polyorder	1
RESULTS_SEARCH_10_PARAMETERS_MSMS_AUTO_CALIBRATION_OUT_sample	1
RESULTS_SEARCH_10_PARAMETERS_MSMS_AUTO_CALIBRATION_OUT_squareroot	TRUE
RESULTS_SEARCH_10_PARAMETERS_MAX_PRECURSORS_FRAGLET	5
RESULTS_SEARCH_10_PARAMETERS_MAX_PRECURSORS_TAGLET	1
RESULTS_SEARCH_10_PARAMETERS_PRECURSORS_DR_FRAGLET	10
RESULTS_SEARCH_10_PARAMETERS_PRECURSORS_DR_TAGLET	1900-01-03
RESULTS_SEARCH_10_PARAMETERS_DEFAULT_CHARGE_STATE_1_charge	2
RESULTS_SEARCH_10_PARAMETERS_DEFAULT_CHARGE_STATE_1_probability	1
RESULTS_SEARCH_10_PARAMETERS_DEFAULT_CHARGE_STATE_2_charge	3
RESULTS_SEARCH_10_PARAMETERS_DEFAULT_CHARGE_STATE_2_probability	1
RESULTS_SEARCH_10_PARAMETERS_DEFAULT_CHARGE_STATE_3_charge	4
RESULTS_SEARCH_10_PARAMETERS_DEFAULT_CHARGE_STATE_3_probability	1
RESULTS_SEARCH_10_PARAMETERS_VERSION	5.0.3.0, 5313
RESULTS_SEARCH_10_PARAMETERS_PARAGON_VERSION	5.0.3.0, 5312
RESULTS_SEARCH_10_PARAMETERS_APPLICATION	ProteinPilot(tm) Software
RESULTS_SEARCH_10_PARAMETERS_PROGROUP_alternativedispositionmaximumfoldprobabilitydrop	100
RESULTS_SEARCH_10_PARAMETERS_PROGROUP_alternativedispositionmaximumfoldscoredrop	2
RESULTS_SEARCH_10_PARAMETERS_PROGROUP_autodiscordantpeptidethreshold	0.3
RESULTS_SEARCH_10_PARAMETERS_PROGROUP_bayesconfidencecalclulation	TRUE
RESULTS_SEARCH_10_PARAMETERS_PROGROUP_calibrateconfidence	TRUE
RESULTS_SEARCH_10_PARAMETERS_PROGROUP_compresspeptides	FALSE
RESULTS_SEARCH_10_PARAMETERS_PROGROUP_confidencepercentthresholdforexcludingothersfromquant	15
RESULTS_SEARCH_10_PARAMETERS_PROGROUP_confidencepercentthresholdforincludingselfinquant	15
RESULTS_SEARCH_10_PARAMETERS_PROGROUP_donotstoremspeaklists	FALSE
RESULTS_SEARCH_10_PARAMETERS_PROGROUP_fasta	C:\AB SCIEX\ProteinPilot Data\SearchDatabases\UP_20230221_Poacea_clean_crap.fasta
RESULTS_SEARCH_10_PARAMETERS_PROGROUP_featuregroupminpepconf	0.66
RESULTS_SEARCH_10_PARAMETERS_PROGROUP_featuregroupminups	0.47
RESULTS_SEARCH_10_PARAMETERS_PROGROUP_focusingintersection	4
RESULTS_SEARCH_10_PARAMETERS_PROGROUP_focusingminimummatchconfidence	0.1
RESULTS_SEARCH_10_PARAMETERS_PROGROUP_focusingminunusedprotscore	0.1
RESULTS_SEARCH_10_PARAMETERS_PROGROUP_focusingsubsetcutoff	6
RESULTS_SEARCH_10_PARAMETERS_PROGROUP_intersection	1.3
RESULTS_SEARCH_10_PARAMETERS_PROGROUP_minimummatchconfidencecutoff	0.001
RESULTS_SEARCH_10_PARAMETERS_PROGROUP_minunusedprotscore	0.0458
RESULTS_SEARCH_10_PARAMETERS_PROGROUP_subsetcutoff	2
RESULTS_SEARCH_10_PARAMETERS_PROGROUP_uniprotservicehttpssupported	TRUE
RESULTS_SEARCH_10_PARAMETERS_PROGROUP_unusedprotscorethresholdforexcludingothersfromquant	1.3
RESULTS_SEARCH_10_PARAMETERS_PEAKLIST_count	2270
RESULTS_SEARCH_10_PARAMETERS_PEAKLIST_filenumber	4
RESULTS_SEARCH_10_PARAMETERS_PEAKLIST_original_count	2270
RESULTS_SEARCH_10_PARAMETERS_PEAKLIST_originalfilename	F:\Data\Beer\MC 20170331 6600TF-M_IDA_LG Beers-RAT_LG1-17\MC 20170331 6600TF-M_IDA_RAT-LG17.wiff
RESULTS_SEARCH_10_PARAMETERS_PEAKLIST_partnumber	5
RESULTS_SEARCH_10_PARAMETERS_QUANT_TYPE_background_correction	FALSE
RESULTS_SEARCH_10_PARAMETERS_QUANT_TYPE_bias_correction	TRUE
RESULTS_SEARCH_10_PARAMETERS_QUANT_TYPE_keep_extreme_peptides_over_fraction	0
RESULTS_SEARCH_10_PARAMETERS_QUANT_TYPE_low_confidence_check	TRUE
RESULTS_SEARCH_10_PARAMETERS_QUANT_TYPE_low_intensity_check	TRUE
RESULTS_SEARCH_10_PARAMETERS_QUANT_TYPE_median_statistic	TRUE
RESULTS_SEARCH_10_PARAMETERS_QUANT_TYPE_mod_check	TRUE
RESULTS_SEARCH_10_PARAMETERS_QUANT_TYPE_quant_threshold	-1
RESULTS_SEARCH_10_PARAMETERS_QUANT_TYPE_quant_threshold_sn	9
RESULTS_SEARCH_10_PARAMETERS_QUANT_TYPE_separate_searches	FALSE
RESULTS_SEARCH_10_PARAMETERS_QUANT_TYPE_shared_msms_check	TRUE
RESULTS_SEARCH_10_PARAMETERS_PARAGON_METHOD_SETTINGS_UI_SAMPLE_TYPE	Identification
RESULTS_SEARCH_10_PARAMETERS_PARAGON_METHOD_SETTINGS_UI_CYS_ALKYLATION	Iodoacetamide
RESULTS_SEARCH_10_PARAMETERS_PARAGON_METHOD_SETTINGS_UI_DIGESTION	Trypsin
RESULTS_SEARCH_10_PARAMETERS_PARAGON_METHOD_SETTINGS_UI_INSTRUMENT	TripleTOF 6600
RESULTS_SEARCH_10_PARAMETERS_PARAGON_METHOD_SETTINGS_UI_SEARCH_EFFORT	Thorough
RESULTS_SEARCH_10_PARAMETERS_PARAGON_METHOD_SETTINGS_UI_ID_FOCUS	Biological modifications
RESULTS_SEARCH_10_PARAMETERS_PARAGON_METHOD_SETTINGS_UI_USER_NAME	XHD91901223\ECU
RESULTS_SEARCH_10_PARAMETERS_PARAGON_METHOD_SETTINGS_UI_MACHINE_NAME	XHD91901223
RESULTS_SEARCH_10_PARAMETERS_PARAGON_METHOD_SETTINGS_UI_SEARCH_ID	6.38127e+17
RESULTS_SEARCH_10_PARAMETERS_PARAGON_METHOD_SETTINGS_UI_START_TIME	2023-02-22 10:39:25
RESULTS_SEARCH_10_PARAMETERS_PARAGON_METHOD_SETTINGS_UI_MIN_UNUSED_PROTSCORE	0.0458
RESULTS_SEARCH_10_PARAMETERS_PARAGON_METHOD_SETTINGS_UI_PSPEP	TRUE
RESULTS_SEARCH_11_time_cpu	655062
RESULTS_SEARCH_11_time_duration	655287
RESULTS_SEARCH_11_version	5.0.3.5312
RESULTS_SEARCH_11_xml:id	SEARCH:1:638126591654152401_5
RESULTS_SEARCH_11_PARAMETERS_chemical_data_edited	TRUE
RESULTS_SEARCH_11_PARAMETERS_do_multiprecursor_search	TRUE
RESULTS_SEARCH_11_PARAMETERS_do_reverse_search	TRUE
RESULTS_SEARCH_11_PARAMETERS_max_quant_labels	35
RESULTS_SEARCH_11_PARAMETERS_maxresults	15
RESULTS_SEARCH_11_PARAMETERS_separate_searches	FALSE
RESULTS_SEARCH_11_PARAMETERS_MSTOLERANCE_type	dalton
RESULTS_SEARCH_11_PARAMETERS_MSTOLERANCE_value	0.05
RESULTS_SEARCH_11_PARAMETERS_MSMSTOLERANCE_type	dalton
RESULTS_SEARCH_11_PARAMETERS_MSMSTOLERANCE_value	0.1
RESULTS_SEARCH_11_PARAMETERS_MS_STANDARD_DEVIATION_type	dalton
RESULTS_SEARCH_11_PARAMETERS_MS_STANDARD_DEVIATION_value	0.0011
RESULTS_SEARCH_11_PARAMETERS_MSMS_STANDARD_DEVIATION_type	dalton
RESULTS_SEARCH_11_PARAMETERS_MSMS_STANDARD_DEVIATION_value	0.01
RESULTS_SEARCH_11_PARAMETERS_FASTA_filename	C:\AB SCIEX\ProteinPilot Data\SearchDatabases\UP_20230221_Poacea_clean_crap.fasta
RESULTS_SEARCH_11_PARAMETERS_AUTO_CALIBRATION_ms	TRUE
RESULTS_SEARCH_11_PARAMETERS_AUTO_CALIBRATION_msexport	FALSE
RESULTS_SEARCH_11_PARAMETERS_AUTO_CALIBRATION_msms	TRUE
RESULTS_SEARCH_11_PARAMETERS_AUTO_CALIBRATION_msmstolsdratio	2.75
RESULTS_SEARCH_11_PARAMETERS_AUTO_CALIBRATION_mstolsdratio	7
RESULTS_SEARCH_11_PARAMETERS_AUTO_CALIBRATION_squareroot	TRUE
RESULTS_SEARCH_11_PARAMETERS_AUTO_CALIBRATION_type	dalton
RESULTS_SEARCH_11_PARAMETERS_AUTO_CALIBRATION_MCP_d_s_s_f	0.0666667
RESULTS_SEARCH_11_PARAMETERS_AUTO_CALIBRATION_MCP_d_s_w_f	3
RESULTS_SEARCH_11_PARAMETERS_AUTO_CALIBRATION_MCP_m_f_r_mbc	200
RESULTS_SEARCH_11_PARAMETERS_AUTO_CALIBRATION_MCP_m_m_c	10
RESULTS_SEARCH_11_PARAMETERS_AUTO_CALIBRATION_MCP_m_m_f_s	0.25
RESULTS_SEARCH_11_PARAMETERS_AUTO_CALIBRATION_MCP_m_m_p_f	0.33
RESULTS_SEARCH_11_PARAMETERS_AUTO_CALIBRATION_MCP_m_m_p_rms_f	1
RESULTS_SEARCH_11_PARAMETERS_AUTO_CALIBRATION_MCP_m_p_t_f	1
RESULTS_SEARCH_11_PARAMETERS_AUTO_CALIBRATION_MCP_m_r_h_n_b	15
RESULTS_SEARCH_11_PARAMETERS_AUTO_CALIBRATION_MCP_m_z_n_s	99
RESULTS_SEARCH_11_PARAMETERS_AUTO_CALIBRATION_MCP_m_z_s_mn_f_r	0.0666667
RESULTS_SEARCH_11_PARAMETERS_AUTO_CALIBRATION_MCP_m_z_s_mx_f_r	0.1
RESULTS_SEARCH_11_PARAMETERS_MS_AUTO_CALIBRATION_OUT_avres	7.6489e-09
RESULTS_SEARCH_11_PARAMETERS_MS_AUTO_CALIBRATION_OUT_c0	-0.000272795
RESULTS_SEARCH_11_PARAMETERS_MS_AUTO_CALIBRATION_OUT_c1minus1	7.67763e-06
RESULTS_SEARCH_11_PARAMETERS_MS_AUTO_CALIBRATION_OUT_c2	0
RESULTS_SEARCH_11_PARAMETERS_MS_AUTO_CALIBRATION_OUT_file	4
RESULTS_SEARCH_11_PARAMETERS_MS_AUTO_CALIBRATION_OUT_partnumber	1900-01-06
RESULTS_SEARCH_11_PARAMETERS_MS_AUTO_CALIBRATION_OUT_polyorder	1
RESULTS_SEARCH_11_PARAMETERS_MS_AUTO_CALIBRATION_OUT_sample	1
RESULTS_SEARCH_11_PARAMETERS_MS_AUTO_CALIBRATION_OUT_squareroot	TRUE
RESULTS_SEARCH_11_PARAMETERS_MSMS_AUTO_CALIBRATION_OUT_avres	-6.32851e-08
RESULTS_SEARCH_11_PARAMETERS_MSMS_AUTO_CALIBRATION_OUT_c0	-0.000256204
RESULTS_SEARCH_11_PARAMETERS_MSMS_AUTO_CALIBRATION_OUT_c1minus1	5.05198e-06
RESULTS_SEARCH_11_PARAMETERS_MSMS_AUTO_CALIBRATION_OUT_c2	0
RESULTS_SEARCH_11_PARAMETERS_MSMS_AUTO_CALIBRATION_OUT_file	4
RESULTS_SEARCH_11_PARAMETERS_MSMS_AUTO_CALIBRATION_OUT_partnumber	6
RESULTS_SEARCH_11_PARAMETERS_MSMS_AUTO_CALIBRATION_OUT_polyorder	1
RESULTS_SEARCH_11_PARAMETERS_MSMS_AUTO_CALIBRATION_OUT_sample	1
RESULTS_SEARCH_11_PARAMETERS_MSMS_AUTO_CALIBRATION_OUT_squareroot	TRUE
RESULTS_SEARCH_11_PARAMETERS_MAX_PRECURSORS_FRAGLET	5
RESULTS_SEARCH_11_PARAMETERS_MAX_PRECURSORS_TAGLET	1
RESULTS_SEARCH_11_PARAMETERS_PRECURSORS_DR_FRAGLET	10
RESULTS_SEARCH_11_PARAMETERS_PRECURSORS_DR_TAGLET	3
RESULTS_SEARCH_11_PARAMETERS_DEFAULT_CHARGE_STATE_1_charge	2
RESULTS_SEARCH_11_PARAMETERS_DEFAULT_CHARGE_STATE_1_probability	1
RESULTS_SEARCH_11_PARAMETERS_DEFAULT_CHARGE_STATE_2_charge	3
RESULTS_SEARCH_11_PARAMETERS_DEFAULT_CHARGE_STATE_2_probability	1
RESULTS_SEARCH_11_PARAMETERS_DEFAULT_CHARGE_STATE_3_charge	4
RESULTS_SEARCH_11_PARAMETERS_DEFAULT_CHARGE_STATE_3_probability	1
RESULTS_SEARCH_11_PARAMETERS_VERSION	5.0.3.0, 5313
RESULTS_SEARCH_11_PARAMETERS_PARAGON_VERSION	5.0.3.0, 5312
RESULTS_SEARCH_11_PARAMETERS_APPLICATION	ProteinPilot(tm) Software
RESULTS_SEARCH_11_PARAMETERS_PROGROUP_alternativedispositionmaximumfoldprobabilitydrop	100
RESULTS_SEARCH_11_PARAMETERS_PROGROUP_alternativedispositionmaximumfoldscoredrop	2
RESULTS_SEARCH_11_PARAMETERS_PROGROUP_autodiscordantpeptidethreshold	0.3
RESULTS_SEARCH_11_PARAMETERS_PROGROUP_bayesconfidencecalclulation	TRUE
RESULTS_SEARCH_11_PARAMETERS_PROGROUP_calibrateconfidence	TRUE
RESULTS_SEARCH_11_PARAMETERS_PROGROUP_compresspeptides	FALSE
RESULTS_SEARCH_11_PARAMETERS_PROGROUP_confidencepercentthresholdforexcludingothersfromquant	1900-01-15
RESULTS_SEARCH_11_PARAMETERS_PROGROUP_confidencepercentthresholdforincludingselfinquant	15
RESULTS_SEARCH_11_PARAMETERS_PROGROUP_donotstoremspeaklists	FALSE
RESULTS_SEARCH_11_PARAMETERS_PROGROUP_fasta	C:\AB SCIEX\ProteinPilot Data\SearchDatabases\UP_20230221_Poacea_clean_crap.fasta
RESULTS_SEARCH_11_PARAMETERS_PROGROUP_featuregroupminpepconf	0.66
RESULTS_SEARCH_11_PARAMETERS_PROGROUP_featuregroupminups	0.47
RESULTS_SEARCH_11_PARAMETERS_PROGROUP_focusingintersection	4
RESULTS_SEARCH_11_PARAMETERS_PROGROUP_focusingminimummatchconfidence	0.1
RESULTS_SEARCH_11_PARAMETERS_PROGROUP_focusingminunusedprotscore	0.1
RESULTS_SEARCH_11_PARAMETERS_PROGROUP_focusingsubsetcutoff	6
RESULTS_SEARCH_11_PARAMETERS_PROGROUP_intersection	1.3
RESULTS_SEARCH_11_PARAMETERS_PROGROUP_minimummatchconfidencecutoff	0.001
RESULTS_SEARCH_11_PARAMETERS_PROGROUP_minunusedprotscore	0.0458
RESULTS_SEARCH_11_PARAMETERS_PROGROUP_subsetcutoff	2
RESULTS_SEARCH_11_PARAMETERS_PROGROUP_uniprotservicehttpssupported	TRUE
RESULTS_SEARCH_11_PARAMETERS_PROGROUP_unusedprotscorethresholdforexcludingothersfromquant	1.3
RESULTS_SEARCH_11_PARAMETERS_PEAKLIST_count	2267
RESULTS_SEARCH_11_PARAMETERS_PEAKLIST_filenumber	4
RESULTS_SEARCH_11_PARAMETERS_PEAKLIST_original_count	2267
RESULTS_SEARCH_11_PARAMETERS_PEAKLIST_originalfilename	F:\Data\Beer\MC 20170331 6600TF-M_IDA_LG Beers-RAT_LG1-17\MC 20170331 6600TF-M_IDA_RAT-LG17.wiff
RESULTS_SEARCH_11_PARAMETERS_PEAKLIST_partnumber	6
RESULTS_SEARCH_11_PARAMETERS_QUANT_TYPE_background_correction	FALSE
RESULTS_SEARCH_11_PARAMETERS_QUANT_TYPE_bias_correction	TRUE
RESULTS_SEARCH_11_PARAMETERS_QUANT_TYPE_keep_extreme_peptides_over_fraction	0
RESULTS_SEARCH_11_PARAMETERS_QUANT_TYPE_low_confidence_check	TRUE
RESULTS_SEARCH_11_PARAMETERS_QUANT_TYPE_low_intensity_check	TRUE
RESULTS_SEARCH_11_PARAMETERS_QUANT_TYPE_median_statistic	TRUE
RESULTS_SEARCH_11_PARAMETERS_QUANT_TYPE_mod_check	TRUE
RESULTS_SEARCH_11_PARAMETERS_QUANT_TYPE_quant_threshold	-1
RESULTS_SEARCH_11_PARAMETERS_QUANT_TYPE_quant_threshold_sn	9
RESULTS_SEARCH_11_PARAMETERS_QUANT_TYPE_separate_searches	FALSE
RESULTS_SEARCH_11_PARAMETERS_QUANT_TYPE_shared_msms_check	TRUE
RESULTS_SEARCH_11_PARAMETERS_PARAGON_METHOD_SETTINGS_UI_SAMPLE_TYPE	Identification
RESULTS_SEARCH_11_PARAMETERS_PARAGON_METHOD_SETTINGS_UI_CYS_ALKYLATION	Iodoacetamide
RESULTS_SEARCH_11_PARAMETERS_PARAGON_METHOD_SETTINGS_UI_DIGESTION	Trypsin
RESULTS_SEARCH_11_PARAMETERS_PARAGON_METHOD_SETTINGS_UI_INSTRUMENT	TripleTOF 6600
RESULTS_SEARCH_11_PARAMETERS_PARAGON_METHOD_SETTINGS_UI_SEARCH_EFFORT	Thorough
RESULTS_SEARCH_11_PARAMETERS_PARAGON_METHOD_SETTINGS_UI_ID_FOCUS	Biological modifications
RESULTS_SEARCH_11_PARAMETERS_PARAGON_METHOD_SETTINGS_UI_USER_NAME	XHD91901223\ECU
RESULTS_SEARCH_11_PARAMETERS_PARAGON_METHOD_SETTINGS_UI_MACHINE_NAME	XHD91901223
RESULTS_SEARCH_11_PARAMETERS_PARAGON_METHOD_SETTINGS_UI_SEARCH_ID	6.38127e+17
RESULTS_SEARCH_11_PARAMETERS_PARAGON_METHOD_SETTINGS_UI_START_TIME	2023-02-22 10:39:25
RESULTS_SEARCH_11_PARAMETERS_PARAGON_METHOD_SETTINGS_UI_MIN_UNUSED_PROTSCORE	0.0458
RESULTS_SEARCH_11_PARAMETERS_PARAGON_METHOD_SETTINGS_UI_PSPEP	TRUE
RESULTS_SEARCH_12_time_cpu	2713-04-13
RESULTS_SEARCH_12_time_duration	297248
RESULTS_SEARCH_12_version	5.0.3.5312
RESULTS_SEARCH_12_xml:id	SEARCH:2:638126591654152401_5
RESULTS_SEARCH_12_PARAMETERS_chemical_data_edited	TRUE
RESULTS_SEARCH_12_PARAMETERS_do_multiprecursor_search	TRUE
RESULTS_SEARCH_12_PARAMETERS_do_reverse_search	TRUE
RESULTS_SEARCH_12_PARAMETERS_max_quant_labels	35
RESULTS_SEARCH_12_PARAMETERS_maxresults	15
RESULTS_SEARCH_12_PARAMETERS_separate_searches	FALSE
RESULTS_SEARCH_12_PARAMETERS_MSTOLERANCE_type	dalton
RESULTS_SEARCH_12_PARAMETERS_MSTOLERANCE_value	0.05
RESULTS_SEARCH_12_PARAMETERS_MSMSTOLERANCE_type	dalton
RESULTS_SEARCH_12_PARAMETERS_MSMSTOLERANCE_value	0.1
RESULTS_SEARCH_12_PARAMETERS_MS_STANDARD_DEVIATION_type	dalton
RESULTS_SEARCH_12_PARAMETERS_MS_STANDARD_DEVIATION_value	0.0011
RESULTS_SEARCH_12_PARAMETERS_MSMS_STANDARD_DEVIATION_type	dalton
RESULTS_SEARCH_12_PARAMETERS_MSMS_STANDARD_DEVIATION_value	0.01
RESULTS_SEARCH_12_PARAMETERS_FASTA_filename	C:\AB SCIEX\ProteinPilot Data\SearchDatabases\UP_20230221_Poacea_clean_crap.fasta
RESULTS_SEARCH_12_PARAMETERS_AUTO_CALIBRATION_ms	TRUE
RESULTS_SEARCH_12_PARAMETERS_AUTO_CALIBRATION_msexport	FALSE
RESULTS_SEARCH_12_PARAMETERS_AUTO_CALIBRATION_msms	TRUE
RESULTS_SEARCH_12_PARAMETERS_AUTO_CALIBRATION_msmstolsdratio	2.75
RESULTS_SEARCH_12_PARAMETERS_AUTO_CALIBRATION_mstolsdratio	7
RESULTS_SEARCH_12_PARAMETERS_AUTO_CALIBRATION_squareroot	TRUE
RESULTS_SEARCH_12_PARAMETERS_AUTO_CALIBRATION_type	dalton
RESULTS_SEARCH_12_PARAMETERS_AUTO_CALIBRATION_MCP_d_s_s_f	0.0666667
RESULTS_SEARCH_12_PARAMETERS_AUTO_CALIBRATION_MCP_d_s_w_f	3
RESULTS_SEARCH_12_PARAMETERS_AUTO_CALIBRATION_MCP_m_f_r_mbc	200
RESULTS_SEARCH_12_PARAMETERS_AUTO_CALIBRATION_MCP_m_m_c	10
RESULTS_SEARCH_12_PARAMETERS_AUTO_CALIBRATION_MCP_m_m_f_s	0.25
RESULTS_SEARCH_12_PARAMETERS_AUTO_CALIBRATION_MCP_m_m_p_f	0.33
RESULTS_SEARCH_12_PARAMETERS_AUTO_CALIBRATION_MCP_m_m_p_rms_f	1
RESULTS_SEARCH_12_PARAMETERS_AUTO_CALIBRATION_MCP_m_p_t_f	1
RESULTS_SEARCH_12_PARAMETERS_AUTO_CALIBRATION_MCP_m_r_h_n_b	15
RESULTS_SEARCH_12_PARAMETERS_AUTO_CALIBRATION_MCP_m_z_n_s	99
RESULTS_SEARCH_12_PARAMETERS_AUTO_CALIBRATION_MCP_m_z_s_mn_f_r	0.0666667
RESULTS_SEARCH_12_PARAMETERS_AUTO_CALIBRATION_MCP_m_z_s_mx_f_r	0.1
RESULTS_SEARCH_12_PARAMETERS_MS_AUTO_CALIBRATION_OUT_avres	7.6489e-09
RESULTS_SEARCH_12_PARAMETERS_MS_AUTO_CALIBRATION_OUT_c0	-0.000272795
RESULTS_SEARCH_12_PARAMETERS_MS_AUTO_CALIBRATION_OUT_c1minus1	7.67763e-06
RESULTS_SEARCH_12_PARAMETERS_MS_AUTO_CALIBRATION_OUT_c2	0
RESULTS_SEARCH_12_PARAMETERS_MS_AUTO_CALIBRATION_OUT_file	4
RESULTS_SEARCH_12_PARAMETERS_MS_AUTO_CALIBRATION_OUT_partnumber	6
RESULTS_SEARCH_12_PARAMETERS_MS_AUTO_CALIBRATION_OUT_polyorder	1
RESULTS_SEARCH_12_PARAMETERS_MS_AUTO_CALIBRATION_OUT_sample	1
RESULTS_SEARCH_12_PARAMETERS_MS_AUTO_CALIBRATION_OUT_squareroot	TRUE
RESULTS_SEARCH_12_PARAMETERS_MSMS_AUTO_CALIBRATION_OUT_avres	-6.32851e-08
RESULTS_SEARCH_12_PARAMETERS_MSMS_AUTO_CALIBRATION_OUT_c0	-0.000256204
RESULTS_SEARCH_12_PARAMETERS_MSMS_AUTO_CALIBRATION_OUT_c1minus1	5.05198e-06
RESULTS_SEARCH_12_PARAMETERS_MSMS_AUTO_CALIBRATION_OUT_c2	0
RESULTS_SEARCH_12_PARAMETERS_MSMS_AUTO_CALIBRATION_OUT_file	4
RESULTS_SEARCH_12_PARAMETERS_MSMS_AUTO_CALIBRATION_OUT_partnumber	6
RESULTS_SEARCH_12_PARAMETERS_MSMS_AUTO_CALIBRATION_OUT_polyorder	1
RESULTS_SEARCH_12_PARAMETERS_MSMS_AUTO_CALIBRATION_OUT_sample	1
RESULTS_SEARCH_12_PARAMETERS_MSMS_AUTO_CALIBRATION_OUT_squareroot	TRUE
RESULTS_SEARCH_12_PARAMETERS_MAX_PRECURSORS_FRAGLET	5
RESULTS_SEARCH_12_PARAMETERS_MAX_PRECURSORS_TAGLET	1
RESULTS_SEARCH_12_PARAMETERS_PRECURSORS_DR_FRAGLET	10
RESULTS_SEARCH_12_PARAMETERS_PRECURSORS_DR_TAGLET	3
RESULTS_SEARCH_12_PARAMETERS_DEFAULT_CHARGE_STATE_1_charge	2
RESULTS_SEARCH_12_PARAMETERS_DEFAULT_CHARGE_STATE_1_probability	1
RESULTS_SEARCH_12_PARAMETERS_DEFAULT_CHARGE_STATE_2_charge	3
RESULTS_SEARCH_12_PARAMETERS_DEFAULT_CHARGE_STATE_2_probability	1
RESULTS_SEARCH_12_PARAMETERS_DEFAULT_CHARGE_STATE_3_charge	1900-01-04
RESULTS_SEARCH_12_PARAMETERS_DEFAULT_CHARGE_STATE_3_probability	1
RESULTS_SEARCH_12_PARAMETERS_VERSION	5.0.3.0, 5313
RESULTS_SEARCH_12_PARAMETERS_PARAGON_VERSION	5.0.3.0, 5312
RESULTS_SEARCH_12_PARAMETERS_APPLICATION	ProteinPilot(tm) Software
RESULTS_SEARCH_12_PARAMETERS_PROGROUP_alternativedispositionmaximumfoldprobabilitydrop	100
RESULTS_SEARCH_12_PARAMETERS_PROGROUP_alternativedispositionmaximumfoldscoredrop	2
RESULTS_SEARCH_12_PARAMETERS_PROGROUP_autodiscordantpeptidethreshold	0.3
RESULTS_SEARCH_12_PARAMETERS_PROGROUP_bayesconfidencecalclulation	TRUE
RESULTS_SEARCH_12_PARAMETERS_PROGROUP_calibrateconfidence	TRUE
RESULTS_SEARCH_12_PARAMETERS_PROGROUP_compresspeptides	FALSE
RESULTS_SEARCH_12_PARAMETERS_PROGROUP_confidencepercentthresholdforexcludingothersfromquant	15
RESULTS_SEARCH_12_PARAMETERS_PROGROUP_confidencepercentthresholdforincludingselfinquant	15
RESULTS_SEARCH_12_PARAMETERS_PROGROUP_donotstoremspeaklists	FALSE
RESULTS_SEARCH_12_PARAMETERS_PROGROUP_fasta	C:\AB SCIEX\ProteinPilot Data\SearchDatabases\UP_20230221_Poacea_clean_crap.fasta
RESULTS_SEARCH_12_PARAMETERS_PROGROUP_featuregroupminpepconf	0.66
RESULTS_SEARCH_12_PARAMETERS_PROGROUP_featuregroupminups	0.47
RESULTS_SEARCH_12_PARAMETERS_PROGROUP_focusingintersection	4
RESULTS_SEARCH_12_PARAMETERS_PROGROUP_focusingminimummatchconfidence	0.1
RESULTS_SEARCH_12_PARAMETERS_PROGROUP_focusingminunusedprotscore	0.1
RESULTS_SEARCH_12_PARAMETERS_PROGROUP_focusingsubsetcutoff	6
RESULTS_SEARCH_12_PARAMETERS_PROGROUP_intersection	1.3
RESULTS_SEARCH_12_PARAMETERS_PROGROUP_minimummatchconfidencecutoff	0.001
RESULTS_SEARCH_12_PARAMETERS_PROGROUP_minunusedprotscore	0.0458
RESULTS_SEARCH_12_PARAMETERS_PROGROUP_subsetcutoff	2
RESULTS_SEARCH_12_PARAMETERS_PROGROUP_uniprotservicehttpssupported	TRUE
RESULTS_SEARCH_12_PARAMETERS_PROGROUP_unusedprotscorethresholdforexcludingothersfromquant	1.3
RESULTS_SEARCH_12_PARAMETERS_PEAKLIST_count	2267
RESULTS_SEARCH_12_PARAMETERS_PEAKLIST_filenumber	1900-01-04
RESULTS_SEARCH_12_PARAMETERS_PEAKLIST_original_count	2267
RESULTS_SEARCH_12_PARAMETERS_PEAKLIST_originalfilename	F:\Data\Beer\MC 20170331 6600TF-M_IDA_LG Beers-RAT_LG1-17\MC 20170331 6600TF-M_IDA_RAT-LG17.wiff
RESULTS_SEARCH_12_PARAMETERS_PEAKLIST_partnumber	6
RESULTS_SEARCH_12_PARAMETERS_QUANT_TYPE_background_correction	FALSE
RESULTS_SEARCH_12_PARAMETERS_QUANT_TYPE_bias_correction	TRUE
RESULTS_SEARCH_12_PARAMETERS_QUANT_TYPE_keep_extreme_peptides_over_fraction	0
RESULTS_SEARCH_12_PARAMETERS_QUANT_TYPE_low_confidence_check	TRUE
RESULTS_SEARCH_12_PARAMETERS_QUANT_TYPE_low_intensity_check	TRUE
RESULTS_SEARCH_12_PARAMETERS_QUANT_TYPE_median_statistic	TRUE
RESULTS_SEARCH_12_PARAMETERS_QUANT_TYPE_mod_check	TRUE
RESULTS_SEARCH_12_PARAMETERS_QUANT_TYPE_quant_threshold	-1
RESULTS_SEARCH_12_PARAMETERS_QUANT_TYPE_quant_threshold_sn	9
RESULTS_SEARCH_12_PARAMETERS_QUANT_TYPE_separate_searches	FALSE
RESULTS_SEARCH_12_PARAMETERS_QUANT_TYPE_shared_msms_check	TRUE
RESULTS_SEARCH_12_PARAMETERS_PARAGON_METHOD_SETTINGS_UI_SAMPLE_TYPE	Identification
RESULTS_SEARCH_12_PARAMETERS_PARAGON_METHOD_SETTINGS_UI_CYS_ALKYLATION	Iodoacetamide
RESULTS_SEARCH_12_PARAMETERS_PARAGON_METHOD_SETTINGS_UI_DIGESTION	Trypsin
RESULTS_SEARCH_12_PARAMETERS_PARAGON_METHOD_SETTINGS_UI_INSTRUMENT	TripleTOF 6600
RESULTS_SEARCH_12_PARAMETERS_PARAGON_METHOD_SETTINGS_UI_SEARCH_EFFORT	Thorough
RESULTS_SEARCH_12_PARAMETERS_PARAGON_METHOD_SETTINGS_UI_ID_FOCUS	Biological modifications
RESULTS_SEARCH_12_PARAMETERS_PARAGON_METHOD_SETTINGS_UI_USER_NAME	XHD91901223\ECU
RESULTS_SEARCH_12_PARAMETERS_PARAGON_METHOD_SETTINGS_UI_MACHINE_NAME	XHD91901223
RESULTS_SEARCH_12_PARAMETERS_PARAGON_METHOD_SETTINGS_UI_SEARCH_ID	6.38127e+17
RESULTS_SEARCH_12_PARAMETERS_PARAGON_METHOD_SETTINGS_UI_START_TIME	2023-02-22 10:39:25
RESULTS_SEARCH_12_PARAMETERS_PARAGON_METHOD_SETTINGS_UI_MIN_UNUSED_PROTSCORE	0.0458
RESULTS_SEARCH_12_PARAMETERS_PARAGON_METHOD_SETTINGS_UI_PSPEP	TRUE
RESULTS_SEARCH_13_time_cpu	5212890
RESULTS_SEARCH_13_time_duration	5214771
RESULTS_SEARCH_13_version	5.0.3.5312
RESULTS_SEARCH_13_xml:id	SEARCH:1:638126591654152401_6
RESULTS_SEARCH_13_PARAMETERS_chemical_data_edited	TRUE
RESULTS_SEARCH_13_PARAMETERS_do_multiprecursor_search	TRUE
RESULTS_SEARCH_13_PARAMETERS_do_reverse_search	TRUE
RESULTS_SEARCH_13_PARAMETERS_max_quant_labels	35
RESULTS_SEARCH_13_PARAMETERS_maxresults	15
RESULTS_SEARCH_13_PARAMETERS_separate_searches	FALSE
RESULTS_SEARCH_13_PARAMETERS_MSTOLERANCE_type	dalton
RESULTS_SEARCH_13_PARAMETERS_MSTOLERANCE_value	0.05
RESULTS_SEARCH_13_PARAMETERS_MSMSTOLERANCE_type	dalton
RESULTS_SEARCH_13_PARAMETERS_MSMSTOLERANCE_value	0.1
RESULTS_SEARCH_13_PARAMETERS_MS_STANDARD_DEVIATION_type	dalton
RESULTS_SEARCH_13_PARAMETERS_MS_STANDARD_DEVIATION_value	0.0011
RESULTS_SEARCH_13_PARAMETERS_MSMS_STANDARD_DEVIATION_type	dalton
RESULTS_SEARCH_13_PARAMETERS_MSMS_STANDARD_DEVIATION_value	0.01
RESULTS_SEARCH_13_PARAMETERS_FASTA_filename	C:\AB SCIEX\ProteinPilot Data\SearchDatabases\UP_20230221_Poacea_clean_crap.fasta
RESULTS_SEARCH_13_PARAMETERS_AUTO_CALIBRATION_ms	TRUE
RESULTS_SEARCH_13_PARAMETERS_AUTO_CALIBRATION_msexport	FALSE
RESULTS_SEARCH_13_PARAMETERS_AUTO_CALIBRATION_msms	TRUE
RESULTS_SEARCH_13_PARAMETERS_AUTO_CALIBRATION_msmstolsdratio	2.75
RESULTS_SEARCH_13_PARAMETERS_AUTO_CALIBRATION_mstolsdratio	7
RESULTS_SEARCH_13_PARAMETERS_AUTO_CALIBRATION_squareroot	TRUE
RESULTS_SEARCH_13_PARAMETERS_AUTO_CALIBRATION_type	dalton
RESULTS_SEARCH_13_PARAMETERS_AUTO_CALIBRATION_MCP_d_s_s_f	0.0666667
RESULTS_SEARCH_13_PARAMETERS_AUTO_CALIBRATION_MCP_d_s_w_f	3
RESULTS_SEARCH_13_PARAMETERS_AUTO_CALIBRATION_MCP_m_f_r_mbc	200
RESULTS_SEARCH_13_PARAMETERS_AUTO_CALIBRATION_MCP_m_m_c	10
RESULTS_SEARCH_13_PARAMETERS_AUTO_CALIBRATION_MCP_m_m_f_s	0.25
RESULTS_SEARCH_13_PARAMETERS_AUTO_CALIBRATION_MCP_m_m_p_f	0.33
RESULTS_SEARCH_13_PARAMETERS_AUTO_CALIBRATION_MCP_m_m_p_rms_f	1
RESULTS_SEARCH_13_PARAMETERS_AUTO_CALIBRATION_MCP_m_p_t_f	1
RESULTS_SEARCH_13_PARAMETERS_AUTO_CALIBRATION_MCP_m_r_h_n_b	15
RESULTS_SEARCH_13_PARAMETERS_AUTO_CALIBRATION_MCP_m_z_n_s	99
RESULTS_SEARCH_13_PARAMETERS_AUTO_CALIBRATION_MCP_m_z_s_mn_f_r	0.0666667
RESULTS_SEARCH_13_PARAMETERS_AUTO_CALIBRATION_MCP_m_z_s_mx_f_r	0.1
RESULTS_SEARCH_13_PARAMETERS_MAX_PRECURSORS_FRAGLET	5
RESULTS_SEARCH_13_PARAMETERS_MAX_PRECURSORS_TAGLET	1
RESULTS_SEARCH_13_PARAMETERS_PRECURSORS_DR_FRAGLET	10
RESULTS_SEARCH_13_PARAMETERS_PRECURSORS_DR_TAGLET	3
RESULTS_SEARCH_13_PARAMETERS_DEFAULT_CHARGE_STATE_1_charge	2
RESULTS_SEARCH_13_PARAMETERS_DEFAULT_CHARGE_STATE_1_probability	1
RESULTS_SEARCH_13_PARAMETERS_DEFAULT_CHARGE_STATE_2_charge	3
RESULTS_SEARCH_13_PARAMETERS_DEFAULT_CHARGE_STATE_2_probability	1
RESULTS_SEARCH_13_PARAMETERS_DEFAULT_CHARGE_STATE_3_charge	4
RESULTS_SEARCH_13_PARAMETERS_DEFAULT_CHARGE_STATE_3_probability	1
RESULTS_SEARCH_13_PARAMETERS_VERSION	5.0.3.0, 5313
RESULTS_SEARCH_13_PARAMETERS_PARAGON_VERSION	5.0.3.0, 5312
RESULTS_SEARCH_13_PARAMETERS_APPLICATION	ProteinPilot(tm) Software
RESULTS_SEARCH_13_PARAMETERS_PROGROUP_alternativedispositionmaximumfoldprobabilitydrop	100
RESULTS_SEARCH_13_PARAMETERS_PROGROUP_alternativedispositionmaximumfoldscoredrop	2
RESULTS_SEARCH_13_PARAMETERS_PROGROUP_autodiscordantpeptidethreshold	0.3
RESULTS_SEARCH_13_PARAMETERS_PROGROUP_bayesconfidencecalclulation	TRUE
RESULTS_SEARCH_13_PARAMETERS_PROGROUP_calibrateconfidence	TRUE
RESULTS_SEARCH_13_PARAMETERS_PROGROUP_compresspeptides	FALSE
RESULTS_SEARCH_13_PARAMETERS_PROGROUP_confidencepercentthresholdforexcludingothersfromquant	15
RESULTS_SEARCH_13_PARAMETERS_PROGROUP_confidencepercentthresholdforincludingselfinquant	15
RESULTS_SEARCH_13_PARAMETERS_PROGROUP_donotstoremspeaklists	FALSE
RESULTS_SEARCH_13_PARAMETERS_PROGROUP_fasta	C:\AB SCIEX\ProteinPilot Data\SearchDatabases\UP_20230221_Poacea_clean_crap.fasta
RESULTS_SEARCH_13_PARAMETERS_PROGROUP_featuregroupminpepconf	0.66
RESULTS_SEARCH_13_PARAMETERS_PROGROUP_featuregroupminups	0.47
RESULTS_SEARCH_13_PARAMETERS_PROGROUP_focusingintersection	4
RESULTS_SEARCH_13_PARAMETERS_PROGROUP_focusingminimummatchconfidence	0.1
RESULTS_SEARCH_13_PARAMETERS_PROGROUP_focusingminunusedprotscore	0.1
RESULTS_SEARCH_13_PARAMETERS_PROGROUP_focusingsubsetcutoff	6
RESULTS_SEARCH_13_PARAMETERS_PROGROUP_intersection	1.3
RESULTS_SEARCH_13_PARAMETERS_PROGROUP_minimummatchconfidencecutoff	0.001
RESULTS_SEARCH_13_PARAMETERS_PROGROUP_minunusedprotscore	0.0458
RESULTS_SEARCH_13_PARAMETERS_PROGROUP_subsetcutoff	2
RESULTS_SEARCH_13_PARAMETERS_PROGROUP_uniprotservicehttpssupported	TRUE
RESULTS_SEARCH_13_PARAMETERS_PROGROUP_unusedprotscorethresholdforexcludingothersfromquant	1.3
RESULTS_SEARCH_13_PARAMETERS_PEAKLIST_count	3921
RESULTS_SEARCH_13_PARAMETERS_PEAKLIST_filenumber	5
RESULTS_SEARCH_13_PARAMETERS_PEAKLIST_original_count	3921
RESULTS_SEARCH_13_PARAMETERS_PEAKLIST_originalfilename	F:\Data\Beer\LG18 LG19 trypsin\KB 20190830 6600TF-M_Beer_LG18.wiff
RESULTS_SEARCH_13_PARAMETERS_PEAKLIST_partnumber	7
RESULTS_SEARCH_13_PARAMETERS_QUANT_TYPE_background_correction	FALSE
RESULTS_SEARCH_13_PARAMETERS_QUANT_TYPE_bias_correction	TRUE
RESULTS_SEARCH_13_PARAMETERS_QUANT_TYPE_keep_extreme_peptides_over_fraction	0
RESULTS_SEARCH_13_PARAMETERS_QUANT_TYPE_low_confidence_check	TRUE
RESULTS_SEARCH_13_PARAMETERS_QUANT_TYPE_low_intensity_check	TRUE
RESULTS_SEARCH_13_PARAMETERS_QUANT_TYPE_median_statistic	TRUE
RESULTS_SEARCH_13_PARAMETERS_QUANT_TYPE_mod_check	TRUE
RESULTS_SEARCH_13_PARAMETERS_QUANT_TYPE_quant_threshold	1899-12-29
RESULTS_SEARCH_13_PARAMETERS_QUANT_TYPE_quant_threshold_sn	9
RESULTS_SEARCH_13_PARAMETERS_QUANT_TYPE_separate_searches	FALSE
RESULTS_SEARCH_13_PARAMETERS_QUANT_TYPE_shared_msms_check	TRUE
RESULTS_SEARCH_13_PARAMETERS_PARAGON_METHOD_SETTINGS_UI_SAMPLE_TYPE	Identification
RESULTS_SEARCH_13_PARAMETERS_PARAGON_METHOD_SETTINGS_UI_CYS_ALKYLATION	Iodoacetamide
RESULTS_SEARCH_13_PARAMETERS_PARAGON_METHOD_SETTINGS_UI_DIGESTION	Trypsin
RESULTS_SEARCH_13_PARAMETERS_PARAGON_METHOD_SETTINGS_UI_INSTRUMENT	TripleTOF 6600
RESULTS_SEARCH_13_PARAMETERS_PARAGON_METHOD_SETTINGS_UI_SEARCH_EFFORT	Thorough
RESULTS_SEARCH_13_PARAMETERS_PARAGON_METHOD_SETTINGS_UI_ID_FOCUS	Biological modifications
RESULTS_SEARCH_13_PARAMETERS_PARAGON_METHOD_SETTINGS_UI_USER_NAME	XHD91901223\ECU
RESULTS_SEARCH_13_PARAMETERS_PARAGON_METHOD_SETTINGS_UI_MACHINE_NAME	XHD91901223
RESULTS_SEARCH_13_PARAMETERS_PARAGON_METHOD_SETTINGS_UI_SEARCH_ID	6.38127e+17
RESULTS_SEARCH_13_PARAMETERS_PARAGON_METHOD_SETTINGS_UI_START_TIME	2023-02-22 10:39:25
RESULTS_SEARCH_13_PARAMETERS_PARAGON_METHOD_SETTINGS_UI_MIN_UNUSED_PROTSCORE	0.0458
RESULTS_SEARCH_13_PARAMETERS_PARAGON_METHOD_SETTINGS_UI_PSPEP	TRUE
RESULTS_SEARCH_14_time_cpu	380718
RESULTS_SEARCH_14_time_duration	380903
RESULTS_SEARCH_14_version	5.0.3.5312
RESULTS_SEARCH_14_xml:id	SEARCH:2:638126591654152401_6
RESULTS_SEARCH_14_PARAMETERS_chemical_data_edited	TRUE
RESULTS_SEARCH_14_PARAMETERS_do_multiprecursor_search	TRUE
RESULTS_SEARCH_14_PARAMETERS_do_reverse_search	TRUE
RESULTS_SEARCH_14_PARAMETERS_max_quant_labels	35
RESULTS_SEARCH_14_PARAMETERS_maxresults	15
RESULTS_SEARCH_14_PARAMETERS_separate_searches	FALSE
RESULTS_SEARCH_14_PARAMETERS_MSTOLERANCE_type	dalton
RESULTS_SEARCH_14_PARAMETERS_MSTOLERANCE_value	0.05
RESULTS_SEARCH_14_PARAMETERS_MSMSTOLERANCE_type	dalton
RESULTS_SEARCH_14_PARAMETERS_MSMSTOLERANCE_value	0.1
RESULTS_SEARCH_14_PARAMETERS_MS_STANDARD_DEVIATION_type	dalton
RESULTS_SEARCH_14_PARAMETERS_MS_STANDARD_DEVIATION_value	0.0011
RESULTS_SEARCH_14_PARAMETERS_MSMS_STANDARD_DEVIATION_type	dalton
RESULTS_SEARCH_14_PARAMETERS_MSMS_STANDARD_DEVIATION_value	0.01
RESULTS_SEARCH_14_PARAMETERS_FASTA_filename	C:\AB SCIEX\ProteinPilot Data\SearchDatabases\UP_20230221_Poacea_clean_crap.fasta
RESULTS_SEARCH_14_PARAMETERS_AUTO_CALIBRATION_ms	TRUE
RESULTS_SEARCH_14_PARAMETERS_AUTO_CALIBRATION_msexport	FALSE
RESULTS_SEARCH_14_PARAMETERS_AUTO_CALIBRATION_msms	TRUE
RESULTS_SEARCH_14_PARAMETERS_AUTO_CALIBRATION_msmstolsdratio	2.75
RESULTS_SEARCH_14_PARAMETERS_AUTO_CALIBRATION_mstolsdratio	7
RESULTS_SEARCH_14_PARAMETERS_AUTO_CALIBRATION_squareroot	TRUE
RESULTS_SEARCH_14_PARAMETERS_AUTO_CALIBRATION_type	dalton
RESULTS_SEARCH_14_PARAMETERS_AUTO_CALIBRATION_MCP_d_s_s_f	0.0666667
RESULTS_SEARCH_14_PARAMETERS_AUTO_CALIBRATION_MCP_d_s_w_f	3
RESULTS_SEARCH_14_PARAMETERS_AUTO_CALIBRATION_MCP_m_f_r_mbc	200
RESULTS_SEARCH_14_PARAMETERS_AUTO_CALIBRATION_MCP_m_m_c	10
RESULTS_SEARCH_14_PARAMETERS_AUTO_CALIBRATION_MCP_m_m_f_s	0.25
RESULTS_SEARCH_14_PARAMETERS_AUTO_CALIBRATION_MCP_m_m_p_f	0.33
RESULTS_SEARCH_14_PARAMETERS_AUTO_CALIBRATION_MCP_m_m_p_rms_f	1
RESULTS_SEARCH_14_PARAMETERS_AUTO_CALIBRATION_MCP_m_p_t_f	1
RESULTS_SEARCH_14_PARAMETERS_AUTO_CALIBRATION_MCP_m_r_h_n_b	15
RESULTS_SEARCH_14_PARAMETERS_AUTO_CALIBRATION_MCP_m_z_n_s	99
RESULTS_SEARCH_14_PARAMETERS_AUTO_CALIBRATION_MCP_m_z_s_mn_f_r	0.0666667
RESULTS_SEARCH_14_PARAMETERS_AUTO_CALIBRATION_MCP_m_z_s_mx_f_r	0.1
RESULTS_SEARCH_14_PARAMETERS_MAX_PRECURSORS_FRAGLET	5
RESULTS_SEARCH_14_PARAMETERS_MAX_PRECURSORS_TAGLET	1
RESULTS_SEARCH_14_PARAMETERS_PRECURSORS_DR_FRAGLET	10
RESULTS_SEARCH_14_PARAMETERS_PRECURSORS_DR_TAGLET	3
RESULTS_SEARCH_14_PARAMETERS_DEFAULT_CHARGE_STATE_1_charge	2
RESULTS_SEARCH_14_PARAMETERS_DEFAULT_CHARGE_STATE_1_probability	1
RESULTS_SEARCH_14_PARAMETERS_DEFAULT_CHARGE_STATE_2_charge	3
RESULTS_SEARCH_14_PARAMETERS_DEFAULT_CHARGE_STATE_2_probability	1
RESULTS_SEARCH_14_PARAMETERS_DEFAULT_CHARGE_STATE_3_charge	4
RESULTS_SEARCH_14_PARAMETERS_DEFAULT_CHARGE_STATE_3_probability	1
RESULTS_SEARCH_14_PARAMETERS_VERSION	5.0.3.0, 5313
RESULTS_SEARCH_14_PARAMETERS_PARAGON_VERSION	5.0.3.0, 5312
RESULTS_SEARCH_14_PARAMETERS_APPLICATION	ProteinPilot(tm) Software
RESULTS_SEARCH_14_PARAMETERS_PROGROUP_alternativedispositionmaximumfoldprobabilitydrop	100
RESULTS_SEARCH_14_PARAMETERS_PROGROUP_alternativedispositionmaximumfoldscoredrop	2
RESULTS_SEARCH_14_PARAMETERS_PROGROUP_autodiscordantpeptidethreshold	0.3
RESULTS_SEARCH_14_PARAMETERS_PROGROUP_bayesconfidencecalclulation	TRUE
RESULTS_SEARCH_14_PARAMETERS_PROGROUP_calibrateconfidence	TRUE
RESULTS_SEARCH_14_PARAMETERS_PROGROUP_compresspeptides	FALSE
RESULTS_SEARCH_14_PARAMETERS_PROGROUP_confidencepercentthresholdforexcludingothersfromquant	15
RESULTS_SEARCH_14_PARAMETERS_PROGROUP_confidencepercentthresholdforincludingselfinquant	15
RESULTS_SEARCH_14_PARAMETERS_PROGROUP_donotstoremspeaklists	FALSE
RESULTS_SEARCH_14_PARAMETERS_PROGROUP_fasta	C:\AB SCIEX\ProteinPilot Data\SearchDatabases\UP_20230221_Poacea_clean_crap.fasta
RESULTS_SEARCH_14_PARAMETERS_PROGROUP_featuregroupminpepconf	0.66
RESULTS_SEARCH_14_PARAMETERS_PROGROUP_featuregroupminups	0.47
RESULTS_SEARCH_14_PARAMETERS_PROGROUP_focusingintersection	4
RESULTS_SEARCH_14_PARAMETERS_PROGROUP_focusingminimummatchconfidence	0.1
RESULTS_SEARCH_14_PARAMETERS_PROGROUP_focusingminunusedprotscore	0.1
RESULTS_SEARCH_14_PARAMETERS_PROGROUP_focusingsubsetcutoff	6
RESULTS_SEARCH_14_PARAMETERS_PROGROUP_intersection	1.3
RESULTS_SEARCH_14_PARAMETERS_PROGROUP_minimummatchconfidencecutoff	0.001
RESULTS_SEARCH_14_PARAMETERS_PROGROUP_minunusedprotscore	0.0458
RESULTS_SEARCH_14_PARAMETERS_PROGROUP_subsetcutoff	2
RESULTS_SEARCH_14_PARAMETERS_PROGROUP_uniprotservicehttpssupported	TRUE
RESULTS_SEARCH_14_PARAMETERS_PROGROUP_unusedprotscorethresholdforexcludingothersfromquant	1.3
RESULTS_SEARCH_14_PARAMETERS_PEAKLIST_count	3921
RESULTS_SEARCH_14_PARAMETERS_PEAKLIST_filenumber	5
RESULTS_SEARCH_14_PARAMETERS_PEAKLIST_original_count	3921
RESULTS_SEARCH_14_PARAMETERS_PEAKLIST_originalfilename	F:\Data\Beer\LG18 LG19 trypsin\KB 20190830 6600TF-M_Beer_LG18.wiff
RESULTS_SEARCH_14_PARAMETERS_PEAKLIST_partnumber	7
RESULTS_SEARCH_14_PARAMETERS_QUANT_TYPE_background_correction	FALSE
RESULTS_SEARCH_14_PARAMETERS_QUANT_TYPE_bias_correction	TRUE
RESULTS_SEARCH_14_PARAMETERS_QUANT_TYPE_keep_extreme_peptides_over_fraction	0
RESULTS_SEARCH_14_PARAMETERS_QUANT_TYPE_low_confidence_check	TRUE
RESULTS_SEARCH_14_PARAMETERS_QUANT_TYPE_low_intensity_check	TRUE
RESULTS_SEARCH_14_PARAMETERS_QUANT_TYPE_median_statistic	TRUE
RESULTS_SEARCH_14_PARAMETERS_QUANT_TYPE_mod_check	TRUE
RESULTS_SEARCH_14_PARAMETERS_QUANT_TYPE_quant_threshold	-1
RESULTS_SEARCH_14_PARAMETERS_QUANT_TYPE_quant_threshold_sn	9
RESULTS_SEARCH_14_PARAMETERS_QUANT_TYPE_separate_searches	FALSE
RESULTS_SEARCH_14_PARAMETERS_QUANT_TYPE_shared_msms_check	TRUE
RESULTS_SEARCH_14_PARAMETERS_PARAGON_METHOD_SETTINGS_UI_SAMPLE_TYPE	Identification
RESULTS_SEARCH_14_PARAMETERS_PARAGON_METHOD_SETTINGS_UI_CYS_ALKYLATION	Iodoacetamide
RESULTS_SEARCH_14_PARAMETERS_PARAGON_METHOD_SETTINGS_UI_DIGESTION	Trypsin
RESULTS_SEARCH_14_PARAMETERS_PARAGON_METHOD_SETTINGS_UI_INSTRUMENT	TripleTOF 6600
RESULTS_SEARCH_14_PARAMETERS_PARAGON_METHOD_SETTINGS_UI_SEARCH_EFFORT	Thorough
RESULTS_SEARCH_14_PARAMETERS_PARAGON_METHOD_SETTINGS_UI_ID_FOCUS	Biological modifications
RESULTS_SEARCH_14_PARAMETERS_PARAGON_METHOD_SETTINGS_UI_USER_NAME	XHD91901223\ECU
RESULTS_SEARCH_14_PARAMETERS_PARAGON_METHOD_SETTINGS_UI_MACHINE_NAME	XHD91901223
RESULTS_SEARCH_14_PARAMETERS_PARAGON_METHOD_SETTINGS_UI_SEARCH_ID	6.38127e+17
RESULTS_SEARCH_14_PARAMETERS_PARAGON_METHOD_SETTINGS_UI_START_TIME	2023-02-22 10:39:25
RESULTS_SEARCH_14_PARAMETERS_PARAGON_METHOD_SETTINGS_UI_MIN_UNUSED_PROTSCORE	0.0458
RESULTS_SEARCH_14_PARAMETERS_PARAGON_METHOD_SETTINGS_UI_PSPEP	TRUE
RESULTS_SEARCH_15_time_cpu	5321406
RESULTS_SEARCH_15_time_duration	#VALUE!
RESULTS_SEARCH_15_version	5.0.3.5312
RESULTS_SEARCH_15_xml:id	SEARCH:1:638126591654152401_7
RESULTS_SEARCH_15_PARAMETERS_chemical_data_edited	TRUE
RESULTS_SEARCH_15_PARAMETERS_do_multiprecursor_search	TRUE
RESULTS_SEARCH_15_PARAMETERS_do_reverse_search	TRUE
RESULTS_SEARCH_15_PARAMETERS_max_quant_labels	35
RESULTS_SEARCH_15_PARAMETERS_maxresults	15
RESULTS_SEARCH_15_PARAMETERS_separate_searches	FALSE
RESULTS_SEARCH_15_PARAMETERS_MSTOLERANCE_type	dalton
RESULTS_SEARCH_15_PARAMETERS_MSTOLERANCE_value	0.05
RESULTS_SEARCH_15_PARAMETERS_MSMSTOLERANCE_type	dalton
RESULTS_SEARCH_15_PARAMETERS_MSMSTOLERANCE_value	0.1
RESULTS_SEARCH_15_PARAMETERS_MS_STANDARD_DEVIATION_type	dalton
RESULTS_SEARCH_15_PARAMETERS_MS_STANDARD_DEVIATION_value	0.0011
RESULTS_SEARCH_15_PARAMETERS_MSMS_STANDARD_DEVIATION_type	dalton
RESULTS_SEARCH_15_PARAMETERS_MSMS_STANDARD_DEVIATION_value	0.01
RESULTS_SEARCH_15_PARAMETERS_FASTA_filename	C:\AB SCIEX\ProteinPilot Data\SearchDatabases\UP_20230221_Poacea_clean_crap.fasta
RESULTS_SEARCH_15_PARAMETERS_AUTO_CALIBRATION_ms	TRUE
RESULTS_SEARCH_15_PARAMETERS_AUTO_CALIBRATION_msexport	FALSE
RESULTS_SEARCH_15_PARAMETERS_AUTO_CALIBRATION_msms	TRUE
RESULTS_SEARCH_15_PARAMETERS_AUTO_CALIBRATION_msmstolsdratio	2.75
RESULTS_SEARCH_15_PARAMETERS_AUTO_CALIBRATION_mstolsdratio	7
RESULTS_SEARCH_15_PARAMETERS_AUTO_CALIBRATION_squareroot	TRUE
RESULTS_SEARCH_15_PARAMETERS_AUTO_CALIBRATION_type	dalton
RESULTS_SEARCH_15_PARAMETERS_AUTO_CALIBRATION_MCP_d_s_s_f	0.0666667
RESULTS_SEARCH_15_PARAMETERS_AUTO_CALIBRATION_MCP_d_s_w_f	3
RESULTS_SEARCH_15_PARAMETERS_AUTO_CALIBRATION_MCP_m_f_r_mbc	200
RESULTS_SEARCH_15_PARAMETERS_AUTO_CALIBRATION_MCP_m_m_c	10
RESULTS_SEARCH_15_PARAMETERS_AUTO_CALIBRATION_MCP_m_m_f_s	0.25
RESULTS_SEARCH_15_PARAMETERS_AUTO_CALIBRATION_MCP_m_m_p_f	0.33
RESULTS_SEARCH_15_PARAMETERS_AUTO_CALIBRATION_MCP_m_m_p_rms_f	1
RESULTS_SEARCH_15_PARAMETERS_AUTO_CALIBRATION_MCP_m_p_t_f	1
RESULTS_SEARCH_15_PARAMETERS_AUTO_CALIBRATION_MCP_m_r_h_n_b	15
RESULTS_SEARCH_15_PARAMETERS_AUTO_CALIBRATION_MCP_m_z_n_s	99
RESULTS_SEARCH_15_PARAMETERS_AUTO_CALIBRATION_MCP_m_z_s_mn_f_r	0.0666667
RESULTS_SEARCH_15_PARAMETERS_AUTO_CALIBRATION_MCP_m_z_s_mx_f_r	0.1
RESULTS_SEARCH_15_PARAMETERS_MAX_PRECURSORS_FRAGLET	5
RESULTS_SEARCH_15_PARAMETERS_MAX_PRECURSORS_TAGLET	1
RESULTS_SEARCH_15_PARAMETERS_PRECURSORS_DR_FRAGLET	10
RESULTS_SEARCH_15_PARAMETERS_PRECURSORS_DR_TAGLET	3
RESULTS_SEARCH_15_PARAMETERS_DEFAULT_CHARGE_STATE_1_charge	2
RESULTS_SEARCH_15_PARAMETERS_DEFAULT_CHARGE_STATE_1_probability	1
RESULTS_SEARCH_15_PARAMETERS_DEFAULT_CHARGE_STATE_2_charge	3
RESULTS_SEARCH_15_PARAMETERS_DEFAULT_CHARGE_STATE_2_probability	1
RESULTS_SEARCH_15_PARAMETERS_DEFAULT_CHARGE_STATE_3_charge	4
RESULTS_SEARCH_15_PARAMETERS_DEFAULT_CHARGE_STATE_3_probability	1
RESULTS_SEARCH_15_PARAMETERS_VERSION	5.0.3.0, 5313
RESULTS_SEARCH_15_PARAMETERS_PARAGON_VERSION	5.0.3.0, 5312
RESULTS_SEARCH_15_PARAMETERS_APPLICATION	ProteinPilot(tm) Software
RESULTS_SEARCH_15_PARAMETERS_PROGROUP_alternativedispositionmaximumfoldprobabilitydrop	100
RESULTS_SEARCH_15_PARAMETERS_PROGROUP_alternativedispositionmaximumfoldscoredrop	2
RESULTS_SEARCH_15_PARAMETERS_PROGROUP_autodiscordantpeptidethreshold	0.3
RESULTS_SEARCH_15_PARAMETERS_PROGROUP_bayesconfidencecalclulation	TRUE
RESULTS_SEARCH_15_PARAMETERS_PROGROUP_calibrateconfidence	TRUE
RESULTS_SEARCH_15_PARAMETERS_PROGROUP_compresspeptides	FALSE
RESULTS_SEARCH_15_PARAMETERS_PROGROUP_confidencepercentthresholdforexcludingothersfromquant	15
RESULTS_SEARCH_15_PARAMETERS_PROGROUP_confidencepercentthresholdforincludingselfinquant	15
RESULTS_SEARCH_15_PARAMETERS_PROGROUP_donotstoremspeaklists	FALSE
RESULTS_SEARCH_15_PARAMETERS_PROGROUP_fasta	C:\AB SCIEX\ProteinPilot Data\SearchDatabases\UP_20230221_Poacea_clean_crap.fasta
RESULTS_SEARCH_15_PARAMETERS_PROGROUP_featuregroupminpepconf	0.66
RESULTS_SEARCH_15_PARAMETERS_PROGROUP_featuregroupminups	0.47
RESULTS_SEARCH_15_PARAMETERS_PROGROUP_focusingintersection	4
RESULTS_SEARCH_15_PARAMETERS_PROGROUP_focusingminimummatchconfidence	0.1
RESULTS_SEARCH_15_PARAMETERS_PROGROUP_focusingminunusedprotscore	0.1
RESULTS_SEARCH_15_PARAMETERS_PROGROUP_focusingsubsetcutoff	6
RESULTS_SEARCH_15_PARAMETERS_PROGROUP_intersection	1.3
RESULTS_SEARCH_15_PARAMETERS_PROGROUP_minimummatchconfidencecutoff	0.001
RESULTS_SEARCH_15_PARAMETERS_PROGROUP_minunusedprotscore	0.0458
RESULTS_SEARCH_15_PARAMETERS_PROGROUP_subsetcutoff	2
RESULTS_SEARCH_15_PARAMETERS_PROGROUP_uniprotservicehttpssupported	TRUE
RESULTS_SEARCH_15_PARAMETERS_PROGROUP_unusedprotscorethresholdforexcludingothersfromquant	1.3
RESULTS_SEARCH_15_PARAMETERS_PEAKLIST_count	3915
RESULTS_SEARCH_15_PARAMETERS_PEAKLIST_filenumber	5
RESULTS_SEARCH_15_PARAMETERS_PEAKLIST_original_count	3915
RESULTS_SEARCH_15_PARAMETERS_PEAKLIST_originalfilename	F:\Data\Beer\LG18 LG19 trypsin\KB 20190830 6600TF-M_Beer_LG18.wiff
RESULTS_SEARCH_15_PARAMETERS_PEAKLIST_partnumber	8
RESULTS_SEARCH_15_PARAMETERS_QUANT_TYPE_background_correction	FALSE
RESULTS_SEARCH_15_PARAMETERS_QUANT_TYPE_bias_correction	TRUE
RESULTS_SEARCH_15_PARAMETERS_QUANT_TYPE_keep_extreme_peptides_over_fraction	0
RESULTS_SEARCH_15_PARAMETERS_QUANT_TYPE_low_confidence_check	TRUE
RESULTS_SEARCH_15_PARAMETERS_QUANT_TYPE_low_intensity_check	TRUE
RESULTS_SEARCH_15_PARAMETERS_QUANT_TYPE_median_statistic	TRUE
RESULTS_SEARCH_15_PARAMETERS_QUANT_TYPE_mod_check	TRUE
RESULTS_SEARCH_15_PARAMETERS_QUANT_TYPE_quant_threshold	-1
RESULTS_SEARCH_15_PARAMETERS_QUANT_TYPE_quant_threshold_sn	9
RESULTS_SEARCH_15_PARAMETERS_QUANT_TYPE_separate_searches	FALSE
RESULTS_SEARCH_15_PARAMETERS_QUANT_TYPE_shared_msms_check	TRUE
RESULTS_SEARCH_15_PARAMETERS_PARAGON_METHOD_SETTINGS_UI_SAMPLE_TYPE	Identification
RESULTS_SEARCH_15_PARAMETERS_PARAGON_METHOD_SETTINGS_UI_CYS_ALKYLATION	Iodoacetamide
RESULTS_SEARCH_15_PARAMETERS_PARAGON_METHOD_SETTINGS_UI_DIGESTION	Trypsin
RESULTS_SEARCH_15_PARAMETERS_PARAGON_METHOD_SETTINGS_UI_INSTRUMENT	TripleTOF 6600
RESULTS_SEARCH_15_PARAMETERS_PARAGON_METHOD_SETTINGS_UI_SEARCH_EFFORT	Thorough
RESULTS_SEARCH_15_PARAMETERS_PARAGON_METHOD_SETTINGS_UI_ID_FOCUS	Biological modifications
RESULTS_SEARCH_15_PARAMETERS_PARAGON_METHOD_SETTINGS_UI_USER_NAME	XHD91901223\ECU
RESULTS_SEARCH_15_PARAMETERS_PARAGON_METHOD_SETTINGS_UI_MACHINE_NAME	XHD91901223
RESULTS_SEARCH_15_PARAMETERS_PARAGON_METHOD_SETTINGS_UI_SEARCH_ID	6.38127e+17
RESULTS_SEARCH_15_PARAMETERS_PARAGON_METHOD_SETTINGS_UI_START_TIME	2023-02-22 10:39:25
RESULTS_SEARCH_15_PARAMETERS_PARAGON_METHOD_SETTINGS_UI_MIN_UNUSED_PROTSCORE	0.0458
RESULTS_SEARCH_15_PARAMETERS_PARAGON_METHOD_SETTINGS_UI_PSPEP	TRUE
RESULTS_SEARCH_16_time_cpu	395453
RESULTS_SEARCH_16_time_duration	395815
RESULTS_SEARCH_16_version	5.0.3.5312
RESULTS_SEARCH_16_xml:id	SEARCH:2:638126591654152401_7
RESULTS_SEARCH_16_PARAMETERS_chemical_data_edited	TRUE
RESULTS_SEARCH_16_PARAMETERS_do_multiprecursor_search	TRUE
RESULTS_SEARCH_16_PARAMETERS_do_reverse_search	TRUE
RESULTS_SEARCH_16_PARAMETERS_max_quant_labels	35
RESULTS_SEARCH_16_PARAMETERS_maxresults	15
RESULTS_SEARCH_16_PARAMETERS_separate_searches	FALSE
RESULTS_SEARCH_16_PARAMETERS_MSTOLERANCE_type	dalton
RESULTS_SEARCH_16_PARAMETERS_MSTOLERANCE_value	0.05
RESULTS_SEARCH_16_PARAMETERS_MSMSTOLERANCE_type	dalton
RESULTS_SEARCH_16_PARAMETERS_MSMSTOLERANCE_value	0.1
RESULTS_SEARCH_16_PARAMETERS_MS_STANDARD_DEVIATION_type	dalton
RESULTS_SEARCH_16_PARAMETERS_MS_STANDARD_DEVIATION_value	0.0011
RESULTS_SEARCH_16_PARAMETERS_MSMS_STANDARD_DEVIATION_type	dalton
RESULTS_SEARCH_16_PARAMETERS_MSMS_STANDARD_DEVIATION_value	0.01
RESULTS_SEARCH_16_PARAMETERS_FASTA_filename	C:\AB SCIEX\ProteinPilot Data\SearchDatabases\UP_20230221_Poacea_clean_crap.fasta
RESULTS_SEARCH_16_PARAMETERS_AUTO_CALIBRATION_ms	TRUE
RESULTS_SEARCH_16_PARAMETERS_AUTO_CALIBRATION_msexport	FALSE
RESULTS_SEARCH_16_PARAMETERS_AUTO_CALIBRATION_msms	TRUE
RESULTS_SEARCH_16_PARAMETERS_AUTO_CALIBRATION_msmstolsdratio	2.75
RESULTS_SEARCH_16_PARAMETERS_AUTO_CALIBRATION_mstolsdratio	7
RESULTS_SEARCH_16_PARAMETERS_AUTO_CALIBRATION_squareroot	TRUE
RESULTS_SEARCH_16_PARAMETERS_AUTO_CALIBRATION_type	dalton
RESULTS_SEARCH_16_PARAMETERS_AUTO_CALIBRATION_MCP_d_s_s_f	0.0666667
RESULTS_SEARCH_16_PARAMETERS_AUTO_CALIBRATION_MCP_d_s_w_f	3
RESULTS_SEARCH_16_PARAMETERS_AUTO_CALIBRATION_MCP_m_f_r_mbc	200
RESULTS_SEARCH_16_PARAMETERS_AUTO_CALIBRATION_MCP_m_m_c	10
RESULTS_SEARCH_16_PARAMETERS_AUTO_CALIBRATION_MCP_m_m_f_s	0.25
RESULTS_SEARCH_16_PARAMETERS_AUTO_CALIBRATION_MCP_m_m_p_f	0.33
RESULTS_SEARCH_16_PARAMETERS_AUTO_CALIBRATION_MCP_m_m_p_rms_f	1
RESULTS_SEARCH_16_PARAMETERS_AUTO_CALIBRATION_MCP_m_p_t_f	1
RESULTS_SEARCH_16_PARAMETERS_AUTO_CALIBRATION_MCP_m_r_h_n_b	15
RESULTS_SEARCH_16_PARAMETERS_AUTO_CALIBRATION_MCP_m_z_n_s	99
RESULTS_SEARCH_16_PARAMETERS_AUTO_CALIBRATION_MCP_m_z_s_mn_f_r	0.0666667
RESULTS_SEARCH_16_PARAMETERS_AUTO_CALIBRATION_MCP_m_z_s_mx_f_r	0.1
RESULTS_SEARCH_16_PARAMETERS_MAX_PRECURSORS_FRAGLET	5
RESULTS_SEARCH_16_PARAMETERS_MAX_PRECURSORS_TAGLET	1
RESULTS_SEARCH_16_PARAMETERS_PRECURSORS_DR_FRAGLET	10
RESULTS_SEARCH_16_PARAMETERS_PRECURSORS_DR_TAGLET	3
RESULTS_SEARCH_16_PARAMETERS_DEFAULT_CHARGE_STATE_1_charge	2
RESULTS_SEARCH_16_PARAMETERS_DEFAULT_CHARGE_STATE_1_probability	1
RESULTS_SEARCH_16_PARAMETERS_DEFAULT_CHARGE_STATE_2_charge	3
RESULTS_SEARCH_16_PARAMETERS_DEFAULT_CHARGE_STATE_2_probability	1
RESULTS_SEARCH_16_PARAMETERS_DEFAULT_CHARGE_STATE_3_charge	4
RESULTS_SEARCH_16_PARAMETERS_DEFAULT_CHARGE_STATE_3_probability	1
RESULTS_SEARCH_16_PARAMETERS_VERSION	5.0.3.0, 5313
RESULTS_SEARCH_16_PARAMETERS_PARAGON_VERSION	5.0.3.0, 5312
RESULTS_SEARCH_16_PARAMETERS_APPLICATION	ProteinPilot(tm) Software
RESULTS_SEARCH_16_PARAMETERS_PROGROUP_alternativedispositionmaximumfoldprobabilitydrop	1900-04-09
RESULTS_SEARCH_16_PARAMETERS_PROGROUP_alternativedispositionmaximumfoldscoredrop	2
RESULTS_SEARCH_16_PARAMETERS_PROGROUP_autodiscordantpeptidethreshold	0.3
RESULTS_SEARCH_16_PARAMETERS_PROGROUP_bayesconfidencecalclulation	TRUE
RESULTS_SEARCH_16_PARAMETERS_PROGROUP_calibrateconfidence	TRUE
RESULTS_SEARCH_16_PARAMETERS_PROGROUP_compresspeptides	FALSE
RESULTS_SEARCH_16_PARAMETERS_PROGROUP_confidencepercentthresholdforexcludingothersfromquant	15
RESULTS_SEARCH_16_PARAMETERS_PROGROUP_confidencepercentthresholdforincludingselfinquant	15
RESULTS_SEARCH_16_PARAMETERS_PROGROUP_donotstoremspeaklists	FALSE
RESULTS_SEARCH_16_PARAMETERS_PROGROUP_fasta	C:\AB SCIEX\ProteinPilot Data\SearchDatabases\UP_20230221_Poacea_clean_crap.fasta
RESULTS_SEARCH_16_PARAMETERS_PROGROUP_featuregroupminpepconf	0.66
RESULTS_SEARCH_16_PARAMETERS_PROGROUP_featuregroupminups	11:16:48
RESULTS_SEARCH_16_PARAMETERS_PROGROUP_focusingintersection	4
RESULTS_SEARCH_16_PARAMETERS_PROGROUP_focusingminimummatchconfidence	0.1
RESULTS_SEARCH_16_PARAMETERS_PROGROUP_focusingminunusedprotscore	0.1
RESULTS_SEARCH_16_PARAMETERS_PROGROUP_focusingsubsetcutoff	6
RESULTS_SEARCH_16_PARAMETERS_PROGROUP_intersection	1.3
RESULTS_SEARCH_16_PARAMETERS_PROGROUP_minimummatchconfidencecutoff	0.001
RESULTS_SEARCH_16_PARAMETERS_PROGROUP_minunusedprotscore	0.0458
RESULTS_SEARCH_16_PARAMETERS_PROGROUP_subsetcutoff	2
RESULTS_SEARCH_16_PARAMETERS_PROGROUP_uniprotservicehttpssupported	TRUE
RESULTS_SEARCH_16_PARAMETERS_PROGROUP_unusedprotscorethresholdforexcludingothersfromquant	1.3
RESULTS_SEARCH_16_PARAMETERS_PEAKLIST_count	3915
RESULTS_SEARCH_16_PARAMETERS_PEAKLIST_filenumber	5
RESULTS_SEARCH_16_PARAMETERS_PEAKLIST_original_count	3915
RESULTS_SEARCH_16_PARAMETERS_PEAKLIST_originalfilename	F:\Data\Beer\LG18 LG19 trypsin\KB 20190830 6600TF-M_Beer_LG18.wiff
RESULTS_SEARCH_16_PARAMETERS_PEAKLIST_partnumber	8
RESULTS_SEARCH_16_PARAMETERS_QUANT_TYPE_background_correction	FALSE
RESULTS_SEARCH_16_PARAMETERS_QUANT_TYPE_bias_correction	TRUE
RESULTS_SEARCH_16_PARAMETERS_QUANT_TYPE_keep_extreme_peptides_over_fraction	0
RESULTS_SEARCH_16_PARAMETERS_QUANT_TYPE_low_confidence_check	TRUE
RESULTS_SEARCH_16_PARAMETERS_QUANT_TYPE_low_intensity_check	TRUE
RESULTS_SEARCH_16_PARAMETERS_QUANT_TYPE_median_statistic	TRUE
RESULTS_SEARCH_16_PARAMETERS_QUANT_TYPE_mod_check	TRUE
RESULTS_SEARCH_16_PARAMETERS_QUANT_TYPE_quant_threshold	-1
RESULTS_SEARCH_16_PARAMETERS_QUANT_TYPE_quant_threshold_sn	9
RESULTS_SEARCH_16_PARAMETERS_QUANT_TYPE_separate_searches	FALSE
RESULTS_SEARCH_16_PARAMETERS_QUANT_TYPE_shared_msms_check	TRUE
RESULTS_SEARCH_16_PARAMETERS_PARAGON_METHOD_SETTINGS_UI_SAMPLE_TYPE	Identification
RESULTS_SEARCH_16_PARAMETERS_PARAGON_METHOD_SETTINGS_UI_CYS_ALKYLATION	Iodoacetamide
RESULTS_SEARCH_16_PARAMETERS_PARAGON_METHOD_SETTINGS_UI_DIGESTION	Trypsin
RESULTS_SEARCH_16_PARAMETERS_PARAGON_METHOD_SETTINGS_UI_INSTRUMENT	TripleTOF 6600
RESULTS_SEARCH_16_PARAMETERS_PARAGON_METHOD_SETTINGS_UI_SEARCH_EFFORT	Thorough
RESULTS_SEARCH_16_PARAMETERS_PARAGON_METHOD_SETTINGS_UI_ID_FOCUS	Biological modifications
RESULTS_SEARCH_16_PARAMETERS_PARAGON_METHOD_SETTINGS_UI_USER_NAME	XHD91901223\ECU
RESULTS_SEARCH_16_PARAMETERS_PARAGON_METHOD_SETTINGS_UI_MACHINE_NAME	XHD91901223
RESULTS_SEARCH_16_PARAMETERS_PARAGON_METHOD_SETTINGS_UI_SEARCH_ID	#VALUE!
RESULTS_SEARCH_16_PARAMETERS_PARAGON_METHOD_SETTINGS_UI_START_TIME	2023-02-22 10:39:25
RESULTS_SEARCH_16_PARAMETERS_PARAGON_METHOD_SETTINGS_UI_MIN_UNUSED_PROTSCORE	0.0458
RESULTS_SEARCH_16_PARAMETERS_PARAGON_METHOD_SETTINGS_UI_PSPEP	TRUE
RESULTS_SEARCH_17_time_cpu	5373281
RESULTS_SEARCH_17_time_duration	5375322
RESULTS_SEARCH_17_version	5.0.3.5312
RESULTS_SEARCH_17_xml:id	SEARCH:1:638126591654152401_8
RESULTS_SEARCH_17_PARAMETERS_chemical_data_edited	TRUE
RESULTS_SEARCH_17_PARAMETERS_do_multiprecursor_search	TRUE
RESULTS_SEARCH_17_PARAMETERS_do_reverse_search	TRUE
RESULTS_SEARCH_17_PARAMETERS_max_quant_labels	35
RESULTS_SEARCH_17_PARAMETERS_maxresults	15
RESULTS_SEARCH_17_PARAMETERS_separate_searches	FALSE
RESULTS_SEARCH_17_PARAMETERS_MSTOLERANCE_type	dalton
RESULTS_SEARCH_17_PARAMETERS_MSTOLERANCE_value	0.05
RESULTS_SEARCH_17_PARAMETERS_MSMSTOLERANCE_type	dalton
RESULTS_SEARCH_17_PARAMETERS_MSMSTOLERANCE_value	0.1
RESULTS_SEARCH_17_PARAMETERS_MS_STANDARD_DEVIATION_type	dalton
RESULTS_SEARCH_17_PARAMETERS_MS_STANDARD_DEVIATION_value	0.0011
RESULTS_SEARCH_17_PARAMETERS_MSMS_STANDARD_DEVIATION_type	dalton
RESULTS_SEARCH_17_PARAMETERS_MSMS_STANDARD_DEVIATION_value	0.01
RESULTS_SEARCH_17_PARAMETERS_FASTA_filename	C:\AB SCIEX\ProteinPilot Data\SearchDatabases\UP_20230221_Poacea_clean_crap.fasta
RESULTS_SEARCH_17_PARAMETERS_AUTO_CALIBRATION_ms	TRUE
RESULTS_SEARCH_17_PARAMETERS_AUTO_CALIBRATION_msexport	FALSE
RESULTS_SEARCH_17_PARAMETERS_AUTO_CALIBRATION_msms	TRUE
RESULTS_SEARCH_17_PARAMETERS_AUTO_CALIBRATION_msmstolsdratio	2.75
RESULTS_SEARCH_17_PARAMETERS_AUTO_CALIBRATION_mstolsdratio	7
RESULTS_SEARCH_17_PARAMETERS_AUTO_CALIBRATION_squareroot	TRUE
RESULTS_SEARCH_17_PARAMETERS_AUTO_CALIBRATION_type	dalton
RESULTS_SEARCH_17_PARAMETERS_AUTO_CALIBRATION_MCP_d_s_s_f	0.0666667
RESULTS_SEARCH_17_PARAMETERS_AUTO_CALIBRATION_MCP_d_s_w_f	3
RESULTS_SEARCH_17_PARAMETERS_AUTO_CALIBRATION_MCP_m_f_r_mbc	200
RESULTS_SEARCH_17_PARAMETERS_AUTO_CALIBRATION_MCP_m_m_c	10
RESULTS_SEARCH_17_PARAMETERS_AUTO_CALIBRATION_MCP_m_m_f_s	0.25
RESULTS_SEARCH_17_PARAMETERS_AUTO_CALIBRATION_MCP_m_m_p_f	0.33
RESULTS_SEARCH_17_PARAMETERS_AUTO_CALIBRATION_MCP_m_m_p_rms_f	1
RESULTS_SEARCH_17_PARAMETERS_AUTO_CALIBRATION_MCP_m_p_t_f	1
RESULTS_SEARCH_17_PARAMETERS_AUTO_CALIBRATION_MCP_m_r_h_n_b	15
RESULTS_SEARCH_17_PARAMETERS_AUTO_CALIBRATION_MCP_m_z_n_s	99
RESULTS_SEARCH_17_PARAMETERS_AUTO_CALIBRATION_MCP_m_z_s_mn_f_r	0.0666667
RESULTS_SEARCH_17_PARAMETERS_AUTO_CALIBRATION_MCP_m_z_s_mx_f_r	0.1
RESULTS_SEARCH_17_PARAMETERS_MAX_PRECURSORS_FRAGLET	5
RESULTS_SEARCH_17_PARAMETERS_MAX_PRECURSORS_TAGLET	1
RESULTS_SEARCH_17_PARAMETERS_PRECURSORS_DR_FRAGLET	10
RESULTS_SEARCH_17_PARAMETERS_PRECURSORS_DR_TAGLET	3
RESULTS_SEARCH_17_PARAMETERS_DEFAULT_CHARGE_STATE_1_charge	2
RESULTS_SEARCH_17_PARAMETERS_DEFAULT_CHARGE_STATE_1_probability	1
RESULTS_SEARCH_17_PARAMETERS_DEFAULT_CHARGE_STATE_2_charge	3
RESULTS_SEARCH_17_PARAMETERS_DEFAULT_CHARGE_STATE_2_probability	1
RESULTS_SEARCH_17_PARAMETERS_DEFAULT_CHARGE_STATE_3_charge	4
RESULTS_SEARCH_17_PARAMETERS_DEFAULT_CHARGE_STATE_3_probability	1
RESULTS_SEARCH_17_PARAMETERS_VERSION	5.0.3.0, 5313
RESULTS_SEARCH_17_PARAMETERS_PARAGON_VERSION	5.0.3.0, 5312
RESULTS_SEARCH_17_PARAMETERS_APPLICATION	ProteinPilot(tm) Software
RESULTS_SEARCH_17_PARAMETERS_PROGROUP_alternativedispositionmaximumfoldprobabilitydrop	100
RESULTS_SEARCH_17_PARAMETERS_PROGROUP_alternativedispositionmaximumfoldscoredrop	2
RESULTS_SEARCH_17_PARAMETERS_PROGROUP_autodiscordantpeptidethreshold	0.3
RESULTS_SEARCH_17_PARAMETERS_PROGROUP_bayesconfidencecalclulation	TRUE
RESULTS_SEARCH_17_PARAMETERS_PROGROUP_calibrateconfidence	TRUE
RESULTS_SEARCH_17_PARAMETERS_PROGROUP_compresspeptides	FALSE
RESULTS_SEARCH_17_PARAMETERS_PROGROUP_confidencepercentthresholdforexcludingothersfromquant	15
RESULTS_SEARCH_17_PARAMETERS_PROGROUP_confidencepercentthresholdforincludingselfinquant	15
RESULTS_SEARCH_17_PARAMETERS_PROGROUP_donotstoremspeaklists	FALSE
RESULTS_SEARCH_17_PARAMETERS_PROGROUP_fasta	C:\AB SCIEX\ProteinPilot Data\SearchDatabases\UP_20230221_Poacea_clean_crap.fasta
RESULTS_SEARCH_17_PARAMETERS_PROGROUP_featuregroupminpepconf	0.66
RESULTS_SEARCH_17_PARAMETERS_PROGROUP_featuregroupminups	0.47
RESULTS_SEARCH_17_PARAMETERS_PROGROUP_focusingintersection	4
RESULTS_SEARCH_17_PARAMETERS_PROGROUP_focusingminimummatchconfidence	0.1
RESULTS_SEARCH_17_PARAMETERS_PROGROUP_focusingminunusedprotscore	0.1
RESULTS_SEARCH_17_PARAMETERS_PROGROUP_focusingsubsetcutoff	6
RESULTS_SEARCH_17_PARAMETERS_PROGROUP_intersection	1.3
RESULTS_SEARCH_17_PARAMETERS_PROGROUP_minimummatchconfidencecutoff	0.001
RESULTS_SEARCH_17_PARAMETERS_PROGROUP_minunusedprotscore	01:05:57.120000
RESULTS_SEARCH_17_PARAMETERS_PROGROUP_subsetcutoff	2
RESULTS_SEARCH_17_PARAMETERS_PROGROUP_uniprotservicehttpssupported	TRUE
RESULTS_SEARCH_17_PARAMETERS_PROGROUP_unusedprotscorethresholdforexcludingothersfromquant	1.3
RESULTS_SEARCH_17_PARAMETERS_PEAKLIST_count	3913
RESULTS_SEARCH_17_PARAMETERS_PEAKLIST_filenumber	5
RESULTS_SEARCH_17_PARAMETERS_PEAKLIST_original_count	3914
RESULTS_SEARCH_17_PARAMETERS_PEAKLIST_originalfilename	F:\Data\Beer\LG18 LG19 trypsin\KB 20190830 6600TF-M_Beer_LG18.wiff
RESULTS_SEARCH_17_PARAMETERS_PEAKLIST_partnumber	9
RESULTS_SEARCH_17_PARAMETERS_QUANT_TYPE_background_correction	FALSE
RESULTS_SEARCH_17_PARAMETERS_QUANT_TYPE_bias_correction	TRUE
RESULTS_SEARCH_17_PARAMETERS_QUANT_TYPE_keep_extreme_peptides_over_fraction	0
RESULTS_SEARCH_17_PARAMETERS_QUANT_TYPE_low_confidence_check	TRUE
RESULTS_SEARCH_17_PARAMETERS_QUANT_TYPE_low_intensity_check	TRUE
RESULTS_SEARCH_17_PARAMETERS_QUANT_TYPE_median_statistic	TRUE
RESULTS_SEARCH_17_PARAMETERS_QUANT_TYPE_mod_check	TRUE
RESULTS_SEARCH_17_PARAMETERS_QUANT_TYPE_quant_threshold	-1
RESULTS_SEARCH_17_PARAMETERS_QUANT_TYPE_quant_threshold_sn	9
RESULTS_SEARCH_17_PARAMETERS_QUANT_TYPE_separate_searches	FALSE
RESULTS_SEARCH_17_PARAMETERS_QUANT_TYPE_shared_msms_check	TRUE
RESULTS_SEARCH_17_PARAMETERS_PARAGON_METHOD_SETTINGS_UI_SAMPLE_TYPE	Identification
RESULTS_SEARCH_17_PARAMETERS_PARAGON_METHOD_SETTINGS_UI_CYS_ALKYLATION	Iodoacetamide
RESULTS_SEARCH_17_PARAMETERS_PARAGON_METHOD_SETTINGS_UI_DIGESTION	Trypsin
RESULTS_SEARCH_17_PARAMETERS_PARAGON_METHOD_SETTINGS_UI_INSTRUMENT	TripleTOF 6600
RESULTS_SEARCH_17_PARAMETERS_PARAGON_METHOD_SETTINGS_UI_SEARCH_EFFORT	Thorough
RESULTS_SEARCH_17_PARAMETERS_PARAGON_METHOD_SETTINGS_UI_ID_FOCUS	Biological modifications
RESULTS_SEARCH_17_PARAMETERS_PARAGON_METHOD_SETTINGS_UI_USER_NAME	XHD91901223\ECU
RESULTS_SEARCH_17_PARAMETERS_PARAGON_METHOD_SETTINGS_UI_MACHINE_NAME	XHD91901223
RESULTS_SEARCH_17_PARAMETERS_PARAGON_METHOD_SETTINGS_UI_SEARCH_ID	6.38127e+17
RESULTS_SEARCH_17_PARAMETERS_PARAGON_METHOD_SETTINGS_UI_START_TIME	2023-02-22 10:39:25
RESULTS_SEARCH_17_PARAMETERS_PARAGON_METHOD_SETTINGS_UI_MIN_UNUSED_PROTSCORE	0.0458
RESULTS_SEARCH_17_PARAMETERS_PARAGON_METHOD_SETTINGS_UI_PSPEP	TRUE
RESULTS_SEARCH_18_time_cpu	2986-12-11
RESULTS_SEARCH_18_time_duration	397144
RESULTS_SEARCH_18_version	5.0.3.5312
RESULTS_SEARCH_18_xml:id	SEARCH:2:638126591654152401_8
RESULTS_SEARCH_18_PARAMETERS_chemical_data_edited	TRUE
RESULTS_SEARCH_18_PARAMETERS_do_multiprecursor_search	TRUE
RESULTS_SEARCH_18_PARAMETERS_do_reverse_search	TRUE
RESULTS_SEARCH_18_PARAMETERS_max_quant_labels	35
RESULTS_SEARCH_18_PARAMETERS_maxresults	15
RESULTS_SEARCH_18_PARAMETERS_separate_searches	FALSE
RESULTS_SEARCH_18_PARAMETERS_MSTOLERANCE_type	dalton
RESULTS_SEARCH_18_PARAMETERS_MSTOLERANCE_value	0.05
RESULTS_SEARCH_18_PARAMETERS_MSMSTOLERANCE_type	dalton
RESULTS_SEARCH_18_PARAMETERS_MSMSTOLERANCE_value	0.1
RESULTS_SEARCH_18_PARAMETERS_MS_STANDARD_DEVIATION_type	dalton
RESULTS_SEARCH_18_PARAMETERS_MS_STANDARD_DEVIATION_value	0.0011
RESULTS_SEARCH_18_PARAMETERS_MSMS_STANDARD_DEVIATION_type	dalton
RESULTS_SEARCH_18_PARAMETERS_MSMS_STANDARD_DEVIATION_value	0.01
RESULTS_SEARCH_18_PARAMETERS_FASTA_filename	C:\AB SCIEX\ProteinPilot Data\SearchDatabases\UP_20230221_Poacea_clean_crap.fasta
RESULTS_SEARCH_18_PARAMETERS_AUTO_CALIBRATION_ms	TRUE
RESULTS_SEARCH_18_PARAMETERS_AUTO_CALIBRATION_msexport	FALSE
RESULTS_SEARCH_18_PARAMETERS_AUTO_CALIBRATION_msms	TRUE
RESULTS_SEARCH_18_PARAMETERS_AUTO_CALIBRATION_msmstolsdratio	2.75
RESULTS_SEARCH_18_PARAMETERS_AUTO_CALIBRATION_mstolsdratio	7
RESULTS_SEARCH_18_PARAMETERS_AUTO_CALIBRATION_squareroot	TRUE
RESULTS_SEARCH_18_PARAMETERS_AUTO_CALIBRATION_type	dalton
RESULTS_SEARCH_18_PARAMETERS_AUTO_CALIBRATION_MCP_d_s_s_f	0.0666667
[truncated: 12,998 more rows]

## Sheet: Metadata Calculations
	Subsearch	Search string	present		File index down	Part number	Spectra - 'original'	Spectra 'count' - non-empty?	max original Spectra for part	Max non-empty spectra for part	File Index for first only
	1	RESULTS_SEARCH_1_PARAMETERS_PEAKLIST_rawdatafilename		F:\Data\Beer\MC 20170331 6600TF-M_IDA_LG Beers-RAT_LG1-17\MC 20170331 6600TF-M_IDA_RAT-LG13.wiff	1	1	3131	3131	3131	3131	1
	2	RESULTS_SEARCH_2_PARAMETERS_PEAKLIST_rawdatafilename		F:\Data\Beer\MC 20170331 6600TF-M_IDA_LG Beers-RAT_LG1-17\MC 20170331 6600TF-M_IDA_RAT-LG13.wiff	1	1	3131	3131
	3	RESULTS_SEARCH_3_PARAMETERS_PEAKLIST_rawdatafilename		F:\Data\Beer\MC 20170331 6600TF-M_IDA_LG Beers-RAT_LG1-17\MC 20170331 6600TF-M_IDA_RAT-LG14.wiff	2	2	2781	2781	2781	2781	2
1 if Rapid, 2 if Thor	4	RESULTS_SEARCH_4_PARAMETERS_PEAKLIST_rawdatafilename		F:\Data\Beer\MC 20170331 6600TF-M_IDA_LG Beers-RAT_LG1-17\MC 20170331 6600TF-M_IDA_RAT-LG14.wiff	2	2	2781	2781
2	5	RESULTS_SEARCH_5_PARAMETERS_PEAKLIST_rawdatafilename		F:\Data\Beer\MC 20170331 6600TF-M_IDA_LG Beers-RAT_LG1-17\MC 20170331 6600TF-M_IDA_RAT-LG16.wiff	3	3	2020	2020	2020	2020	3
	6	RESULTS_SEARCH_6_PARAMETERS_PEAKLIST_rawdatafilename		F:\Data\Beer\MC 20170331 6600TF-M_IDA_LG Beers-RAT_LG1-17\MC 20170331 6600TF-M_IDA_RAT-LG16.wiff	3	3	2020	2020
# Segments	7	RESULTS_SEARCH_7_PARAMETERS_PEAKLIST_rawdatafilename		F:\Data\Beer\MC 20170331 6600TF-M_IDA_LG Beers-RAT_LG1-17\MC 20170331 6600TF-M_IDA_RAT-LG16.wiff	3	4	2010	2010	2010	2010
134	8	RESULTS_SEARCH_8_PARAMETERS_PEAKLIST_rawdatafilename		F:\Data\Beer\MC 20170331 6600TF-M_IDA_LG Beers-RAT_LG1-17\MC 20170331 6600TF-M_IDA_RAT-LG16.wiff	3	4	2010	2010
(max is 1000 segments)	9	RESULTS_SEARCH_9_PARAMETERS_PEAKLIST_rawdatafilename		F:\Data\Beer\MC 20170331 6600TF-M_IDA_LG Beers-RAT_LG1-17\MC 20170331 6600TF-M_IDA_RAT-LG17.wiff	4	5	2270	2270	2270	2270	4
	10	RESULTS_SEARCH_10_PARAMETERS_PEAKLIST_rawdatafilename		F:\Data\Beer\MC 20170331 6600TF-M_IDA_LG Beers-RAT_LG1-17\MC 20170331 6600TF-M_IDA_RAT-LG17.wiff	4	5	2270	2270
	11	RESULTS_SEARCH_11_PARAMETERS_PEAKLIST_rawdatafilename		F:\Data\Beer\MC 20170331 6600TF-M_IDA_LG Beers-RAT_LG1-17\MC 20170331 6600TF-M_IDA_RAT-LG17.wiff	4	6	2267	2267	2267	2267
	12	RESULTS_SEARCH_12_PARAMETERS_PEAKLIST_rawdatafilename		F:\Data\Beer\MC 20170331 6600TF-M_IDA_LG Beers-RAT_LG1-17\MC 20170331 6600TF-M_IDA_RAT-LG17.wiff	4	6	2267	2267
	13	RESULTS_SEARCH_13_PARAMETERS_PEAKLIST_rawdatafilename		F:\Data\Beer\LG18 LG19 trypsin\KB 20190830 6600TF-M_Beer_LG18.wiff	5	7	3921	3921	3921	3921	5
	14	RESULTS_SEARCH_14_PARAMETERS_PEAKLIST_rawdatafilename		F:\Data\Beer\LG18 LG19 trypsin\KB 20190830 6600TF-M_Beer_LG18.wiff	5	7	3921	3921
	15	RESULTS_SEARCH_15_PARAMETERS_PEAKLIST_rawdatafilename		F:\Data\Beer\LG18 LG19 trypsin\KB 20190830 6600TF-M_Beer_LG18.wiff	5	8	3915	3915	3915	3915
	16	RESULTS_SEARCH_16_PARAMETERS_PEAKLIST_rawdatafilename		F:\Data\Beer\LG18 LG19 trypsin\KB 20190830 6600TF-M_Beer_LG18.wiff	5	8	3915	3915
	17	RESULTS_SEARCH_17_PARAMETERS_PEAKLIST_rawdatafilename		F:\Data\Beer\LG18 LG19 trypsin\KB 20190830 6600TF-M_Beer_LG18.wiff	5	9	3914	3913	3914	3913
	18	RESULTS_SEARCH_18_PARAMETERS_PEAKLIST_rawdatafilename		F:\Data\Beer\LG18 LG19 trypsin\KB 20190830 6600TF-M_Beer_LG18.wiff	5	9	3914	3913
	19	RESULTS_SEARCH_19_PARAMETERS_PEAKLIST_rawdatafilename		F:\Data\Beer\LG18 LG19 trypsin\KB 20190830 6600TF-M_Beer_LG18.wiff	5	10	3937	3937	3937	3937
	20	RESULTS_SEARCH_20_PARAMETERS_PEAKLIST_rawdatafilename		F:\Data\Beer\LG18 LG19 trypsin\KB 20190830 6600TF-M_Beer_LG18.wiff	5	10	3937	3937
	21	RESULTS_SEARCH_21_PARAMETERS_PEAKLIST_rawdatafilename		F:\Data\Beer\LG18 LG19 trypsin\KB 20190830 6600TF-M_Beer_LG18.wiff	5	11	3905	3905	3905	3905
	22	RESULTS_SEARCH_22_PARAMETERS_PEAKLIST_rawdatafilename		F:\Data\Beer\LG18 LG19 trypsin\KB 20190830 6600TF-M_Beer_LG18.wiff	5	11	3905	3905
	23	RESULTS_SEARCH_23_PARAMETERS_PEAKLIST_rawdatafilename		F:\Data\Beer\LG18 LG19 trypsin\KB 20190830 6600TF-M_Beer_LG18.wiff	5	12	3930	3930	3930	3930
	24	RESULTS_SEARCH_24_PARAMETERS_PEAKLIST_rawdatafilename		F:\Data\Beer\LG18 LG19 trypsin\KB 20190830 6600TF-M_Beer_LG18.wiff	5	12	3930	3930
	25	RESULTS_SEARCH_25_PARAMETERS_PEAKLIST_rawdatafilename		F:\Data\Beer\LG18 LG19 trypsin\KB 20190830 6600TF-M_Beer_LG18.wiff	5	13	3903	3903	3903	3903
	26	RESULTS_SEARCH_26_PARAMETERS_PEAKLIST_rawdatafilename		F:\Data\Beer\LG18 LG19 trypsin\KB 20190830 6600TF-M_Beer_LG18.wiff	5	13	3903	3903
	27	RESULTS_SEARCH_27_PARAMETERS_PEAKLIST_rawdatafilename		F:\Data\Beer\LG18 LG19 trypsin\KB 20190830 6600TF-M_Beer_LG18.wiff	5	14	3930	3930	3930	3930
	28	RESULTS_SEARCH_28_PARAMETERS_PEAKLIST_rawdatafilename		F:\Data\Beer\LG18 LG19 trypsin\KB 20190830 6600TF-M_Beer_LG18.wiff	5	14	3930	3930
	29	RESULTS_SEARCH_29_PARAMETERS_PEAKLIST_rawdatafilename		F:\Data\Beer\LG18 LG19 trypsin\KB 20190830 6600TF-M_Beer_LG18.wiff	5	15	3894	3894	3894	3894
	30	RESULTS_SEARCH_30_PARAMETERS_PEAKLIST_rawdatafilename		F:\Data\Beer\LG18 LG19 trypsin\KB 20190830 6600TF-M_Beer_LG18.wiff	5	15	3894	3894
	31	RESULTS_SEARCH_31_PARAMETERS_PEAKLIST_rawdatafilename		F:\Data\Beer\LG18 LG19 trypsin\KB 20190830 6600TF-M_Beer_LG18.wiff	5	16	3930	3930	3930	3930
	32	RESULTS_SEARCH_32_PARAMETERS_PEAKLIST_rawdatafilename		F:\Data\Beer\LG18 LG19 trypsin\KB 20190830 6600TF-M_Beer_LG18.wiff	5	16	3930	3930
	33	RESULTS_SEARCH_33_PARAMETERS_PEAKLIST_rawdatafilename		F:\Data\Beer\LG18 LG19 trypsin\KB 20190830 6600TF-M_Beer_LG18.wiff	5	17	3906	3906	3906	3906
	34	RESULTS_SEARCH_34_PARAMETERS_PEAKLIST_rawdatafilename		F:\Data\Beer\LG18 LG19 trypsin\KB 20190830 6600TF-M_Beer_LG18.wiff	5	17	3906	3906
	35	RESULTS_SEARCH_35_PARAMETERS_PEAKLIST_rawdatafilename		F:\Data\Beer\LG18 LG19 trypsin\KB 20190830 6600TF-M_Beer_LG18.wiff	5	18	3933	3933	3933	3933
	36	RESULTS_SEARCH_36_PARAMETERS_PEAKLIST_rawdatafilename		F:\Data\Beer\LG18 LG19 trypsin\KB 20190830 6600TF-M_Beer_LG18.wiff	5	18	3933	3933
	37	RESULTS_SEARCH_37_PARAMETERS_PEAKLIST_rawdatafilename		F:\Data\Beer\LG18 LG19 trypsin\KB 20190830 6600TF-M_Beer_LG18.wiff	5	19	3900	3900	3900	3900
	38	RESULTS_SEARCH_38_PARAMETERS_PEAKLIST_rawdatafilename		F:\Data\Beer\LG18 LG19 trypsin\KB 20190830 6600TF-M_Beer_LG18.wiff	5	19	3900	3900
	39	RESULTS_SEARCH_39_PARAMETERS_PEAKLIST_rawdatafilename		F:\Data\Beer\LG18 LG19 trypsin\KB 20190830 6600TF-M_Beer_LG18.wiff	5	20	3930	3930	3930	3930
	40	RESULTS_SEARCH_40_PARAMETERS_PEAKLIST_rawdatafilename		F:\Data\Beer\LG18 LG19 trypsin\KB 20190830 6600TF-M_Beer_LG18.wiff	5	20	3930	3930
	41	RESULTS_SEARCH_41_PARAMETERS_PEAKLIST_rawdatafilename		F:\Data\Beer\LG18 LG19 trypsin\KB 20190830 6600TF-M_Beer_LG18.wiff	5	21	3900	3900	3900	3900
	42	RESULTS_SEARCH_42_PARAMETERS_PEAKLIST_rawdatafilename		F:\Data\Beer\LG18 LG19 trypsin\KB 20190830 6600TF-M_Beer_LG18.wiff	5	21	3900	3900
	43	RESULTS_SEARCH_43_PARAMETERS_PEAKLIST_rawdatafilename		F:\Data\Beer\LG18 LG19 trypsin\KB 20190830 6600TF-M_Beer_LG18.wiff	5	22	3933	3933	3933	3933
	44	RESULTS_SEARCH_44_PARAMETERS_PEAKLIST_rawdatafilename		F:\Data\Beer\LG18 LG19 trypsin\KB 20190830 6600TF-M_Beer_LG18.wiff	5	22	3933	3933
	45	RESULTS_SEARCH_45_PARAMETERS_PEAKLIST_rawdatafilename		F:\Data\Beer\LG18 LG19 trypsin\KB 20190830 6600TF-M_Beer_LG18.wiff	5	23	3887	3887	3887	3887
	46	RESULTS_SEARCH_46_PARAMETERS_PEAKLIST_rawdatafilename		F:\Data\Beer\LG18 LG19 trypsin\KB 20190830 6600TF-M_Beer_LG18.wiff	5	23	3887	3887
	47	RESULTS_SEARCH_47_PARAMETERS_PEAKLIST_rawdatafilename		F:\Data\Beer\LG18 LG19 trypsin\KB 20190830 6600TF-M_Beer_LG19.wiff	6	24	3889	3889	3889	3889	6
	48	RESULTS_SEARCH_48_PARAMETERS_PEAKLIST_rawdatafilename		F:\Data\Beer\LG18 LG19 trypsin\KB 20190830 6600TF-M_Beer_LG19.wiff	6	24	3889	3889
	49	RESULTS_SEARCH_49_PARAMETERS_PEAKLIST_rawdatafilename		F:\Data\Beer\LG18 LG19 trypsin\KB 20190830 6600TF-M_Beer_LG19.wiff	6	25	3857	3857	3857	3857
	50	RESULTS_SEARCH_50_PARAMETERS_PEAKLIST_rawdatafilename		F:\Data\Beer\LG18 LG19 trypsin\KB 20190830 6600TF-M_Beer_LG19.wiff	6	25	3857	3857
	51	RESULTS_SEARCH_51_PARAMETERS_PEAKLIST_rawdatafilename		F:\Data\Beer\LG18 LG19 trypsin\KB 20190830 6600TF-M_Beer_LG19.wiff	6	26	3870	3870	3870	3870
	52	RESULTS_SEARCH_52_PARAMETERS_PEAKLIST_rawdatafilename		F:\Data\Beer\LG18 LG19 trypsin\KB 20190830 6600TF-M_Beer_LG19.wiff	6	26	3870	3870
	53	RESULTS_SEARCH_53_PARAMETERS_PEAKLIST_rawdatafilename		F:\Data\Beer\LG18 LG19 trypsin\KB 20190830 6600TF-M_Beer_LG19.wiff	6	27	3851	3851	3851	3851
	54	RESULTS_SEARCH_54_PARAMETERS_PEAKLIST_rawdatafilename		F:\Data\Beer\LG18 LG19 trypsin\KB 20190830 6600TF-M_Beer_LG19.wiff	6	27	3851	3851
	55	RESULTS_SEARCH_55_PARAMETERS_PEAKLIST_rawdatafilename		F:\Data\Beer\LG18 LG19 trypsin\KB 20190830 6600TF-M_Beer_LG19.wiff	6	28	3879	3879	3879	3879
	56	RESULTS_SEARCH_56_PARAMETERS_PEAKLIST_rawdatafilename		F:\Data\Beer\LG18 LG19 trypsin\KB 20190830 6600TF-M_Beer_LG19.wiff	6	28	3879	3879
	57	RESULTS_SEARCH_57_PARAMETERS_PEAKLIST_rawdatafilename		F:\Data\Beer\LG18 LG19 trypsin\KB 20190830 6600TF-M_Beer_LG19.wiff	6	29	3840	3840	3840	3840
	58	RESULTS_SEARCH_58_PARAMETERS_PEAKLIST_rawdatafilename		F:\Data\Beer\LG18 LG19 trypsin\KB 20190830 6600TF-M_Beer_LG19.wiff	6	29	3840	3840
	59	RESULTS_SEARCH_59_PARAMETERS_PEAKLIST_rawdatafilename		F:\Data\Beer\LG18 LG19 trypsin\KB 20190830 6600TF-M_Beer_LG19.wiff	6	30	3875	3875	3875	3875
	60	RESULTS_SEARCH_60_PARAMETERS_PEAKLIST_rawdatafilename		F:\Data\Beer\LG18 LG19 trypsin\KB 20190830 6600TF-M_Beer_LG19.wiff	6	30	3875	3875
	61	RESULTS_SEARCH_61_PARAMETERS_PEAKLIST_rawdatafilename		F:\Data\Beer\LG18 LG19 trypsin\KB 20190830 6600TF-M_Beer_LG19.wiff	6	31	3874	3874	3874	3874
	62	RESULTS_SEARCH_62_PARAMETERS_PEAKLIST_rawdatafilename		F:\Data\Beer\LG18 LG19 trypsin\KB 20190830 6600TF-M_Beer_LG19.wiff	6	31	3874	3874
	63	RESULTS_SEARCH_63_PARAMETERS_PEAKLIST_rawdatafilename		F:\Data\Beer\LG18 LG19 trypsin\KB 20190830 6600TF-M_Beer_LG19.wiff	6	32	3863	3863	3863	3863
	64	RESULTS_SEARCH_64_PARAMETERS_PEAKLIST_rawdatafilename		F:\Data\Beer\LG18 LG19 trypsin\KB 20190830 6600TF-M_Beer_LG19.wiff	6	32	3863	3863
	65	RESULTS_SEARCH_65_PARAMETERS_PEAKLIST_rawdatafilename		F:\Data\Beer\LG18 LG19 trypsin\KB 20190830 6600TF-M_Beer_LG19.wiff	6	33	3870	3870	3870	3870
	66	RESULTS_SEARCH_66_PARAMETERS_PEAKLIST_rawdatafilename		F:\Data\Beer\LG18 LG19 trypsin\KB 20190830 6600TF-M_Beer_LG19.wiff	6	33	3870	3870
	67	RESULTS_SEARCH_67_PARAMETERS_PEAKLIST_rawdatafilename		F:\Data\Beer\LG18 LG19 trypsin\KB 20190830 6600TF-M_Beer_LG19.wiff	6	34	3848	3848	3848	3848
	68	RESULTS_SEARCH_68_PARAMETERS_PEAKLIST_rawdatafilename		F:\Data\Beer\LG18 LG19 trypsin\KB 20190830 6600TF-M_Beer_LG19.wiff	6	34	3848	3848
	69	RESULTS_SEARCH_69_PARAMETERS_PEAKLIST_rawdatafilename		F:\Data\Beer\LG18 LG19 trypsin\KB 20190830 6600TF-M_Beer_LG19.wiff	6	35	3875	3875	3875	3875
	70	RESULTS_SEARCH_70_PARAMETERS_PEAKLIST_rawdatafilename		F:\Data\Beer\LG18 LG19 trypsin\KB 20190830 6600TF-M_Beer_LG19.wiff	6	35	3875	3875
	71	RESULTS_SEARCH_71_PARAMETERS_PEAKLIST_rawdatafilename		F:\Data\Beer\LG18 LG19 trypsin\KB 20190830 6600TF-M_Beer_LG19.wiff	6	36	3870	3870	3870	3870
	72	RESULTS_SEARCH_72_PARAMETERS_PEAKLIST_rawdatafilename		F:\Data\Beer\LG18 LG19 trypsin\KB 20190830 6600TF-M_Beer_LG19.wiff	6	36	3870	3870
	73	RESULTS_SEARCH_73_PARAMETERS_PEAKLIST_rawdatafilename		F:\Data\Beer\LG18 LG19 trypsin\KB 20190830 6600TF-M_Beer_LG19.wiff	6	37	3840	3840	3840	3840
	74	RESULTS_SEARCH_74_PARAMETERS_PEAKLIST_rawdatafilename		F:\Data\Beer\LG18 LG19 trypsin\KB 20190830 6600TF-M_Beer_LG19.wiff	6	37	3840	3840
	75	RESULTS_SEARCH_75_PARAMETERS_PEAKLIST_rawdatafilename		F:\Data\Beer\LG18 LG19 trypsin\KB 20190830 6600TF-M_Beer_LG19.wiff	6	38	3870	3870	3870	3870
	76	RESULTS_SEARCH_76_PARAMETERS_PEAKLIST_rawdatafilename		F:\Data\Beer\LG18 LG19 trypsin\KB 20190830 6600TF-M_Beer_LG19.wiff	6	38	3870	3870
	77	RESULTS_SEARCH_77_PARAMETERS_PEAKLIST_rawdatafilename		F:\Data\Beer\LG18 LG19 trypsin\KB 20190830 6600TF-M_Beer_LG19.wiff	6	39	3870	3870	3870	3870
	78	RESULTS_SEARCH_78_PARAMETERS_PEAKLIST_rawdatafilename		F:\Data\Beer\LG18 LG19 trypsin\KB 20190830 6600TF-M_Beer_LG19.wiff	6	39	3870	3870
	79	RESULTS_SEARCH_79_PARAMETERS_PEAKLIST_rawdatafilename		F:\Data\Beer\LG18 LG19 trypsin\KB 20190830 6600TF-M_Beer_LG19.wiff	6	40	3836	3836	3836	3836
	80	RESULTS_SEARCH_80_PARAMETERS_PEAKLIST_rawdatafilename		F:\Data\Beer\LG18 LG19 trypsin\KB 20190830 6600TF-M_Beer_LG19.wiff	6	40	3836	3836
	81	RESULTS_SEARCH_81_PARAMETERS_PEAKLIST_rawdatafilename		F:\Data\Beer\MC 20170331 6600TF-M_IDA_LG Beers-RAT_LG1-17\KB 20200124 6600TF-M_Beer LG-25.wiff	7	41	3946	3932	3946	3932	7
	82	RESULTS_SEARCH_82_PARAMETERS_PEAKLIST_rawdatafilename		F:\Data\Beer\MC 20170331 6600TF-M_IDA_LG Beers-RAT_LG1-17\KB 20200124 6600TF-M_Beer LG-25.wiff	7	41	3946	3932
	83	RESULTS_SEARCH_83_PARAMETERS_PEAKLIST_rawdatafilename		F:\Data\Beer\MC 20170331 6600TF-M_IDA_LG Beers-RAT_LG1-17\KB 20200124 6600TF-M_Beer LG-25.wiff	7	42	3914	3914	3914	3914
	84	RESULTS_SEARCH_84_PARAMETERS_PEAKLIST_rawdatafilename		F:\Data\Beer\MC 20170331 6600TF-M_IDA_LG Beers-RAT_LG1-17\KB 20200124 6600TF-M_Beer LG-25.wiff	7	42	3914	3914
	85	RESULTS_SEARCH_85_PARAMETERS_PEAKLIST_rawdatafilename		F:\Data\Beer\MC 20170331 6600TF-M_IDA_LG Beers-RAT_LG1-17\KB 20200124 6600TF-M_Beer LG-25.wiff	7	43	3926	3926	3926	3926
	86	RESULTS_SEARCH_86_PARAMETERS_PEAKLIST_rawdatafilename		F:\Data\Beer\MC 20170331 6600TF-M_IDA_LG Beers-RAT_LG1-17\KB 20200124 6600TF-M_Beer LG-25.wiff	7	43	3926	3926
	87	RESULTS_SEARCH_87_PARAMETERS_PEAKLIST_rawdatafilename		F:\Data\Beer\MC 20170331 6600TF-M_IDA_LG Beers-RAT_LG1-17\KB 20200124 6600TF-M_Beer LG-25.wiff	7	44	3896	3896	3896	3896
	88	RESULTS_SEARCH_88_PARAMETERS_PEAKLIST_rawdatafilename		F:\Data\Beer\MC 20170331 6600TF-M_IDA_LG Beers-RAT_LG1-17\KB 20200124 6600TF-M_Beer LG-25.wiff	7	44	3896	3896
	89	RESULTS_SEARCH_89_PARAMETERS_PEAKLIST_rawdatafilename		F:\Data\Beer\MC 20170331 6600TF-M_IDA_LG Beers-RAT_LG1-17\KB 20200124 6600TF-M_Beer LG-25.wiff	7	45	3932	3932	3932	3932
	90	RESULTS_SEARCH_90_PARAMETERS_PEAKLIST_rawdatafilename		F:\Data\Beer\MC 20170331 6600TF-M_IDA_LG Beers-RAT_LG1-17\KB 20200124 6600TF-M_Beer LG-25.wiff	7	45	3932	3932
	91	RESULTS_SEARCH_91_PARAMETERS_PEAKLIST_rawdatafilename		F:\Data\Beer\MC 20170331 6600TF-M_IDA_LG Beers-RAT_LG1-17\KB 20200124 6600TF-M_Beer LG-25.wiff	7	46	3906	3906	3906	3906
	92	RESULTS_SEARCH_92_PARAMETERS_PEAKLIST_rawdatafilename		F:\Data\Beer\MC 20170331 6600TF-M_IDA_LG Beers-RAT_LG1-17\KB 20200124 6600TF-M_Beer LG-25.wiff	7	46	3906	3906
	93	RESULTS_SEARCH_93_PARAMETERS_PEAKLIST_rawdatafilename		F:\Data\Beer\MC 20170331 6600TF-M_IDA_LG Beers-RAT_LG1-17\KB 20200124 6600TF-M_Beer LG-25.wiff	7	47	3922	3922	3922	3922
	94	RESULTS_SEARCH_94_PARAMETERS_PEAKLIST_rawdatafilename		F:\Data\Beer\MC 20170331 6600TF-M_IDA_LG Beers-RAT_LG1-17\KB 20200124 6600TF-M_Beer LG-25.wiff	7	47	3922	3922
	95	RESULTS_SEARCH_95_PARAMETERS_PEAKLIST_rawdatafilename		F:\Data\Beer\MC 20170331 6600TF-M_IDA_LG Beers-RAT_LG1-17\KB 20200124 6600TF-M_Beer LG-25.wiff	7	48	3918	3918	3918	3918
	96	RESULTS_SEARCH_96_PARAMETERS_PEAKLIST_rawdatafilename		F:\Data\Beer\MC 20170331 6600TF-M_IDA_LG Beers-RAT_LG1-17\KB 20200124 6600TF-M_Beer LG-25.wiff	7	48	3918	3918
	97	RESULTS_SEARCH_97_PARAMETERS_PEAKLIST_rawdatafilename		F:\Data\Beer\MC 20170331 6600TF-M_IDA_LG Beers-RAT_LG1-17\KB 20200124 6600TF-M_Beer LG-25.wiff	7	49	3939	3939	3939	3939
	98	RESULTS_SEARCH_98_PARAMETERS_PEAKLIST_rawdatafilename		F:\Data\Beer\MC 20170331 6600TF-M_IDA_LG Beers-RAT_LG1-17\KB 20200124 6600TF-M_Beer LG-25.wiff	7	49	3939	3939
	99	RESULTS_SEARCH_99_PARAMETERS_PEAKLIST_rawdatafilename		F:\Data\Beer\MC 20170331 6600TF-M_IDA_LG Beers-RAT_LG1-17\KB 20200124 6600TF-M_Beer LG-25.wiff	7	50	3906	3906	3906	3906
	100	RESULTS_SEARCH_100_PARAMETERS_PEAKLIST_rawdatafilename		F:\Data\Beer\MC 20170331 6600TF-M_IDA_LG Beers-RAT_LG1-17\KB 20200124 6600TF-M_Beer LG-25.wiff	7	50	3906	3906
	101	RESULTS_SEARCH_101_PARAMETERS_PEAKLIST_rawdatafilename		F:\Data\Beer\MC 20170331 6600TF-M_IDA_LG Beers-RAT_LG1-17\KB 20200124 6600TF-M_Beer LG-25.wiff	7	51	3910	3910	3910	3910
	102	RESULTS_SEARCH_102_PARAMETERS_PEAKLIST_rawdatafilename		F:\Data\Beer\MC 20170331 6600TF-M_IDA_LG Beers-RAT_LG1-17\KB 20200124 6600TF-M_Beer LG-25.wiff	7	51	3910	3910
	103	RESULTS_SEARCH_103_PARAMETERS_PEAKLIST_rawdatafilename		F:\Data\Beer\MC 20170331 6600TF-M_IDA_LG Beers-RAT_LG1-17\KB 20200124 6600TF-M_Beer LG-25.wiff	7	52	3917	3917	3917	3917
	104	RESULTS_SEARCH_104_PARAMETERS_PEAKLIST_rawdatafilename		F:\Data\Beer\MC 20170331 6600TF-M_IDA_LG Beers-RAT_LG1-17\KB 20200124 6600TF-M_Beer LG-25.wiff	7	52	3917	3917
	105	RESULTS_SEARCH_105_PARAMETERS_PEAKLIST_rawdatafilename		F:\Data\Beer\MC 20170331 6600TF-M_IDA_LG Beers-RAT_LG1-17\KB 20200124 6600TF-M_Beer LG-25.wiff	7	53	3918	3918	3918	3918
	106	RESULTS_SEARCH_106_PARAMETERS_PEAKLIST_rawdatafilename		F:\Data\Beer\MC 20170331 6600TF-M_IDA_LG Beers-RAT_LG1-17\KB 20200124 6600TF-M_Beer LG-25.wiff	7	53	3918	3918
	107	RESULTS_SEARCH_107_PARAMETERS_PEAKLIST_rawdatafilename		F:\Data\Beer\MC 20170331 6600TF-M_IDA_LG Beers-RAT_LG1-17\KB 20200124 6600TF-M_Beer LG-25.wiff	7	54	3917	3917	3917	3917
	108	RESULTS_SEARCH_108_PARAMETERS_PEAKLIST_rawdatafilename		F:\Data\Beer\MC 20170331 6600TF-M_IDA_LG Beers-RAT_LG1-17\KB 20200124 6600TF-M_Beer LG-25.wiff	7	54	3917	3917
	109	RESULTS_SEARCH_109_PARAMETERS_PEAKLIST_rawdatafilename		F:\Data\Beer\MC 20170331 6600TF-M_IDA_LG Beers-RAT_LG1-17\KB 20200707 6600TF-M_LG-26p.wiff	8	55	3981	3981	3981	3981	8
	110	RESULTS_SEARCH_110_PARAMETERS_PEAKLIST_rawdatafilename		F:\Data\Beer\MC 20170331 6600TF-M_IDA_LG Beers-RAT_LG1-17\KB 20200707 6600TF-M_LG-26p.wiff	8	55	3981	3981
	111	RESULTS_SEARCH_111_PARAMETERS_PEAKLIST_rawdatafilename		F:\Data\Beer\MC 20170331 6600TF-M_IDA_LG Beers-RAT_LG1-17\KB 20200707 6600TF-M_LG-26p.wiff	8	56	3980	3980	3980	3980
	112	RESULTS_SEARCH_112_PARAMETERS_PEAKLIST_rawdatafilename		F:\Data\Beer\MC 20170331 6600TF-M_IDA_LG Beers-RAT_LG1-17\KB 20200707 6600TF-M_LG-26p.wiff	8	56	3980	3980
	113	RESULTS_SEARCH_113_PARAMETERS_PEAKLIST_rawdatafilename		F:\Data\Beer\MC 20170331 6600TF-M_IDA_LG Beers-RAT_LG1-17\KB 20200707 6600TF-M_LG-26p.wiff	8	57	3955	3955	3955	3955
	114	RESULTS_SEARCH_114_PARAMETERS_PEAKLIST_rawdatafilename		F:\Data\Beer\MC 20170331 6600TF-M_IDA_LG Beers-RAT_LG1-17\KB 20200707 6600TF-M_LG-26p.wiff	8	57	3955	3955
	115	RESULTS_SEARCH_115_PARAMETERS_PEAKLIST_rawdatafilename		F:\Data\Beer\MC 20170331 6600TF-M_IDA_LG Beers-RAT_LG1-17\KB 20200707 6600TF-M_LG-26p.wiff	8	58	3967	3967	3967	3967
	116	RESULTS_SEARCH_116_PARAMETERS_PEAKLIST_rawdatafilename		F:\Data\Beer\MC 20170331 6600TF-M_IDA_LG Beers-RAT_LG1-17\KB 20200707 6600TF-M_LG-26p.wiff	8	58	3967	3967
	117	RESULTS_SEARCH_117_PARAMETERS_PEAKLIST_rawdatafilename		F:\Data\Beer\MC 20170331 6600TF-M_IDA_LG Beers-RAT_LG1-17\KB 20200124 6600TF-M_Beer LG-27.wiff	9	59	4004	4004	4004	4004	9
	118	RESULTS_SEARCH_118_PARAMETERS_PEAKLIST_rawdatafilename		F:\Data\Beer\MC 20170331 6600TF-M_IDA_LG Beers-RAT_LG1-17\KB 20200124 6600TF-M_Beer LG-27.wiff	9	59	4004	4004
	119	RESULTS_SEARCH_119_PARAMETERS_PEAKLIST_rawdatafilename		F:\Data\Beer\MC 20170331 6600TF-M_IDA_LG Beers-RAT_LG1-17\KB 20200124 6600TF-M_Beer LG-27.wiff	9	60	3992	3992	3992	3992
	120	RESULTS_SEARCH_120_PARAMETERS_PEAKLIST_rawdatafilename		F:\Data\Beer\MC 20170331 6600TF-M_IDA_LG Beers-RAT_LG1-17\KB 20200124 6600TF-M_Beer LG-27.wiff	9	60	3992	3992
	121	RESULTS_SEARCH_121_PARAMETERS_PEAKLIST_rawdatafilename		F:\Data\Beer\MC 20170331 6600TF-M_IDA_LG Beers-RAT_LG1-17\KB 20200124 6600TF-M_Beer LG-27.wiff	9	61	3973	3973	3973	3973
	122	RESULTS_SEARCH_122_PARAMETERS_PEAKLIST_rawdatafilename		F:\Data\Beer\MC 20170331 6600TF-M_IDA_LG Beers-RAT_LG1-17\KB 20200124 6600TF-M_Beer LG-27.wiff	9	61	3973	3973
	123	RESULTS_SEARCH_123_PARAMETERS_PEAKLIST_rawdatafilename		F:\Data\Beer\MC 20170331 6600TF-M_IDA_LG Beers-RAT_LG1-17\KB 20200124 6600TF-M_Beer LG-27.wiff	9	62	3997	3997	3997	3997
	124	RESULTS_SEARCH_124_PARAMETERS_PEAKLIST_rawdatafilename		F:\Data\Beer\MC 20170331 6600TF-M_IDA_LG Beers-RAT_LG1-17\KB 20200124 6600TF-M_Beer LG-27.wiff	9	62	3997	3997
	125	RESULTS_SEARCH_125_PARAMETERS_PEAKLIST_rawdatafilename		F:\Data\Beer\MC 20170331 6600TF-M_IDA_LG Beers-RAT_LG1-17\KB 20200124 6600TF-M_Beer LG-27.wiff	9	63	3981	3981	3981	3981
	126	RESULTS_SEARCH_126_PARAMETERS_PEAKLIST_rawdatafilename		F:\Data\Beer\MC 20170331 6600TF-M_IDA_LG Beers-RAT_LG1-17\KB 20200124 6600TF-M_Beer LG-27.wiff	9	63	3981	3981
	127	RESULTS_SEARCH_127_PARAMETERS_PEAKLIST_rawdatafilename		F:\Data\Beer\MC 20170331 6600TF-M_IDA_LG Beers-RAT_LG1-17\KB 20200124 6600TF-M_Beer LG-27.wiff	9	64	3963	3963	3963	3963
	128	RESULTS_SEARCH_128_PARAMETERS_PEAKLIST_rawdatafilename		F:\Data\Beer\MC 20170331 6600TF-M_IDA_LG Beers-RAT_LG1-17\KB 20200124 6600TF-M_Beer LG-27.wiff	9	64	3963	3963
	129	RESULTS_SEARCH_129_PARAMETERS_PEAKLIST_rawdatafilename		F:\Data\Beer\MC 20170331 6600TF-M_IDA_LG Beers-RAT_LG1-17\KB 20200124 6600TF-M_Beer LG-27.wiff	9	65	3986	3986	3986	3986
	130	RESULTS_SEARCH_130_PARAMETERS_PEAKLIST_rawdatafilename		F:\Data\Beer\MC 20170331 6600TF-M_IDA_LG Beers-RAT_LG1-17\KB 20200124 6600TF-M_Beer LG-27.wiff	9	65	3986	3986
	131	RESULTS_SEARCH_131_PARAMETERS_PEAKLIST_rawdatafilename		F:\Data\Beer\MC 20170331 6600TF-M_IDA_LG Beers-RAT_LG1-17\KB 20200124 6600TF-M_Beer LG-27.wiff	9	66	3984	3984	3984	3984
	132	RESULTS_SEARCH_132_PARAMETERS_PEAKLIST_rawdatafilename		F:\Data\Beer\MC 20170331 6600TF-M_IDA_LG Beers-RAT_LG1-17\KB 20200124 6600TF-M_Beer LG-27.wiff	9	66	3984	3984
	133	RESULTS_SEARCH_133_PARAMETERS_PEAKLIST_rawdatafilename		F:\Data\Beer\MC 20170331 6600TF-M_IDA_LG Beers-RAT_LG1-17\KB 20200124 6600TF-M_Beer LG-27.wiff	9	67	3983	3983	3983	3983
	134	RESULTS_SEARCH_134_PARAMETERS_PEAKLIST_rawdatafilename		F:\Data\Beer\MC 20170331 6600TF-M_IDA_LG Beers-RAT_LG1-17\KB 20200124 6600TF-M_Beer LG-27.wiff	9	67	3983	3983

## Sheet: Curated Metadata
Group file metadata term	Metadata Description (of raw extracted item)	Use Partial Match	Term in Stream	Derived (Calculated)	Value	Validation check/comments	Conversion type, if done	Conversion factor		Metadata Category	Metadata Description of Final Metadata Item (converted manually, if applicable)	Value
	Group filename			1						Attributes - General	Group filename	Table S1.group
RESULTS_SEARCH_1_PARAMETERS_PARAGON_METHOD_SETTINGS_UI_START_TIME	Start date		1		2023-02-22 10:39:25					Attributes - General	Start date	2023-02-22 10:39:25
RESULTS_SEARCH_STAT_search_begin_time_clock	Start time		1		02/22/2023 10:39:25					Attributes - General	Start time	02/22/2023 10:39:25
RESULTS_SEARCH_1_PARAMETERS_PARAGON_METHOD_SETTINGS_UI_USER_NAME	User name		1		XHD91901223\ECU					Attributes - General	User name	XHD91901223\ECU
RESULTS_SEARCH_1_xml:id	Internal search identifier number		1	1						Attributes - General	Internal search identifier number
PARAMETERS_PEAKLIST_original_count				1						Attributes - Input data	Number of spectra in search	253337
PARAMETERS_PEAKLIST_count				1						Attributes - Input data	Number of non-empty spectra in search	253322
PARAMETERS_PEAKLIST_filenumber	Number of input files	1	1	1	9					Attributes - Input data	Number of input files	9
RESULTS_SEARCH_1_PARAMETERS_PARAGON_METHOD_SETTINGS_UI_SAMPLE_TYPE	Sample Type		1		Identification					Parameters - User settings	Sample Type	Identification
RESULTS_SEARCH_1_PARAMETERS_PARAGON_METHOD_SETTINGS_UI_CYS_ALKYLATION	Cysteine Alkylation		1		Iodoacetamide					Parameters - User settings	Cysteine Alkylation	Iodoacetamide
RESULTS_SEARCH_1_PARAMETERS_PARAGON_METHOD_SETTINGS_UI_DIGESTION	Digestion		1		Trypsin					Parameters - User settings	Digestion	Trypsin
RESULTS_SEARCH_1_PARAMETERS_PARAGON_METHOD_SETTINGS_UI_SPECIAL_FACTOR	Special Factors									Parameters - User settings	Special Factors
RESULTS_SEARCH_1_PARAMETERS_PARAGON_METHOD_SETTINGS_UI_INSTRUMENT	Instrument		1		TripleTOF 6600					Parameters - User settings	Instrument	TripleTOF 6600
RESULTS_SEARCH_1_PARAMETERS_PARAGON_METHOD_SETTINGS_UI_SPECIES	Species									Parameters - User settings	Species
RESULTS_SEARCH_1_PARAMETERS_PARAGON_METHOD_SETTINGS_UI_SEARCH_EFFORT	Search Effort		1		Thorough					Parameters - User settings	Search Effort	Thorough
RESULTS_SEARCH_1_PARAMETERS_PARAGON_METHOD_SETTINGS_UI_ID_FOCUS	ID Focus		1		Biological modifications					Parameters - User settings	ID Focus	Biological modifications
RESULTS_SEARCH_1_PARAMETERS_PARAGON_METHOD_SETTINGS_UI_MIN_UNUSED_PROTSCORE	Minimum Unused ProtScore		1		0.0458					Parameters - User settings	Minimum Unused ProtScore	0.0458
RESULTS_SEARCH_1_PARAMETERS_PARAGON_METHOD_SETTINGS_UI_PSPEP	FDR Analysis		1		TRUE		Logical to English			Parameters - User settings	FDR Analysis	Yes
	Quantitation						Logical to English			Parameters - User settings	Quantitation
RESULTS_SEARCH_1_PARAMETERS_QUANT_TYPE_background_correction	Background Correction		1		FALSE		Logical to English			Parameters - User settings	Background Correction	No
RESULTS_SEARCH_1_PARAMETERS_QUANT_TYPE_bias_correction	Bias Correction		1		TRUE		Logical to English			Parameters - User settings	Bias Correction	Yes
	Channel to use as denominator in ratios									Parameters - User settings	Channel to use as denominator in ratios
RESULTS_SEARCH_1_PARAMETERS_chemical_data_edited	Modified Data Dictionary or Parameter Translation		1		TRUE		Logical to English			Parameters - User settings	Modified Data Dictionary or Parameter Translation	Yes
RESULTS_SEARCH_1_PARAMETERS_FASTA_filename	Database filename		1		C:\AB SCIEX\ProteinPilot Data\SearchDatabases\UP_20230221_Poacea_clean_crap.fasta					Attributes - Search database	Database filename	C:\AB SCIEX\ProteinPilot Data\SearchDatabases\UP_20230221_Poacea_clean_crap.fasta
				1						Attributes - Search database	Number of Proteins in Database	2242616
RESULTS_SEARCH_STAT_num_proteins	Number of proteins searched		1		4485232					Attributes - Search database	Number of proteins searched	4485232
				1						Attributes - Search database	Number of Residues in Database	795725525
RESULTS_SEARCH_STAT_num_residues	Number of residues searched		1		1591451050					Attributes - Search database	Number of residues searched	1591451050
RESULTS_SEARCH_STAT_computer_memory	RAM (MB)		1		65210					Attributes - Hardware	RAM (MB)	65210
RESULTS_SEARCH_STAT_computer_name	Computer name		1		XHD91901223					Attributes - Hardware	Computer name	XHD91901223
RESULTS_SEARCH_STAT_number_cores	Number of cores in computer		1		18					Attributes - Hardware	Number of cores in computer	18
RESULTS_SEARCH_STAT_number_processors	Number of threads (double cores if hyperthreading on)		1		36					Attributes - Hardware	Number of threads (double cores if hyperthreading on)	36
RESULTS_SEARCH_STAT_number_licensed_tasks	Number of cores licensed to use		1		16					Attributes - Software environment	Number of cores licensed to use	16
RESULTS_SEARCH_STAT_os	Operating system		1		Windows 10 Pro for Workstations (6.2.9200)					Attributes - Software environment	Operating system	Windows 10 Pro for Workstations (6.2.9200)
RESULTS_SEARCH_1_PARAMETERS_VERSION	ProteinPilot Software Version		1		5.0.3.0, 5313					Attributes - Software environment	ProteinPilot Software Version	5.0.3.0, 5313
RESULTS_SEARCH_1_PARAMETERS_PARAGON_VERSION	Paragon Algorithm Version		1		5.0.3.0, 5312					Attributes - Software environment	Paragon Algorithm Version	5.0.3.0, 5312
RESULTS_SEARCH_1_PARAMETERS_APPLICATION	Application name		1		ProteinPilot(tm) Software					Attributes - Software environment	Application name	ProteinPilot(tm) Software
RESULTS_GROUPRESULTSUMMARY_1_confidence	Confidence of first row in summary statistics ID statistics		1		0.99		Fraction to %	100		Statistics - Protein Summary Table	Percent Confidence of first row in Summary Statistics ID Statistics	99
RESULTS_GROUPRESULTSUMMARY_1_distinctpeptides	Distinct peptides associated with 99% confidence proteins		1		3162					Statistics - Protein Summary Table	Distinct peptides associated with 99% confidence proteins	3162
RESULTS_GROUPRESULTSUMMARY_1_proteinsbeforegroupping	Proteins before grouping (99% confidence)		1		8134					Statistics - Protein Summary Table	Proteins before grouping (99% confidence)	8134
RESULTS_GROUPRESULTSUMMARY_1_proteinsidentified	Proteins detected (99% confidence)		1		162					Statistics - Protein Summary Table	Proteins detected (99% confidence)	162
RESULTS_GROUPRESULTSUMMARY_1_spectraidentified	Spectra associated with 99% confidence proteins		1		16766					Statistics - Protein Summary Table	Spectra associated with 99% confidence proteins	16766
RESULTS_GROUPRESULTSUMMARY_2_confidence	Confidence of second row in Summary Statistics ID statistics		1		0.95		Fraction to %	100		Statistics - Protein Summary Table	Percent Confidence of first row in Summary Statistics ID Statistics	95
RESULTS_GROUPRESULTSUMMARY_2_distinctpeptides	Distinct peptides associated with 95% confidence proteins		1		3294					Statistics - Protein Summary Table	Distinct peptides associated with 95% confidence proteins	3294
RESULTS_GROUPRESULTSUMMARY_2_proteinsbeforegroupping	Proteins before grouping (95% confidence)		1		10999					Statistics - Protein Summary Table	Proteins before grouping (95% confidence)	10999
RESULTS_GROUPRESULTSUMMARY_2_proteinsidentified	Proteins detected (95% confidence)		1		268					Statistics - Protein Summary Table	Proteins detected (95% confidence)	268
RESULTS_GROUPRESULTSUMMARY_2_spectraidentified	Spectra associated with 95% confidence proteins		1		17050					Statistics - Protein Summary Table	Spectra associated with 95% confidence proteins	17050
RESULTS_GROUPRESULTSUMMARY_3_confidence	Confidence of third row in summary statistics ID statistics		1		0.66		Fraction to %	100		Statistics - Protein Summary Table	Percent Confidence of first row in Summary Statistics ID Statistics	66
RESULTS_GROUPRESULTSUMMARY_3_distinctpeptides	Distinct peptides associated with 66% confidence proteins		1		3342					Statistics - Protein Summary Table	Distinct peptides associated with 66% confidence proteins	3342
RESULTS_GROUPRESULTSUMMARY_3_proteinsbeforegroupping	Proteins before grouping (66% confidence)		1		11640					Statistics - Protein Summary Table	Proteins before grouping (66% confidence)	11640
RESULTS_GROUPRESULTSUMMARY_3_proteinsidentified	Proteins detected (66% confidence)		1		295					Statistics - Protein Summary Table	Proteins detected (66% confidence)	295
RESULTS_GROUPRESULTSUMMARY_3_spectraidentified	Spectra associated with 66% confidence proteins		1		17157					Statistics - Protein Summary Table	Spectra associated with 66% confidence proteins	17157
RESULTS_GROUPRESULTSUMMARY_4_confidence	Confidence of fourth row in Summary Statistics ID statistics		1		0.100088		Fraction to %	100		Statistics - Protein Summary Table	Percent Confidence of first row in Summary Statistics ID Statistics	10.0088
RESULTS_GROUPRESULTSUMMARY_4_distinctpeptides	Distinct peptides associated with 10% confidence proteins		1		3463					Statistics - Protein Summary Table	Distinct peptides associated with 10% confidence proteins	3463
RESULTS_GROUPRESULTSUMMARY_4_proteinsbeforegroupping	Proteins before grouping (10% confidence)		1		13422					Statistics - Protein Summary Table	Proteins before grouping (10% confidence)	13422
RESULTS_GROUPRESULTSUMMARY_4_proteinsidentified	Proteins detected (10% confidence)		1		381					Statistics - Protein Summary Table	Proteins detected (10% confidence)	381
RESULTS_GROUPRESULTSUMMARY_4_spectraidentified	Spectra associated with 10% confidence proteins		1		17401					Statistics - Protein Summary Table	Spectra associated with 10% confidence proteins	17401
PARAMETERS_PEAKLIST_partnumber	Number of segments the input data are broken into	1	1	1	67					Parameters - Search Dimension Factors	Number of segments the input data are broken into	67
				1						Parameters - Search Dimension Factors	Number of searches per segment (2 for Thorough, 1 for Rapid)	2
				1						Parameters - Search Dimension Factors	Number of apparent sub-searches in group file	134
RESULTS_SEARCH_1_PARAMETERS_do_reverse_search	Do reversed search		1		TRUE					Parameters - Search Dimension Factors	Do reversed search	TRUE
RESULTS_SEARCH_1_PARAMETERS_QUANT_TYPE_separate_searches	Do separate searches for each plex in MS1 quantitation		1		FALSE					Parameters - Search Dimension Factors	Do separate searches for each plex in MS1 quantitation	FALSE
RESULTS_SEARCH_1_PARAMETERS_maxresults	Maximum number of hypotheses to keep per spectrum		1		15					Parameters - Search Dimension Factors	Maximum number of hypotheses to keep per spectrum	15
RESULTS_SEARCH_1_PARAMETERS_MSTOLERANCE_type	MS1 initial mass error tolerance type		1		dalton					Parameters - Identification - Mass accuracy	MS1 initial mass error tolerance type	dalton
RESULTS_SEARCH_1_PARAMETERS_MSTOLERANCE_value	MS1 initial mass error tolerance value		1		0.05					Parameters - Identification - Mass accuracy	MS1 initial mass error tolerance value	0.05
RESULTS_SEARCH_1_PARAMETERS_MSMSTOLERANCE_type	MS2 initial mass error tolerance type		1		dalton					Parameters - Identification - Mass accuracy	MS2 initial mass error tolerance type	dalton
RESULTS_SEARCH_1_PARAMETERS_MSMSTOLERANCE_value	MS2 initial mass error tolerance value		1		0.1					Parameters - Identification - Mass accuracy	MS2 initial mass error tolerance value	0.1
RESULTS_SEARCH_1_PARAMETERS_MS_STANDARD_DEVIATION_type	MS1 final mass error standard deviation type		1		dalton					Parameters - Identification - Mass accuracy	MS1 final mass error standard deviation type	dalton
RESULTS_SEARCH_1_PARAMETERS_MS_STANDARD_DEVIATION_value	MS1 final mass error standard deviation value		1		0.0011					Parameters - Identification - Mass accuracy	MS1 final mass error standard deviation value	0.0011
RESULTS_SEARCH_1_PARAMETERS_MSMS_STANDARD_DEVIATION_type	MS2 final mass error standard deviation type		1		dalton					Parameters - Identification - Mass accuracy	MS2 final mass error standard deviation type	dalton
RESULTS_SEARCH_1_PARAMETERS_MSMS_STANDARD_DEVIATION_value	MS2 final mass error standard deviation value		1		0.01					Parameters - Identification - Mass accuracy	MS2 final mass error standard deviation value	0.01
RESULTS_SEARCH_1_PARAMETERS_do_multiprecursor_search	Use multi-precursor search function		1		TRUE					Parameters - Identification - Multi-precursor search	Use multi-precursor search function	TRUE
RESULTS_SEARCH_1_PARAMETERS_MAX_PRECURSORS_FRAGLET	Maximum number of different precursor masses to try to match to in the Fraglet stage when doing multi-precursor search		1		5					Parameters - Identification - Multi-precursor search	Maximum number of different precursor masses to try to match to in the Fraglet stage when doing multi-precursor search	5
RESULTS_SEARCH_1_PARAMETERS_PRECURSORS_DR_FRAGLET	Maximum dynamic range gap of secondary precursors vs primary precursor in the Fraglet stage when doing multi-precursor search		1		10					Parameters - Identification - Multi-precursor search	Maximum dynamic range gap of secondary precursors vs primary precursor in the Fraglet stage when doing multi-precursor search	10
RESULTS_SEARCH_1_PARAMETERS_MAX_PRECURSORS_TAGLET	Maximum number of different precursor masses to try to match to in the Taglet stage when doing multi-precursor search		1		1					Parameters - Identification - Multi-precursor search	Maximum number of different precursor masses to try to match to in the Taglet stage when doing multi-precursor search	1
RESULTS_SEARCH_1_PARAMETERS_PRECURSORS_DR_TAGLET	Maximum dynamic range gap of secondary precursors vs primary precursor in the Taglet stage when doing multi-precursor search		1		3					Parameters - Identification - Multi-precursor search	Maximum dynamic range gap of secondary precursors vs primary precursor in the Taglet stage when doing multi-precursor search	3
RESULTS_SEARCH_1_PARAMETERS_DEFAULT_CHARGE_STATE_1_charge	First charge state to consider when precursor z is not determined		1		2					Parameters - Identification - Charge ambiguity	First charge state to consider when precursor z is not determined	2
RESULTS_SEARCH_1_PARAMETERS_DEFAULT_CHARGE_STATE_1_probability	Probability of first charge state to consider when precursor z is not determined		1		1					Parameters - Identification - Charge ambiguity	Probability of first charge state to consider when precursor z is not determined	1
RESULTS_SEARCH_1_PARAMETERS_DEFAULT_CHARGE_STATE_2_charge	Second charge state to consider when precursor z is not determined		1		3					Parameters - Identification - Charge ambiguity	Second charge state to consider when precursor z is not determined	3
RESULTS_SEARCH_1_PARAMETERS_DEFAULT_CHARGE_STATE_2_probability	Probability of second charge state to consider when precursor z is not determined		1		1					Parameters - Identification - Charge ambiguity	Probability of second charge state to consider when precursor z is not determined	1
RESULTS_SEARCH_1_PARAMETERS_DEFAULT_CHARGE_STATE_3_charge	Third charge state to consider when precursor z is not determined		1		4					Parameters - Identification - Charge ambiguity	Third charge state to consider when precursor z is not determined	4
RESULTS_SEARCH_1_PARAMETERS_DEFAULT_CHARGE_STATE_3_probability	Probability of third charge state to consider when precursor z is not determined		1		1					Parameters - Identification - Charge ambiguity	Probability of third charge state to consider when precursor z is not determined	1
RESULTS_SEARCH_1_PARAMETERS_DEFAULT_CHARGE_STATE_4_charge	Fourth charge state to consider when precursor z is not determined									Parameters - Identification - Charge ambiguity	Fourth charge state to consider when precursor z is not determined
RESULTS_SEARCH_1_PARAMETERS_DEFAULT_CHARGE_STATE_4_probability	Probability of fourth charge state to consider when precursor z is not determined									Parameters - Identification - Charge ambiguity	Probability of fourth charge state to consider when precursor z is not determined
RESULTS_SEARCH_1_PARAMETERS_PROGROUP_bayesconfidencecalclulation	Use Bayesian protein confidence calculation		1		TRUE					Parameters - Protein Grouping	Use Bayesian protein confidence calculation	TRUE
RESULTS_SEARCH_1_PARAMETERS_PROGROUP_calibrateconfidence	Use peptide FDR analysis to recalibrate peptide confidences		1		TRUE					Parameters - Protein Grouping	Use peptide FDR analysis to recalibrate peptide confidences	TRUE
RESULTS_SEARCH_1_PARAMETERS_PROGROUP_focusingintersection	In mid-Pro Group, minimum Intersection ProtScore to be in Same Group		1		4					Parameters - Protein Grouping	In mid-Pro Group, minimum Intersection ProtScore to be in Same Group	4
RESULTS_SEARCH_1_PARAMETERS_PROGROUP_focusingminunusedprotscore	In mid-Pro Group, minimum Unused ProtScore to keep a Group		1		0.1					Parameters - Protein Grouping	In mid-Pro Group, minimum Unused ProtScore to keep a Group	0.1
RESULTS_SEARCH_1_PARAMETERS_PROGROUP_focusingsubsetcutoff	In mid-Pro Group, keep competitor proteins with ProtScore units from winner		1		6					Parameters - Protein Grouping	In mid-Pro Group, keep competitor proteins with ProtScore units from winner	6
RESULTS_SEARCH_1_PARAMETERS_PROGROUP_intersection	In final Pro Group, minimum Intersection ProtScore to be in same group		1		1.3					Parameters - Protein Grouping	In final Pro Group, minimum Intersection ProtScore to be in same group	1.3
RESULTS_SEARCH_1_PARAMETERS_PROGROUP_minunusedprotscore	In final Pro Group, minimum Unused ProtScore to keep a group		1		0.0458					Parameters - Protein Grouping	In final Pro Group, minimum Unused ProtScore to keep a group	0.0458
RESULTS_SEARCH_1_PARAMETERS_PROGROUP_subsetcutoff	In final Pro Group, keep competitor proteins with ProtScore units from winner		1		2					Parameters - Protein Grouping	In final Pro Group, keep competitor proteins with ProtScore units from winner	2
RESULTS_SEARCH_1_PARAMETERS_QUANT_TYPE_background_correction	Do isobaric quant background correction algorithm		1		FALSE					Parameters - Quantitation - processing	Do isobaric quant background correction algorithm	FALSE
RESULTS_SEARCH_1_PARAMETERS_QUANT_TYPE_bias_correction	Normalize the central tendency of protein ratios to be unity		1		TRUE					Parameters - Quantitation - processing	Normalize the central tendency of protein ratios to be unity	TRUE
RESULTS_SEARCH_1_PARAMETERS_QUANT_TYPE_median_statistic	Compute protein-level ratios from the median of peptide ratios		1		TRUE					Parameters - Quantitation - processing	Compute protein-level ratios from the median of peptide ratios	TRUE
RESULTS_SEARCH_1_PARAMETERS_QUANT_TYPE_quant_threshold	Quant threshold setting no longer used		1		-1					Parameters - Quantitation - processing	Quant threshold setting no longer used	-1
RESULTS_SEARCH_1_PARAMETERS_QUANT_TYPE_quant_threshold_sn	Use measures for quantitation if signal to noise is greater than		1		9					Parameters - Quantitation - processing	Use measures for quantitation if signal to noise is greater than	9
RESULTS_SEARCH_1_PARAMETERS_max_quant_labels	Maximum number of labels allowed on a peptide for it to be used for quantitation		1		35					Parameters - Quantitation - curation	Maximum number of labels allowed on a peptide for it to be used for quantitation	35
RESULTS_SEARCH_1_PARAMETERS_QUANT_TYPE_keep_extreme_peptides_over_fraction	Include extreme ratios in the protein ratio calculation if the fraction of peptides from a protein having extreme ratios is greater than		1		0					Parameters - Quantitation - curation	Include extreme ratios in the protein ratio calculation if the fraction of peptides from a protein having extreme ratios is greater than	0
RESULTS_SEARCH_1_PARAMETERS_QUANT_TYPE_low_confidence_check	Exclude quantitation data if identification confidence does not pass a threshold value		1		TRUE					Parameters - Quantitation - curation	Exclude quantitation data if identification confidence does not pass a threshold value	TRUE
RESULTS_SEARCH_1_PARAMETERS_QUANT_TYPE_low_intensity_check	Exclude quantitation data if a minimum intensity is not passed		1		TRUE					Parameters - Quantitation - curation	Exclude quantitation data if a minimum intensity is not passed	TRUE
RESULTS_SEARCH_1_PARAMETERS_QUANT_TYPE_mod_check	Exclude quantitation data based on discordant peptide logic		1		TRUE					Parameters - Quantitation - curation	Exclude quantitation data based on discordant peptide logic	TRUE
RESULTS_SEARCH_1_PARAMETERS_QUANT_TYPE_shared_msms_check	Exclude quantitation data using sharing logic		1		TRUE					Parameters - Quantitation - curation	Exclude quantitation data using sharing logic	TRUE
RESULTS_SEARCH_1_PARAMETERS_PROGROUP_unusedprotscorethresholdforexcludingothersfromquant	Minimum protein confidence to consider a protein confident and capable of excluding spectra as shared		1		1.3					Parameters - Quantitation - curation	Minimum protein confidence to consider a protein confident and capable of excluding spectra as shared	1.3
RESULTS_SEARCH_1_PARAMETERS_PROGROUP_confidencepercentthresholdforexcludingothersfromquant	Minimum peptide percent confidence from a confident protein to consider a spectrum shared		1		15					Parameters - Quantitation - curation	Minimum peptide percent confidence from a confident protein to consider a spectrum shared	15
RESULTS_SEARCH_1_PARAMETERS_PROGROUP_confidencepercentthresholdforincludingselfinquant	Minimum peptide confidence to be used for quantitation		1		15					Parameters - Quantitation - curation	Minimum peptide confidence to be used for quantitation	15
RESULTS_SEARCH_1_PARAMETERS_PROGROUP_autodiscordantpeptidethreshold	Consider a peptide discordant if joint feature probability less than		1		0.3					Parameters - Quantitation - curation	Consider a peptide discordant if joint feature probability less than	0.3
RESULTS_SEARCH_1_PARAMETERS_PROGROUP_compresspeptides	Show results only for distinct peptides, suppressing redundancy		1		FALSE					Parameters - Non-functional	Show results only for distinct peptides, suppressing redundancy	FALSE
RESULTS_SEARCH_1_PARAMETERS_PROGROUP_donotstoremspeaklists	Do not store MS1 level data		1		FALSE					Parameters - Non-functional	Do not store MS1 level data	FALSE
RESULTS_SEARCH_STAT_search_begin_time_clock	Start time - Search		1		02/22/2023 10:39:25					Statistics - Processing Times - Start&Stop Clock Times	Start time - Search	02/22/2023 10:39:25
RESULTS_SEARCH_STAT_search_end_time_clock	End time - Search		1		02/23/2023 13:38:35					Statistics - Processing Times - Start&Stop Clock Times	End time - Search	02/23/2023 13:38:35
RESULTS_SEARCH_STAT_stage_searching_begin_time_clock	Start time - Identification algorithm stages		1		02/22/2023 17:20:12					Statistics - Processing Times - Start&Stop Clock Times	Start time - Identification algorithm stages	02/22/2023 17:20:12
RESULTS_SEARCH_STAT_stage_searching_end_time_clock	End time - Identification algorithm stages		1		02/23/2023 13:35:43					Statistics - Processing Times - Start&Stop Clock Times	End time - Identification algorithm stages	02/23/2023 13:35:43
RESULTS_SEARCH_STAT_stage_signal_processing_begin_time_clock	Start time - Signal processing stage		1		02/22/2023 10:39:26					Statistics - Processing Times - Start&Stop Clock Times	Start time - Signal processing stage	02/22/2023 10:39:26
RESULTS_SEARCH_STAT_stage_signal_processing_end_time_clock	End time - Signal processing stage		1		02/22/2023 17:19:11					Statistics - Processing Times - Start&Stop Clock Times	End time - Signal processing stage	02/22/2023 17:19:11
RESULTS_SEARCH_STAT_stage_waiting_begin_time_clock	Start time - Waiting stage		1		02/22/2023 17:19:11					Statistics - Processing Times - Start&Stop Clock Times	Start time - Waiting stage	02/22/2023 17:19:11
RESULTS_SEARCH_STAT_stage_waiting_end_time_clock	End time - Waiting stage		1		02/22/2023 17:20:12					Statistics - Processing Times - Start&Stop Clock Times	End time - Waiting stage	02/22/2023 17:20:12
RESULTS_SEARCH_STAT_task_fraglet_exe_begin_time_clock	Start time - Fraglet Algorithm search stage		1		02/23/2023 03:55:58					Statistics - Processing Times - Start&Stop Clock Times	Start time - Fraglet Algorithm search stage	02/23/2023 03:55:58
RESULTS_SEARCH_STAT_task_fraglet_exe_end_time_clock	End time - Fraglet Algorithm search stage		1		02/23/2023 09:17:56					Statistics - Processing Times - Start&Stop Clock Times	End time - Fraglet Algorithm search stage	02/23/2023 09:17:56
RESULTS_SEARCH_STAT_task_focusing_begin_time_clock	Start time - Mid-Pro Group Algorithm stage		1		02/23/2023 09:17:56					Statistics - Processing Times - Start&Stop Clock Times	Start time - Mid-Pro Group Algorithm stage	02/23/2023 09:17:56
RESULTS_SEARCH_STAT_task_focusing_end_time_clock	End time - Mid-Pro Group Algorithm stage		1		02/23/2023 09:55:34					Statistics - Processing Times - Start&Stop Clock Times	End time - Mid-Pro Group Algorithm stage	02/23/2023 09:55:34
RESULTS_SEARCH_STAT_task_taglet_exe_begin_time_clock	Start time - Taglet Algorithm search stage		1		02/23/2023 09:55:34					Statistics - Processing Times - Start&Stop Clock Times	Start time - Taglet Algorithm search stage	02/23/2023 09:55:34
RESULTS_SEARCH_STAT_task_taglet_exe_end_time_clock	End time - Taglet Algorithm search stage		1		02/23/2023 13:10:05					Statistics - Processing Times - Start&Stop Clock Times	End time - Taglet Algorithm search stage	02/23/2023 13:10:05
RESULTS_SEARCH_STAT_task_progroup_begin_time_clock	Start time - Final Pro Group Algorithm stage		1		02/23/2023 13:10:05					Statistics - Processing Times - Start&Stop Clock Times	Start time - Final Pro Group Algorithm stage	02/23/2023 13:10:05
RESULTS_SEARCH_STAT_task_progroup_end_time_clock	End time - Final Pro Group Algorithm stage		1		02/23/2023 13:35:43					Statistics - Processing Times - Start&Stop Clock Times	End time - Final Pro Group Algorithm stage	02/23/2023 13:35:43
RESULTS_SEARCH_STAT_stage_fdr_begin_time_clock	Start time - FDR analysis stage		1		02/23/2023 13:35:44					Statistics - Processing Times - Start&Stop Clock Times	Start time - FDR analysis stage	02/23/2023 13:35:44
RESULTS_SEARCH_STAT_stage_fdr_end_time_clock	End time - FDR analysis stage		1		02/23/2023 13:38:35					Statistics - Processing Times - Start&Stop Clock Times	End time - FDR analysis stage	02/23/2023 13:38:35
RESULTS_SEARCH_STAT_search_time_duration	Clock Time Duration for Full Search (ms)		1		97149137		msec to min	1.66667e-05		Statistics - Processing Times - Duration in Real Clock Times	Clock time duration - Full search (min)	1619.15
RESULTS_SEARCH_STAT_stage_searching_time_duration	Clock Time Duration for Identification Algorithm Stages (ms)		1		72931447		msec to min	1.66667e-05		Statistics - Processing Times - Duration in Real Clock Times	Clock time duration - Identification algorithm stages (min)	1215.52
RESULTS_SEARCH_STAT_stage_signal_processing_time_duration	Clock Time Duration for Waiting Stage (ms)		1		23985559		msec to min	1.66667e-05		Statistics - Processing Times - Duration in Real Clock Times	Clock time duration - Signal processing stage (min)	399.759
RESULTS_SEARCH_STAT_stage_waiting_time_duration	Clock Time Duration for Signal Processing Stage (ms)		1		60314		msec to min	1.66667e-05		Statistics - Processing Times - Duration in Real Clock Times	Clock time duration - Waiting stage (min)	1.00523
RESULTS_SEARCH_STAT_task_fraglet_exe_time_duration	Clock Time Duration for Fraglet Algorithm Stage (ms)		1		19318424		msec to min	1.66667e-05		Statistics - Processing Times - Duration in Real Clock Times	Clock time duration - Fraglet Algorithm stage (min)	321.974
RESULTS_SEARCH_STAT_task_focusing_time_duration	Clock Time Duration for Mid-Pro Group Algorithm Stage (ms)		1		2257392		msec to min	1.66667e-05		Statistics - Processing Times - Duration in Real Clock Times	Clock time duration - Mid-Pro Group Algorithm stage (min)	37.6232
RESULTS_SEARCH_STAT_task_taglet_exe_time_duration	Clock Time Duration for Taglet Algorithm Stage (ms)		1		11671237		msec to min	1.66667e-05		Statistics - Processing Times - Duration in Real Clock Times	Clock time duration - Taglet Algorithm stage (min)	194.521
RESULTS_SEARCH_STAT_task_progroup_time_duration	Clock Time Duration for Pro Group Algorithm Stage (ms)		1		1538039		msec to min	1.66667e-05		Statistics - Processing Times - Duration in Real Clock Times	Clock time duration - Pro Group Algorithm stage (min)	25.634
RESULTS_SEARCH_STAT_stage_fdr_time_duration	Clock Time Duration for FDR Analysis (ms)		1		170190		msec to min	1.66667e-05		Statistics - Processing Times - Duration in Real Clock Times	Clock time duration - FDR Analysis (min)	2.8365
				1						Statistics - Processing Times - Duration in Real Clock Times	Clock time not accounted for in measured stages	635.8
	CPU Time Duration for Signal Processing Stage (ms)						msec to min	1.66667e-05		Statistics - Processing Times - Duration in CPU Time	CPU time duration - Signal Processing stage (min)
RESULTS_SEARCH_STAT_task_fraglet_exe_time_cpu	CPU Time Duration for Fraglet Algorithm Stage (ms)		1		204880296		msec to min	1.66667e-05		Statistics - Processing Times - Duration in CPU Time	CPU time duration - Fraglet Algorithm stage (min)	3414.67
RESULTS_SEARCH_STAT_task_focusing_time_cpu	CPU Time Duration for Mid-Pro Group Algorithm Stage (ms)		1		2699296		msec to min	1.66667e-05		Statistics - Processing Times - Duration in CPU Time	CPU time duration - Mid-Pro Group Algorithm stage (min)	44.9883
RESULTS_SEARCH_STAT_task_taglet_exe_time_cpu	CPU Time Duration for Taglet Algorithm Stage (ms)		1		28170062		msec to min	1.66667e-05		Statistics - Processing Times - Duration in CPU Time	CPU time duration - Taglet Algorithm stage (min)	469.501
RESULTS_SEARCH_STAT_task_progroup_time_cpu	CPU Time Duration for Pro Group Algorithm Stage (ms)		1		2040921		msec to min	1.66667e-05		Statistics - Processing Times - Duration in CPU Time	CPU time duration - Pro Group Algorithm stage (min)	34.0154
				1						Statistics - Processing Times - Percent by Stage	Percent of clock time - Identification Algorithm stages	0.750716
				1						Statistics - Processing Times - Percent by Stage	Percent of clock time - Signal Processing stage	0.246894
				1						Statistics - Processing Times - Percent by Stage	Percent of clock time - Waiting stage	0.000620839
				1						Statistics - Processing Times - Percent by Stage	Percent of clock time - Fraglet Algorithm stage	0.198853
				1						Statistics - Processing Times - Percent by Stage	Percent of clock time - Mid-Pro Group Algorithm stage	0.0232364
				1						Statistics - Processing Times - Percent by Stage	Percent of clock time - Taglet Algorithm stage	0.120137
				1						Statistics - Processing Times - Percent by Stage	Percent of clock time - Pro Group Algorithm stage	0.0158317
				1						Statistics - Processing Times - Percent by Stage	Percent of clock time - FDR Analysis	0.00175184
				1						Statistics - Processing Rate - Clock (Sec/Spectrum)	Clock time rate (sec/spect) - Full Search	0.383478
				1						Statistics - Processing Rate - Clock (Sec/Spectrum)	Clock time rate (sec/spect) - Identification Algorithm stages	0.287883
				1						Statistics - Processing Rate - Clock (Sec/Spectrum)	Clock time rate (sec/spect) - Signal processing stage	0.0946785
				1						Statistics - Processing Rate - Clock (Sec/Spectrum)	Clock time rate (sec/spect) - Waiting stage	0.000238078
				1						Statistics - Processing Rate - Clock (Sec/Spectrum)	Clock time rate (sec/spect) - Fraglet Algorithm stage	0.0762558
				1						Statistics - Processing Rate - Clock (Sec/Spectrum)	Clock time rate (sec/spect) - Mid-Pro Group Algorithm stage	0.00891063
				1						Statistics - Processing Rate - Clock (Sec/Spectrum)	Clock time rate (sec/spect) - Taglet Algorithm stage	0.04607
				1						Statistics - Processing Rate - Clock (Sec/Spectrum)	Clock time rate (sec/spect) - Pro Group Algorithm stage	0.00607112
				1						Statistics - Processing Rate - Clock (Sec/Spectrum)	Clock time rate (sec/spect) - FDR Analysis	0.000671793
				1						Statistics - Processing Rate - CPU (Sec/Spectrum)	CPU time rate (sec/spect) - Signal processing stage
				1						Statistics - Processing Rate - CPU (Sec/Spectrum)	CPU time rate (sec/spect) - Fraglet Algorithm stage	0.808726
				1						Statistics - Processing Rate - CPU (Sec/Spectrum)	CPU time rate (sec/spect) - Mid-Pro Group Algorithm stage	0.010655
				1						Statistics - Processing Rate - CPU (Sec/Spectrum)	CPU time rate (sec/spect) - Taglet Algorithm stage	0.111196
				1						Statistics - Processing Rate - CPU (Sec/Spectrum)	CPU time rate (sec/spect) - Pro Group Algorithm stage	0.00805615
				1						Statistics - Processing Rate - Clock (Sec/Spectrum/DB Protein)	Clock time rate (sec/spect/DB protein) - Full search	8.54979e-08
				1						Statistics - Processing Rate - Clock (Sec/Spectrum/DB Protein)	Clock time rate (sec/spect/DB protein) - Identification algorithm stages	6.41847e-08
				1						Statistics - Processing Rate - Clock (Sec/Spectrum/DB Protein)	Clock time rate (sec/spect/DB protein) - Signal processing stage	2.11089e-08
				1						Statistics - Processing Rate - Clock (Sec/Spectrum/DB Protein)	Clock time rate (sec/spect/DB protein) - Waiting stage	5.30805e-11
				1						Statistics - Processing Rate - Clock (Sec/Spectrum/DB Protein)	Clock time rate (sec/spect/DB protein) - Fraglet Algorithm stage	1.70015e-08
				1						Statistics - Processing Rate - Clock (Sec/Spectrum/DB Protein)	Clock time rate (sec/spect/DB protein) - Mid-Pro Group Algorithm stage	1.98666e-09
				1						Statistics - Processing Rate - Clock (Sec/Spectrum/DB Protein)	Clock time rate (sec/spect/DB protein) - Taglet Algorithm stage	1.02715e-08
				1						Statistics - Processing Rate - Clock (Sec/Spectrum/DB Protein)	Clock time rate (sec/spect/DB protein) - Pro Group Algorithm stage	1.35358e-09
				1						Statistics - Processing Rate - Clock (Sec/Spectrum/DB Protein)	Clock time rate (sec/spect/DB protein) - FDR Analysis	1.49779e-10
				1						Statistics - Processing Rate - CPU (Sec/Spectrum/DB Protein)	CPU time rate (sec/spect/DB protein) - Signal processing stage
				1						Statistics - Processing Rate - CPU (Sec/Spectrum/DB Protein)	CPU time rate (sec/spect/DB protein) - Fraglet Algorithm stage	1.80309e-07
				1						Statistics - Processing Rate - CPU (Sec/Spectrum/DB Protein)	CPU time rate (sec/spect/DB protein) - Mid-Pro Group Algorithm stage	2.37557e-09
				1						Statistics - Processing Rate - CPU (Sec/Spectrum/DB Protein)	CPU time rate (sec/spect/DB protein) - Taglet Algorithm stage	2.47916e-08
				1						Statistics - Processing Rate - CPU (Sec/Spectrum/DB Protein)	CPU time rate (sec/spect/DB protein) - Pro Group Algorithm stage	1.79615e-09
				1						Statistics - Extent of Distribution - Fundamental	Distribution factor - CPU vs. clock time - Signal processing stage
				1						Statistics - Extent of Distribution - Fundamental	Distribution factor - CPU vs. clock time - Fraglet Algorithm stage	10.6054
				1						Statistics - Extent of Distribution - Fundamental	Distribution factor - CPU vs. clock time - Mid-Pro Group Algorithm stage	1.19576
				1						Statistics - Extent of Distribution - Fundamental	Distribution factor - CPU vs. clock time - Taglet Algorithm stage	2.41363
				1						Statistics - Extent of Distribution - Fundamental	Distribution factor - CPU vs. clock time - Pro Group Algorithm stage	1.32696
				1						Statistics - Extent of Distribution - vs Segments	Ratio of distribution factor to number of search segments - Signal processing stage
				1						Statistics - Extent of Distribution - vs Segments	Ratio of distribution factor to number of search segments - Fraglet Algorithm stage	0.15829
				1						Statistics - Extent of Distribution - vs Segments	Ratio of distribution factor to number of search segments - Mid-Pro Group Algorithm stage	0.0178471
				1						Statistics - Extent of Distribution - vs Segments	Ratio of distribution factor to number of search segments - Taglet Algorithm stage	0.0360243
				1						Statistics - Extent of Distribution - vs Segments	Ratio of distribution factor to number of search segments - Pro Group Algorithm stage	0.0198054
				1						Statistics - Extent of Distribution - vs Licensed Cores	Ratio of distribution factor to number of licensed cores - Signal processing stage
				1						Statistics - Extent of Distribution - vs Licensed Cores	Ratio of distribution factor to number of licensed cores - Fraglet Algorithm stage	0.66284
				1						Statistics - Extent of Distribution - vs Licensed Cores	Ratio of distribution factor to number of licensed cores - Mid-Pro Group Algorithm stage	0.0747349
				1						Statistics - Extent of Distribution - vs Licensed Cores	Ratio of distribution factor to number of licensed cores - Taglet Algorithm stage	0.150852
				1						Statistics - Extent of Distribution - vs Licensed Cores	Ratio of distribution factor to number of licensed cores - Pro Group Algorithm stage	0.0829352
PARAMETERS_PEAKLIST_original_count	Average number of spectra per segment	1	1	1	3781.15					Statistics - Search Segmentation	Average number of spectra per segment	3781.15
PARAMETERS_PEAKLIST_original_count	Standard deviation of number of spectra per segment	1	1	1	449.827					Statistics - Search Segmentation	Standard deviation of number of spectra per segment	449.827
PARAMETERS_PEAKLIST_original_count	Maximum number of spectra per segment	1	1	1	4004					Statistics - Search Segmentation	Maximum number of spectra per segment	4004
PARAMETERS_PEAKLIST_original_count	Minimum number of spectra per segment	1	1	1	2010					Statistics - Search Segmentation	Minimum number of spectra per segment	2010
										Attributes - Input data filenames	Filename of Input File 1	F:\Data\Beer\MC 20170331 6600TF-M_IDA_LG Beers-RAT_LG1-17\MC 20170331 6600TF-M_IDA_RAT-LG13.wiff
										Attributes - Input data filenames	Filename of Input File 2	F:\Data\Beer\MC 20170331 6600TF-M_IDA_LG Beers-RAT_LG1-17\MC 20170331 6600TF-M_IDA_RAT-LG14.wiff
										Attributes - Input data filenames	Filename of Input File 3	F:\Data\Beer\MC 20170331 6600TF-M_IDA_LG Beers-RAT_LG1-17\MC 20170331 6600TF-M_IDA_RAT-LG16.wiff
										Attributes - Input data filenames	Filename of Input File 4	F:\Data\Beer\MC 20170331 6600TF-M_IDA_LG Beers-RAT_LG1-17\MC 20170331 6600TF-M_IDA_RAT-LG17.wiff
										Attributes - Input data filenames	Filename of Input File 5	F:\Data\Beer\LG18 LG19 trypsin\KB 20190830 6600TF-M_Beer_LG18.wiff
										Attributes - Input data filenames	Filename of Input File 6	F:\Data\Beer\LG18 LG19 trypsin\KB 20190830 6600TF-M_Beer_LG19.wiff
										Attributes - Input data filenames	Filename of Input File 7	F:\Data\Beer\MC 20170331 6600TF-M_IDA_LG Beers-RAT_LG1-17\KB 20200124 6600TF-M_Beer LG-25.wiff
										Attributes - Input data filenames	Filename of Input File 8	F:\Data\Beer\MC 20170331 6600TF-M_IDA_LG Beers-RAT_LG1-17\KB 20200707 6600TF-M_LG-26p.wiff
										Attributes - Input data filenames	Filename of Input File 9	F:\Data\Beer\MC 20170331 6600TF-M_IDA_LG Beers-RAT_LG1-17\KB 20200124 6600TF-M_Beer LG-27.wiff
										Attributes - Input data filenames	Filename of Input File 10
										Attributes - Input data filenames	Filename of Input File 11
										Attributes - Input data filenames	Filename of Input File 12
										Attributes - Input data filenames	Filename of Input File 13
										Attributes - Input data filenames	Filename of Input File 14
										Attributes - Input data filenames	Filename of Input File 15
										Attributes - Input data filenames	Filename of Input File 16
										Attributes - Input data filenames	Filename of Input File 17
										Attributes - Input data filenames	Filename of Input File 18
										Attributes - Input data filenames	Filename of Input File 19
										Attributes - Input data filenames	Filename of Input File 20
										Attributes - Input data filenames	Filename of Input File 21
										Attributes - Input data filenames	Filename of Input File 22
										Attributes - Input data filenames	Filename of Input File 23
										Attributes - Input data filenames	Filename of Input File 24
										Attributes - Input data filenames	Filename of Input File 25
										Attributes - Input data filenames	Filename of Input File 26
										Attributes - Input data filenames	Filename of Input File 27
										Attributes - Input data filenames	Filename of Input File 28
										Attributes - Input data filenames	Filename of Input File 29
										Attributes - Input data filenames	Filename of Input File 30
										Attributes - Input data filenames	Filename of Input File 31
										Attributes - Input data filenames	Filename of Input File 32
										Attributes - Input data filenames	Filename of Input File 33
										Attributes - Input data filenames	Filename of Input File 34
										Attributes - Input data filenames	Filename of Input File 35
										Attributes - Input data filenames	Filename of Input File 36
										Attributes - Input data filenames	Filename of Input File 37
										Attributes - Input data filenames	Filename of Input File 38
										Attributes - Input data filenames	Filename of Input File 39
										Attributes - Input data filenames	Filename of Input File 40
										Attributes - Input data filenames	Filename of Input File 41
										Attributes - Input data filenames	Filename of Input File 42
										Attributes - Input data filenames	Filename of Input File 43
										Attributes - Input data filenames	Filename of Input File 44
										Attributes - Input data filenames	Filename of Input File 45
										Attributes - Input data filenames	Filename of Input File 46
										Attributes - Input data filenames	Filename of Input File 47
										Attributes - Input data filenames	Filename of Input File 48
										Attributes - Input data filenames	Filename of Input File 49
										Attributes - Input data filenames	Filename of Input File 50
										Attributes - Input data filenames	Filename of Input File 51
										Attributes - Input data filenames	Filename of Input File 52
										Attributes - Input data filenames	Filename of Input File 53
										Attributes - Input data filenames	Filename of Input File 54
										Attributes - Input data filenames	Filename of Input File 55
										Attributes - Input data filenames	Filename of Input File 56
										Attributes - Input data filenames	Filename of Input File 57
										Attributes - Input data filenames	Filename of Input File 58
										Attributes - Input data filenames	Filename of Input File 59
										Attributes - Input data filenames	Filename of Input File 60
										Attributes - Input data filenames	Filename of Input File 61
										Attributes - Input data filenames	Filename of Input File 62
										Attributes - Input data filenames	Filename of Input File 63
										Attributes - Input data filenames	Filename of Input File 64
										Attributes - Input data filenames	Filename of Input File 65
										Attributes - Input data filenames	Filename of Input File 66
										Attributes - Input data filenames	Filename of Input File 67
										Attributes - Input data filenames	Filename of Input File 68
										Attributes - Input data filenames	Filename of Input File 69
										Attributes - Input data filenames	Filename of Input File 70
										Attributes - Input data filenames	Filename of Input File 71
										Attributes - Input data filenames	Filename of Input File 72
										Attributes - Input data filenames	Filename of Input File 73
										Attributes - Input data filenames	Filename of Input File 74
										Attributes - Input data filenames	Filename of Input File 75
										Attributes - Input data filenames	Filename of Input File 76
										Attributes - Input data filenames	Filename of Input File 77
										Attributes - Input data filenames	Filename of Input File 78
										Attributes - Input data filenames	Filename of Input File 79
										Attributes - Input data filenames	Filename of Input File 80
										Attributes - Input data filenames	Filename of Input File 81
										Attributes - Input data filenames	Filename of Input File 82
										Attributes - Input data filenames	Filename of Input File 83
										Attributes - Input data filenames	Filename of Input File 84
										Attributes - Input data filenames	Filename of Input File 85
										Attributes - Input data filenames	Filename of Input File 86
										Attributes - Input data filenames	Filename of Input File 87
										Attributes - Input data filenames	Filename of Input File 88
										Attributes - Input data filenames	Filename of Input File 89
										Attributes - Input data filenames	Filename of Input File 90
										Attributes - Input data filenames	Filename of Input File 91
										Attributes - Input data filenames	Filename of Input File 92
										Attributes - Input data filenames	Filename of Input File 93
										Attributes - Input data filenames	Filename of Input File 94
										Attributes - Input data filenames	Filename of Input File 95
										Attributes - Input data filenames	Filename of Input File 96
										Attributes - Input data filenames	Filename of Input File 97
										Attributes - Input data filenames	Filename of Input File 98
										Attributes - Input data filenames	Filename of Input File 99
										Attributes - Input data filenames	Filename of Input File 100
										Attributes - Input data filenames	Filename of Input File 101
										Attributes - Input data filenames	Filename of Input File 102
										Attributes - Input data filenames	Filename of Input File 103
										Attributes - Input data filenames	Filename of Input File 104
										Attributes - Input data filenames	Filename of Input File 105
										Attributes - Input data filenames	Filename of Input File 106
										Attributes - Input data filenames	Filename of Input File 107
										Attributes - Input data filenames	Filename of Input File 108
										Attributes - Input data filenames	Filename of Input File 109
										Attributes - Input data filenames	Filename of Input File 110
										Attributes - Input data filenames	Filename of Input File 111
										Attributes - Input data filenames	Filename of Input File 112
										Attributes - Input data filenames	Filename of Input File 113
										Attributes - Input data filenames	Filename of Input File 114
										Attributes - Input data filenames	Filename of Input File 115
										Attributes - Input data filenames	Filename of Input File 116
										Attributes - Input data filenames	Filename of Input File 117
										Attributes - Input data filenames	Filename of Input File 118
										Attributes - Input data filenames	Filename of Input File 119
										Attributes - Input data filenames	Filename of Input File 120
										Attributes - Input data filenames	Filename of Input File 121
										Attributes - Input data filenames	Filename of Input File 122
										Attributes - Input data filenames	Filename of Input File 123
										Attributes - Input data filenames	Filename of Input File 124
										Attributes - Input data filenames	Filename of Input File 125
										Attributes - Input data filenames	Filename of Input File 126
										Attributes - Input data filenames	Filename of Input File 127
										Attributes - Input data filenames	Filename of Input File 128
										Attributes - Input data filenames	Filename of Input File 129
										Attributes - Input data filenames	Filename of Input File 130
										Attributes - Input data filenames	Filename of Input File 131
										Attributes - Input data filenames	Filename of Input File 132
										Attributes - Input data filenames	Filename of Input File 133
										Attributes - Input data filenames	Filename of Input File 134
										Attributes - Input data filenames	Filename of Input File 135
										Attributes - Input data filenames	Filename of Input File 136
										Attributes - Input data filenames	Filename of Input File 137
										Attributes - Input data filenames	Filename of Input File 138
										Attributes - Input data filenames	Filename of Input File 139
										Attributes - Input data filenames	Filename of Input File 140
										Attributes - Input data filenames	Filename of Input File 141
										Attributes - Input data filenames	Filename of Input File 142
										Attributes - Input data filenames	Filename of Input File 143
										Attributes - Input data filenames	Filename of Input File 144
										Attributes - Input data filenames	Filename of Input File 145
										Attributes - Input data filenames	Filename of Input File 146
										Attributes - Input data filenames	Filename of Input File 147
										Attributes - Input data filenames	Filename of Input File 148
										Attributes - Input data filenames	Filename of Input File 149
										Attributes - Input data filenames	Filename of Input File 150
										Attributes - Input data filenames	Filename of Input File 151
										Attributes - Input data filenames	Filename of Input File 152
										Attributes - Input data filenames	Filename of Input File 153
										Attributes - Input data filenames	Filename of Input File 154
										Attributes - Input data filenames	Filename of Input File 155
										Attributes - Input data filenames	Filename of Input File 156
										Attributes - Input data filenames	Filename of Input File 157
										Attributes - Input data filenames	Filename of Input File 158
										Attributes - Input data filenames	Filename of Input File 159
										Attributes - Input data filenames	Filename of Input File 160
										Attributes - Input data filenames	Filename of Input File 161
										Attributes - Input data filenames	Filename of Input File 162
										Attributes - Input data filenames	Filename of Input File 163
										Attributes - Input data filenames	Filename of Input File 164
										Attributes - Input data filenames	Filename of Input File 165
										Attributes - Input data filenames	Filename of Input File 166
										Attributes - Input data filenames	Filename of Input File 167
										Attributes - Input data filenames	Filename of Input File 168
										Attributes - Input data filenames	Filename of Input File 169
										Attributes - Input data filenames	Filename of Input File 170
										Attributes - Input data filenames	Filename of Input File 171
										Attributes - Input data filenames	Filename of Input File 172
										Attributes - Input data filenames	Filename of Input File 173
										Attributes - Input data filenames	Filename of Input File 174
										Attributes - Input data filenames	Filename of Input File 175
										Attributes - Input data filenames	Filename of Input File 176
										Attributes - Input data filenames	Filename of Input File 177
										Attributes - Input data filenames	Filename of Input File 178
										Attributes - Input data filenames	Filename of Input File 179
										Attributes - Input data filenames	Filename of Input File 180
										Attributes - Input data filenames	Filename of Input File 181
										Attributes - Input data filenames	Filename of Input File 182
										Attributes - Input data filenames	Filename of Input File 183
										Attributes - Input data filenames	Filename of Input File 184
										Attributes - Input data filenames	Filename of Input File 185
										Attributes - Input data filenames	Filename of Input File 186
										Attributes - Input data filenames	Filename of Input File 187
										Attributes - Input data filenames	Filename of Input File 188
										Attributes - Input data filenames	Filename of Input File 189
										Attributes - Input data filenames	Filename of Input File 190
										Attributes - Input data filenames	Filename of Input File 191
										Attributes - Input data filenames	Filename of Input File 192
										Attributes - Input data filenames	Filename of Input File 193
										Attributes - Input data filenames	Filename of Input File 194
										Attributes - Input data filenames	Filename of Input File 195
										Attributes - Input data filenames	Filename of Input File 196
										Attributes - Input data filenames	Filename of Input File 197
										Attributes - Input data filenames	Filename of Input File 198
										Attributes - Input data filenames	Filename of Input File 199
										Attributes - Input data filenames	Filename of Input File 200

## Sheet: Protein Level Data
Protein Level Data	Unused ProtScore Threshold	Confidence Threshold	Forward	Reverse	Correct	Incorrect	Total	Global FDR	q-value	Fit Unused ProtScore Threshold	Fit Confidence Threshold	Fit Forward	Fit Reverse	Fit Correct	Fit Incorrect	Fit Total	Fit Global FDR	Fit Local FDR
	199.94	1	1	0	1	0	1	0	0	199.94	1	1	2.83134e-09	1	5.66268e-09	1	5.66268e-09	5.66268e-09
	82.71	1	2	0	2	0	2	0	0	82.71	1	2	5.66268e-09	2	1.13254e-08	2	5.66268e-09	5.66268e-09
	61.9	1	3	0	3	0	3	0	0	61.9	1	3	8.49403e-09	3	1.69881e-08	3	5.66268e-09	5.66269e-09
	57.97	1	4	0	4	0	4	0	0	57.97	1	4	1.13254e-08	4	2.26508e-08	4	5.66269e-09	5.6627e-09
	49.06	1	5	0	5	0	5	0	0	49.06	1	5	1.41567e-08	5	2.83135e-08	5	5.66269e-09	5.6627e-09
	43.15	1	6	0	6	0	6	0	0	43.15	1	6	1.69881e-08	6	3.39762e-08	6	5.66269e-09	5.66271e-09
	41.95	1	7	0	7	0	7	0	0	41.95	1	7	1.98194e-08	7	3.96389e-08	7	5.6627e-09	5.66272e-09
	38.67	1	8	0	8	0	8	0	0	38.67	1	8	2.26508e-08	8	4.53016e-08	8	5.6627e-09	5.66272e-09
	37.02	1	9	0	9	0	9	0	0	37.02	1	9	2.54822e-08	9	5.09643e-08	9	5.6627e-09	5.66273e-09
	35.65	1	10	0	10	0	10	0	0	35.65	1	10	2.83135e-08	10	5.66271e-08	10	5.66271e-09	5.66274e-09
	35.4	1	11	0	11	0	11	0	0	35.4	1	11	3.11449e-08	11	6.22898e-08	11	5.66271e-09	5.66274e-09
	35.17	1	12	0	12	0	12	0	0	35.17	1	12	3.39763e-08	12	6.79526e-08	12	5.66271e-09	5.66275e-09
	31.97	1	13	0	13	0	13	0	0	31.97	1	13	3.68077e-08	13	7.36153e-08	13	5.66272e-09	5.66276e-09
	28.36	1	14	0	14	0	14	0	0	28.36	1	14	3.9639e-08	14	7.92781e-08	14	5.66272e-09	5.66276e-09
	26.79	1	15	0	15	0	15	0	0	26.79	1	15	4.24704e-08	15	8.49409e-08	15	5.66272e-09	5.66277e-09
	24.69	1	16	0	16	0	16	0	0	24.69	1	16	4.53018e-08	16	9.06036e-08	16	5.66273e-09	5.66278e-09
	20.31	1	17	0	17	0	17	0	0	20.31	1	17	4.81332e-08	17	9.62664e-08	17	5.66273e-09	5.66278e-09
	20.1	1	18	0	18	0	18	0	0	20.1	1	18	5.09646e-08	18	1.01929e-07	18	5.66273e-09	5.66279e-09
	19.45	1	19	0	19	0	19	0	0	19.45	1	19	5.3796e-08	19	1.07592e-07	19	5.66274e-09	5.6628e-09
	17.85	1	20	0	20	0	20	0	0	17.85	1	20	5.66274e-08	20	1.13255e-07	20	5.66274e-09	5.6628e-09
	16.6	1	21	0	21	0	21	0	0	16.6	1	21	5.94588e-08	21	1.18918e-07	21	5.66274e-09	5.66281e-09
	16.43	1	22	0	22	0	22	0	0	16.43	1	22	6.22902e-08	22	1.2458e-07	22	5.66275e-09	5.66282e-09
	15.55	1	23	0	23	0	23	0	0	15.55	1	23	6.51216e-08	23	1.30243e-07	23	5.66275e-09	5.66282e-09
	15.13	1	24	0	24	0	24	0	0	15.13	1	24	6.7953e-08	24	1.35906e-07	24	5.66275e-09	5.66283e-09
	14.78	1	25	0	25	0	25	0	0	14.78	1	25	7.07845e-08	25	1.41569e-07	25	5.66276e-09	5.66284e-09
	14.52	1	26	0	26	0	26	0	0	14.52	1	26	7.36159e-08	26	1.47232e-07	26	5.66276e-09	5.66284e-09
	14.48	1	27	0	27	0	27	0	0	14.48	1	27	7.64473e-08	27	1.52895e-07	27	5.66276e-09	5.66285e-09
	14.04	1	28	0	28	0	28	0	0	14.04	1	28	7.92787e-08	28	1.58557e-07	28	5.66277e-09	5.66286e-09
	13.98	1	29	0	29	0	29	0	0	13.98	1	29	8.21102e-08	29	1.6422e-07	29	5.66277e-09	5.66287e-09
	13.67	1	30	0	30	0	30	0	0	13.67	1	30	8.49416e-08	30	1.69883e-07	30	5.66278e-09	5.6629e-09
	13.49	1	31	0	31	0	31	0	0	13.49	1	31	8.77731e-08	31	1.75546e-07	31	5.66278e-09	5.66297e-09
	12.48	1	32	0	32	0	32	0	0	12.48	1	32	9.06047e-08	32	1.81209e-07	32	5.66279e-09	5.66315e-09
	11.95	1	33	0	33	0	33	0	0	11.95	1	33	9.34365e-08	33	1.86873e-07	33	5.66282e-09	5.6636e-09
	11.88	1	34	0	34	0	34	0	0	11.88	1	34	9.62689e-08	34	1.92538e-07	34	5.66287e-09	5.66467e-09
	11.83	1	35	0	35	0	35	0	0	11.83	1	35	9.91025e-08	35	1.98205e-07	35	5.663e-09	5.66712e-09
	11.15	1	36	0	36	0	36	0	0	11.15	1	36	1.01939e-07	36	2.03878e-07	36	5.66327e-09	5.67244e-09
	10.92	1	37	0	37	0	37	0	0	10.92	1	37	1.04781e-07	37	2.09562e-07	37	5.66383e-09	5.68351e-09
	10.73	1	38	0	38	0	38	0	0	10.73	1	38	1.07634e-07	38	2.15268e-07	38	5.66495e-09	5.7056e-09
	10.43	1	39	0	39	0	39	0	0	10.43	1	39	1.10509e-07	39	2.21018e-07	39	5.66712e-09	5.74802e-09
	10.37	1	40	0	40	0	40	0	0	10.37	1	40	1.13423e-07	40	2.26847e-07	40	5.67117e-09	5.82669e-09
	10.24	1	41	0	41	0	41	0	0	10.24	1	41	1.16409e-07	41	2.32819e-07	41	5.67851e-09	5.96787e-09
	10.21	1	42	0	42	0	42	0	0	10.21	1	42	1.1952e-07	42	2.3904e-07	42	5.69142e-09	6.21368e-09
	10.02	1	43	0	43	0	43	0	0	10.02	1	43	1.2284e-07	43	2.45681e-07	43	5.7135e-09	6.62985e-09
	10	1	44	0	44	0	44	0	0	10	1	44	1.26507e-07	44	2.53014e-07	44	5.75032e-09	7.31629e-09
	9.75	1	45	0	45	0	45	0	0	9.75	1	45	1.30731e-07	45	2.61462e-07	45	5.81026e-09	8.42141e-09
	9.6	1	46	0	46	0	46	0	0	9.6	1	46	1.35831e-07	46	2.71661e-07	46	5.90568e-09	1.01608e-08
	9.2	1	47	0	47	0	47	0	0	9.2	1	47	1.4228e-07	47	2.84559e-07	47	6.05445e-09	1.28412e-08
	8.92	1	48	0	48	0	48	0	0	8.92	1	48	1.50766e-07	48	3.01531e-07	48	6.2819e-09	1.6891e-08
	8.85	1	49	0	49	0	49	0	0	8.85	1	49	1.62271e-07	49	3.24543e-07	49	6.62332e-09	2.28977e-08
	8.66	1	50	0	50	0	50	0	0	8.66	1	50	1.78177e-07	50	3.56354e-07	50	7.12708e-09	3.1654e-08
	8.44	1	51	0	51	0	51	0	0	8.44	1	51	2.0039e-07	51	4.00781e-07	51	7.85845e-09	4.42123e-08
	8.24	1	52	0	52	0	52	0	0	8.24	1	52	2.3151e-07	52	4.6302e-07	52	8.90422e-09	6.19503e-08
	8.14	1	53	0	53	0	53	0	0	8.14	1	53	2.75024e-07	53	5.50049e-07	53	1.03783e-08	8.66463e-08
	8.12	1	54	0	54	0	54	0	0	8.12	1	54	3.35558e-07	54	6.71117e-07	54	1.24281e-08	1.20567e-07
	8.07	1	55	0	55	0	55	0	0	8.07	1	55	4.19166e-07	55	8.38331e-07	55	1.52424e-08	1.66566e-07
	8.05	1	56	0	56	0	56	0	0	8.05	1	56	5.33679e-07	56	1.06736e-06	56	1.906e-08	2.28196e-07
	8.01	1	57	0	57	0	57	0	0	8.01	1	57	6.89121e-07	57	1.37824e-06	57	2.41797e-08	3.09831e-07
	8	1	59	0	59	0	59	0	0	8	1	58	8.98184e-07	58	1.79637e-06	58	3.09719e-08	4.81761e-07
	7.97	1	60	0	60	0	60	0	0	8	1	59	1.17679e-06	59	2.35357e-06	59	3.9891e-08	4.81761e-07
	7.54	1	61	0	61	0	61	0	0	7.97	1	60	1.5447e-06	60	3.08939e-06	60	5.14899e-08	7.33801e-07
	7.34	1	62	0	62	0	62	0	0	7.54	1	61	2.02627e-06	61	4.05253e-06	61	6.6435e-08	9.60672e-07
	7.23	1	63	0	63	0	63	0	0	7.34	1	62	2.65123e-06	62	5.30246e-06	62	8.55235e-08	1.24693e-06
	6.82	1	64	0	64	0	64	0	0	7.23	1	63	3.4556e-06	63	6.91121e-06	63	1.09702e-07	1.60515e-06
	6.68	1	65	0	65	0	65	0	0	6.82	1	64	4.4827e-06	64	8.96539e-06	64	1.40084e-07	2.04989e-06
	6.64	1	66	0	66	0	66	0	0	6.68	1	65	5.78421e-06	65	1.15684e-05	65	1.77976e-07	2.59793e-06
	6.57	1	67	0	67	0	67	0	0	6.64	1	66	7.42145e-06	66	1.48429e-05	66	2.24892e-07	3.26847e-06
	6.45	1	68	0	68	0	68	0	0	6.57	1	67	9.46661e-06	67	1.89332e-05	67	2.82585e-07	4.0833e-06
	6.44	1	69	0	69	0	69	0	0	6.45	1	68	1.20042e-05	68	2.40085e-05	68	3.53066e-07	5.06707e-06
	6.18	0.999999	70	0	70	0	70	0	0	6.44	1	69	1.51327e-05	69	3.02654e-05	69	4.3863e-07	6.24749e-06
	6.16	0.999999	71	0	71	0	71	0	0	6.18	0.999999	70	1.89659e-05	70	3.79318e-05	70	5.41883e-07	7.65549e-06
	6.14	0.999999	72	0	72	0	72	0	0	6.16	0.999999	71	2.36349e-05	71	4.72698e-05	71	6.65772e-07	9.3255e-06
	6.13	0.999999	73	0	73	0	73	0	0	6.14	0.999999	72	2.92898e-05	71.9999	5.85796e-05	72	8.13606e-07	1.12956e-05
	6.11	0.999999	74	0	74	0	74	0	0	6.13	0.999999	73	3.61017e-05	72.9999	7.22034e-05	73	9.89088e-07	1.36076e-05
	6.03	0.999999	76	0	76	0	76	0	0	6.11	0.999999	74	4.42647e-05	73.9999	8.85293e-05	74	1.19634e-06	1.63076e-05
	6.01	0.999999	77	0	77	0	77	0	0	6.03	0.999999	74.9999	5.39978e-05	74.9999	0.000107996	75	1.43994e-06	2.1196e-05
	6	0.999999	84	0	84	0	84	0	0	6.03	0.999999	75.9999	6.55476e-05	75.9999	0.000131095	76	1.72494e-06	2.1196e-05
	5.84	0.999999	85	0	85	0	85	0	0	6.01	0.999999	76.9999	7.919e-05	76.9998	0.00015838	77	2.05688e-06	2.72592e-05
	5.4	0.999996	86	0	86	0	86	0	0	6	0.999999	77.9999	9.52328e-05	77.9998	0.000190466	78	2.44187e-06	5.08536e-05
	5.35	0.999996	88	0	88	0	88	0	0	6	0.999999	78.9999	0.000114018	78.9998	0.000228036	79	2.88654e-06	5.08536e-05
	5.18	0.999993	89	0	89	0	89	0	0	6	0.999999	79.9999	0.000135925	79.9997	0.00027185	80	3.39812e-06	5.08536e-05
	5.04	0.999991	91	0	91	0	91	0	0	6	0.999999	80.9998	0.000161371	80.9997	0.000322742	81	3.98447e-06	5.08536e-05
	4.73	0.999981	92	0	92	0	92	0	0	6	0.999999	81.9998	0.000190816	81.9996	0.000381631	82	4.65404e-06	5.08536e-05
	4.53	0.99997	93	0	93	0	93	0	0	6	0.999999	82.9998	0.000224763	82.9996	0.000449527	83	5.41599e-06	5.08536e-05
	4.47	0.999966	94	0	94	0	94	0	0	6	0.999999	83.9997	0.000263765	83.9995	0.00052753	84	6.28011e-06	5.08536e-05
	4.43	0.999963	95	0	95	0	95	0	0	5.84	0.999999	84.9997	0.00030842	84.9994	0.00061684	85	7.25694e-06	8.92558e-05
	4.2	0.999937	96	0	96	0	96	0	0	5.4	0.999996	85.9996	0.000359381	85.9993	0.000718761	86	8.35769e-06	0.000101863
	4.17	0.999932	97	0	97	0	97	0	0	5.35	0.999996	86.9996	0.000417354	86.9992	0.000834708	87	9.59434e-06	0.000123458
	4.15	0.999929	98	0	98	0	98	0	0	5.35	0.999996	87.9995	0.000483103	87.999	0.000966207	88	1.09796e-05	0.000123458
	4.13	0.999926	100	0	100	0	100	0	0	5.18	0.999993	88.9994	0.000557452	88.9989	0.0011149	89	1.2527e-05	0.000148624
	4.1	0.999921	101	0	101	0	101	0	0	5.04	0.999991	89.9994	0.000641286	89.9987	0.00128257	90	1.42508e-05	0.000177775
	4.06	0.999913	102	0	102	0	102	0	0	5.04	0.999991	90.9993	0.000735555	90.9985	0.00147111	91	1.6166e-05	0.000177775
	4.04	0.999909	103	0	103	0	103	0	0	4.73	0.999981	91.9992	0.000841276	91.9983	0.00168255	92	1.82886e-05	0.000211351
	4.02	0.999905	104	0	104	0	104	0	0	4.53	0.99997	92.999	0.000959535	92.9981	0.00191907	93	2.06352e-05	0.000236422
	4.01	0.999902	107	0	107	0	107	0	0	4.47	0.999966	93.9989	0.00109149	93.9978	0.00218298	94	2.32232e-05	0.000263809
	4	0.9999	116	0	116	0	116	0	0	4.43	0.999963	94.9988	0.00123837	94.9975	0.00247675	95	2.6071e-05	0.000293659
	3.96	0.99989	117	0	117	0	117	0	0	4.2	0.999937	95.9986	0.00140149	95.9972	0.00280299	96	2.91978e-05	0.000326124
	3.7	0.9998	118	0	118	0	118	0	0	4.17	0.999932	96.9984	0.00158224	96.9968	0.00316447	97	3.26234e-05	0.000361362
	3.64	0.999771	119	0	119	0	119	0	0	4.15	0.999929	97.9982	0.00178207	97.9964	0.00356413	98	3.63687e-05	0.000399531
	3.5	0.999684	120	0	120	0	120	0	0	4.13	0.999926	98.998	0.00200253	98.996	0.00400506	99	4.04552e-05	0.000462642
	3.47	0.999661	121	0	121	0	121	0	0	4.13	0.999926	99.9978	0.00224527	99.9955	0.00449053	100	4.49053e-05	0.000462642
	3.42	0.99962	123	0	123	0	123	0	0	4.1	0.999921	100.997	0.00251199	100.995	0.00502397	101	4.97423e-05	0.000533288
	3.4	0.999602	124	0	124	0	124	0	0	4.06	0.999913	101.997	0.00280449	101.994	0.00560899	102	5.49901e-05	0.000584861
	3.3	0.999499	125	0	125	0	125	0	0	4.04	0.999909	102.997	0.00312469	102.994	0.00624937	103	6.06735e-05	0.000640219
	3.21	0.999383	126	0	126	0	126	0	0	4.02	0.999905	103.997	0.00347455	103.993	0.00694909	104	6.68182e-05	0.000699545
	3.12	0.999241	127	0	127	0	127	0	0	4.01	0.999902	104.996	0.00385615	104.992	0.00771229	105	7.34504e-05	0.000830831
	3.08	0.999168	128	0	128	0	128	0	0	4.01	0.999902	105.996	0.00427166	105.991	0.00854331	106	8.05973e-05	0.000830831
	3.04	0.999088	129	0	129	0	129	0	0	4.01	0.999902	106.995	0.00472334	106.991	0.00944667	107	8.82867e-05	0.000830831
	2.89	0.998712	130	0	130	0	130	0	0	4	0.9999	107.995	0.00521354	107.99	0.0104271	108	9.65471e-05	0.00133938
	2.84	0.998555	131	0	131	0	131	0	0	4	0.9999	108.994	0.00574473	108.989	0.0114895	109	0.000105408	0.00133938
	2.79	0.998378	133	0	133	0	133	0	0	4	0.9999	109.994	0.00631945	109.987	0.0126389	110	0.000114899	0.00133938
	2.62	0.997601	134	0	134	0	134	0	0	4	0.9999	110.993	0.00694034	110.986	0.0138807	111	0.000125051	0.00133938
	2.54	0.997116	135	0	135	0	135	0	0	4	0.9999	111.992	0.00761015	111.985	0.0152203	112	0.000135896	0.00133938
	2.52	0.99698	136	0	136	0	136	0	0	4	0.9999	112.992	0.00833172	112.983	0.0166634	113	0.000147464	0.00133938
	2.41	0.99611	137	0	137	0	137	0	0	4	0.9999	113.991	0.009108	113.982	0.018216	114	0.00015979	0.00133938
	2.35	0.995533	138	0	138	0	138	0	0	4	0.9999	114.99	0.00994203	114.98	0.0198841	115	0.000172905	0.00133938
	2.3	0.994988	139	0	139	0	139	0	0	4	0.9999	115.989	0.010837	115.978	0.0216739	116	0.000186844	0.00133938
	2.29	0.994871	140	0	140	0	140	0	0	3.96	0.99989	116.988	0.011796	116.976	0.023592	117	0.000201641	0.00191783
	2.27	0.99463	141	0	141	0	141	0	0	3.7	0.9998	117.987	0.0128225	117.974	0.0256451	118	0.000217331	0.00205277
	2.18	0.993393	142	0	142	0	142	0	0	3.64	0.999771	118.986	0.01392	118.972	0.02784	119	0.000233949	0.0021946
	2.14	0.992756	143	0	143	0	143	0	0	3.5	0.999684	119.985	0.0150919	119.97	0.0301838	120	0.000251532	0.00234352
	2.13	0.992587	145	0	145	0	145	0	0	3.47	0.999661	120.984	0.0163419	120.967	0.0326838	121	0.000270114	0.00249973
	2.11	0.992238	146	0	146	0	146	0	0	3.42	0.99962	121.982	0.0176738	121.965	0.0353476	122	0.000289734	0.00274815
	2.1	0.992057	147	0	147	0	147	0	0	3.42	0.99962	122.981	0.0190914	122.962	0.0381827	123	0.000310429	0.00274815
	2.08	0.991682	148	0	148	0	148	0	0	3.4	0.999602	123.979	0.0205986	123.959	0.0411972	124	0.000332235	0.00301411
	2.07	0.991489	149	0	149	0	149	0	0	3.3	0.999499	124.978	0.0221995	124.956	0.044399	125	0.000355192	0.00320149
	2.05	0.991087	151	0	151	0	151	0	0	3.21	0.999383	125.976	0.0238983	125.952	0.0477965	126	0.000379337	0.00339716
	2.03	0.990667	153	0	153	0	153	0	0	3.12	0.999241	126.974	0.0256991	126.949	0.0513982	127	0.00040471	0.00360133
	2.02	0.99045	156	0	156	0	156	0	0	3.08	0.999168	127.972	0.0276064	127.945	0.0552128	128	0.00043135	0.00381419
	2.01	0.990228	162	0	162	0	162	0	0	3.04	0.999088	128.97	0.0296245	128.941	0.0592491	129	0.000459295	0.00403594
	2	0.99	255	5	250	10	260	0.0384615	0.0371747	2.89	0.998712	129.968	0.0317581	129.936	0.0635162	130	0.000488587	0.00426678
	1.8	0.984151	256	5	251	10	261	0.0383142	0.0371747	2.84	0.998555	130.966	0.0340118	130.932	0.0680236	131	0.000519264	0.00450691
	1.68	0.979107	257	5	252	10	262	0.0381679	0.0371747	2.79	0.998378	131.964	0.0363902	131.927	0.0727805	132	0.000551367	0.00488495
	1.59	0.974296	258	5	253	10	263	0.0380228	0.0371747	2.79	0.998378	132.961	0.0388984	132.922	0.0777967	133	0.000584938	0.00488495
	1.5	0.968377	259	5	254	10	264	0.0378788	0.0371747	2.62	0.997601	133.958	0.0415411	133.917	0.0830821	134	0.000620016	0.00528499
	1.46	0.965326	260	5	255	10	265	0.0377358	0.0371747	2.54	0.997116	134.956	0.0443234	134.911	0.0886468	135	0.000656643	0.00556425
	1.41	0.961095	261	5	256	10	266	0.037594	0.0371747	2.52	0.99698	135.953	0.0472505	135.905	0.094501	136	0.00069486	0.00585377
	1.37	0.957342	262	5	257	10	267	0.0374532	0.0371747	2.41	0.99611	136.95	0.0503276	136.899	0.100655	137	0.000734709	0.00615376
	1.31	0.951022	263	5	258	10	268	0.0373134	0.0371747	2.35	0.995533	137.946	0.05356	137.893	0.10712	138	0.000776232	0.00646441
	1.28	0.947519	264	5	259	10	269	0.0371747	0.0371747	2.3	0.994988	138.943	0.0569532	138.886	0.113906	139	0.000819471	0.00678592
	1.23	0.941116	264	6	258	12	270	0.0444444	0.0441176	2.29	0.994871	139.939	0.0605127	139.879	0.121025	140	0.000864467	0.00711848
	1.2	0.936904	265	6	259	12	271	0.0442804	0.0441176	2.27	0.99463	140.936	0.0642441	140.872	0.128488	141	0.000911264	0.00746229
	1.18	0.933931	266	6	260	12	272	0.0441176	0.0441176	2.18	0.993393	141.932	0.0681531	141.864	0.136306	142	0.000959903	0.00781754
	1.15	0.929205	266	7	259	14	273	0.0512821	0.0512821	2.14	0.992756	142.928	0.0722456	142.856	0.144491	143	0.00101043	0.00818444
	1.11	0.922375	266	8	258	16	274	0.0583942	0.0546075	2.13	0.992587	143.923	0.0765274	143.847	0.153055	144	0.00106288	0.00875704
	1.04	0.908799	267	8	259	16	275	0.0581818	0.0546075	2.13	0.992587	144.919	0.0810046	144.838	0.162009	145	0.00111731	0.00875704
	0.96	0.890352	268	8	260	16	276	0.057971	0.0546075	2.11	0.992238	145.914	0.0856833	145.829	0.171367	146	0.00117374	0.00935693
	0.94	0.885185	269	8	261	16	277	0.0577617	0.0546075	2.1	0.992057	146.909	0.0905698	146.819	0.18114	147	0.00123224	0.00977236
	0.93	0.88251	270	8	262	16	278	0.057554	0.0546075	2.08	0.991682	147.904	0.0956703	147.809	0.191341	148	0.00129284	0.0102004
	0.89	0.871175	271	8	263	16	279	0.0573477	0.0546075	2.07	0.991489	148.899	0.100991	148.798	0.201982	149	0.00135559	0.0106413
	0.86	0.861962	273	8	265	16	281	0.0569395	0.0546075	2.05	0.991087	149.893	0.106539	149.787	0.213078	150	0.00142052	0.0113271
	0.84	0.855456	275	8	267	16	283	0.0565371	0.0546075	2.05	0.991087	150.888	0.112321	150.775	0.224641	151	0.00148769	0.0113271
	0.81	0.845118	276	8	268	16	284	0.056338	0.0546075	2.03	0.990667	151.882	0.118342	151.763	0.236685	152	0.00155714	0.0122884
	0.72	0.809454	278	8	270	16	286	0.0559441	0.0546075	2.03	0.990667	152.875	0.124611	152.751	0.249222	153	0.00162891	0.0122884
	0.65	0.776128	279	8	271	16	287	0.0557491	0.0546075	2.02	0.99045	153.869	0.131134	153.738	0.262268	154	0.00170304	0.0135676
	0.62	0.760117	280	8	272	16	288	0.0555556	0.0546075	2.02	0.99045	154.862	0.137918	154.724	0.275837	155	0.00177959	0.0135676
	0.61	0.754529	281	8	273	16	289	0.0553633	0.0546075	2.02	0.99045	155.855	0.144971	155.71	0.289941	156	0.0018586	0.0135676
	0.56	0.724577	282	8	274	16	290	0.0551724	0.0546075	2.01	0.990228	156.848	0.152298	156.695	0.304597	157	0.00194011	0.0160974
	0.51	0.69097	284	8	276	16	292	0.0547945	0.0546075	2.01	0.990228	157.84	0.159909	157.68	0.319818	158	0.00202417	0.0160974
	0.5	0.683772	285	8	277	16	293	0.0546075	0.0546075	2.01	0.990228	158.832	0.16781	158.664	0.33562	159	0.00211082	0.0160974
	0.48	0.668869	285	9	276	18	294	0.0612245	0.0610169	2.01	0.990228	159.824	0.176009	159.648	0.352018	160	0.00220011	0.0160974
	0.47	0.661156	286	9	277	18	295	0.0610169	0.0610169	2.01	0.990228	160.815	0.184514	160.631	0.369027	161	0.0022921	0.0160974
	0.44	0.636922	286	10	276	20	296	0.0675676	0.0662252	2.01	0.990228	161.807	0.193332	161.613	0.386663	162	0.00238681	0.0160974
	0.4	0.601893	287	10	277	20	297	0.0673401	0.0662252	2	0.99	162.798	0.202471	162.595	0.404942	163	0.00248431	0.0750629
	0.39	0.59262	288	10	278	20	298	0.0671141	0.0662252	2	0.99	163.788	0.21194	163.576	0.42388	164	0.00258464	0.0750629
	0.37	0.57342	289	10	279	20	299	0.0668896	0.0662252	2	0.99	164.778	0.221747	164.557	0.443493	165	0.00268784	0.0750629
	0.36	0.563484	290	10	280	20	300	0.0666667	0.0662252	2	0.99	165.768	0.231899	165.536	0.463798	166	0.00279397	0.0750629
	0.31	0.510221	291	10	281	20	301	0.0664452	0.0662252	2	0.99	166.758	0.242406	166.515	0.484812	167	0.00290307	0.0750629
	0.29	0.487139	292	10	282	20	302	0.0662252	0.0662252	2	0.99	167.747	0.253276	167.493	0.506552	168	0.00301519	0.0750629
	0.28	0.475193	292	12	280	24	304	0.0789474	0.0776699	2	0.99	168.735	0.264518	168.471	0.529036	169	0.00313039	0.0750629
	0.25	0.437659	293	12	281	24	305	0.0786885	0.0776699	2	0.99	169.724	0.27614	169.448	0.55228	170	0.00324871	0.0750629
	0.24	0.42456	294	12	282	24	306	0.0784314	0.0776699	2	0.99	170.712	0.288152	170.424	0.576303	171	0.0033702	0.0750629
	0.23	0.411156	295	12	283	24	307	0.0781759	0.0776699	2	0.99	171.699	0.300562	171.399	0.601124	172	0.00349491	0.0750629
	0.22	0.39744	297	12	285	24	309	0.0776699	0.0776699	2	0.99	172.687	0.313381	172.373	0.626761	173	0.0036229	0.0750629
	0.21	0.383405	297	14	283	28	311	0.0900322	0.0897436	2	0.99	173.673	0.326616	173.347	0.653233	174	0.00375421	0.0750629
	0.19	0.354346	298	14	284	28	312	0.0897436	0.0897436	2	0.99	174.66	0.340279	174.319	0.680558	175	0.0038889	0.0750629
	0.18	0.339307	299	15	284	30	314	0.0955414	0.0955414	2	0.99	175.646	0.354379	175.291	0.708757	176	0.00402703	0.0750629
	0.17	0.323917	301	16	285	32	317	0.100946	0.100946	2	0.99	176.631	0.368925	176.262	0.737849	177	0.00416864	0.0750629
	0.16	0.308169	302	17	285	34	319	0.106583	0.106583	2	0.99	177.616	0.383927	177.232	0.767855	178	0.00431379	0.0750629
	0.15	0.292054	304	20	284	40	324	0.123457	0.123457	2	0.99	178.601	0.399397	178.201	0.798794	179	0.00446254	0.0750629
	0.14	0.275564	306	22	284	44	328	0.134146	0.133333	2	0.99	179.585	0.415344	179.169	0.830688	180	0.00461493	0.0750629
	0.13	0.25869	308	22	286	44	330	0.133333	0.133333	2	0.99	180.568	0.431779	180.136	0.863558	181	0.00477104	0.0750629
	0.12	0.241422	311	23	288	46	334	0.137725	0.137725	2	0.99	181.551	0.448713	181.103	0.897425	182	0.00493091	0.0750629
	0.11	0.223753	313	24	289	48	337	0.142433	0.142433	2	0.99	182.534	0.466156	182.068	0.932312	183	0.0050946	0.0750629
	0.1	0.205672	316	26	290	52	342	0.152047	0.152047	2	0.99	183.516	0.48412	183.032	0.96824	184	0.00526217	0.0750629
	0.09	0.187169	318	27	291	54	345	0.156522	0.15562	2	0.99	184.497	0.502616	183.995	1.00523	185	0.00543369	0.0750629
	0.08	0.168236	320	27	293	54	347	0.15562	0.15562	2	0.99	185.478	0.521656	184.957	1.04331	186	0.00560921	0.0750629
	0.07	0.148862	329	28	301	56	357	0.156863	0.156863	2	0.99	186.459	0.541252	185.917	1.0825	187	0.00578879	0.0750629
	0.06	0.129036	334	35	299	70	369	0.189702	0.189702	2	0.99	187.439	0.561414	186.877	1.12283	188	0.00597249	0.0750629
	0.05	0.108749	341	40	301	80	381	0.209974	0.209974	2	0.99	188.418	0.582156	187.836	1.16431	189	0.00616039	0.0750629
										2	0.99	189.397	0.603491	188.793	1.20698	190	0.00635253	0.0750629
										2	0.99	190.375	0.625429	189.749	1.25086	191	0.006549	0.0750629
										2	0.99	191.352	0.647985	190.704	1.29597	192	0.00674985	0.0750629
										2	0.99	192.329	0.671172	191.658	1.34234	193	0.00695515	0.0750629
										2	0.99	193.305	0.695002	192.61	1.39	194	0.00716497	0.0750629
										2	0.99	194.281	0.71949	193.561	1.43898	195	0.00737938	0.0750629
										2	0.99	195.255	0.744648	194.511	1.4893	196	0.00759845	0.0750629
										2	0.99	196.23	0.770492	195.459	1.54098	197	0.00782226	0.0750629
										2	0.99	197.203	0.797036	196.406	1.59407	198	0.00805086	0.0750629
										2	0.99	198.176	0.824293	197.351	1.64859	199	0.00828435	0.0750629
										2	0.99	199.148	0.85228	198.295	1.70456	200	0.0085228	0.0750629
										2	0.99	200.119	0.88101	199.238	1.76202	201	0.00876627	0.0750629
										2	0.99	201.089	0.9105	200.179	1.821	202	0.00901486	0.0750629
										2	0.99	202.059	0.940766	201.118	1.88153	203	0.00926863	0.0750629
										2	0.99	203.028	0.971822	202.056	1.94364	204	0.00952767	0.0750629
										2	0.99	203.996	1.00369	202.993	2.00737	205	0.00979206	0.0750629
										2	0.99	204.964	1.03638	203.927	2.07275	206	0.0100619	0.0750629
										2	0.99	205.93	1.0699	204.86	2.13981	207	0.0103372	0.0750629
										2	0.99	206.896	1.10429	205.791	2.20858	208	0.0106182	0.0750629
										2	0.99	207.86	1.13956	206.721	2.27911	209	0.0109048	0.0750629
										2	0.99	208.824	1.17571	207.649	2.35143	210	0.0111973	0.0750629
										2	0.99	209.787	1.21278	208.574	2.42557	211	0.0114956	0.0750629
										2	0.99	210.749	1.25078	209.498	2.50156	212	0.0117998	0.0750629
										2	0.99	211.71	1.28973	210.421	2.57946	213	0.0121102	0.0750629
										2	0.99	212.67	1.32965	211.341	2.6593	214	0.0124266	0.0750629
										2	0.99	213.629	1.37056	212.259	2.74111	215	0.0127494	0.0750629
										2	0.99	214.588	1.41247	213.175	2.82494	216	0.0130784	0.0750629
										2	0.99	215.545	1.45541	214.089	2.91082	217	0.0134139	0.0750629
										2	0.99	216.501	1.4994	215.001	2.99881	218	0.013756	0.0750629
										2	0.99	217.456	1.54446	215.911	3.08893	219	0.0141047	0.0750629
										2	0.99	218.409	1.59062	216.819	3.18123	220	0.0144602	0.0750629
										2	0.99	219.362	1.63788	217.724	3.27577	221	0.0148225	0.0750629
										2	0.99	220.314	1.68628	218.627	3.37257	222	0.0151917	0.0750629
										2	0.99	221.264	1.73584	219.528	3.47169	223	0.0155681	0.0750629
										2	0.99	222.213	1.78658	220.427	3.57316	224	0.0159516	0.0750629
										2	0.99	223.161	1.83852	221.323	3.67705	225	0.0163424	0.0750629
										2	0.99	224.108	1.8917	222.217	3.78339	226	0.0167407	0.0750629
										2	0.99	225.054	1.94612	223.108	3.89223	227	0.0171464	0.0750629
										2	0.99	225.998	2.00181	223.996	4.00363	228	0.0175598	0.0750629
										2	0.99	226.941	2.05881	224.882	4.11762	229	0.0179809	0.0750629
										2	0.99	227.883	2.11714	225.766	4.23427	230	0.0184099	0.0750629
										2	0.99	228.823	2.17681	226.646	4.35362	231	0.0188468	0.0750629
										2	0.99	229.762	2.23786	227.524	4.47572	232	0.0192919	0.0750629
										2	0.99	230.7	2.30032	228.399	4.60063	233	0.0197452	0.0750629
										2	0.99	231.636	2.3642	229.272	4.7284	234	0.0202069	0.0750629
										2	0.99	232.57	2.42954	230.141	4.85909	235	0.020677	0.0750629
										2	0.99	233.504	2.49637	231.007	4.99274	236	0.0211557	0.0750629
										2	0.99	234.435	2.56471	231.871	5.12941	237	0.0216431	0.0750629
										2	0.99	235.365	2.63458	232.731	5.26917	238	0.0221394	0.0750629
										2	0.99	236.294	2.70603	233.588	5.41206	239	0.0226446	0.0750629
										2	0.99	237.221	2.77907	234.442	5.55814	240	0.0231589	0.0750629
										2	0.99	238.146	2.85374	235.293	5.70748	241	0.0236825	0.0750629
										2	0.99	239.07	2.93007	236.14	5.86013	242	0.0242154	0.0750629
										2	0.99	239.992	3.00808	236.984	6.01615	243	0.0247578	0.0750629
										2	0.99	240.912	3.0878	237.824	6.1756	244	0.0253098	0.0750629
										2	0.99	241.831	3.16927	238.661	6.33854	245	0.0258716	0.0750629
										2	0.99	242.747	3.25252	239.495	6.50503	246	0.0264432	0.0750629
										2	0.99	243.662	3.33757	240.325	6.67514	247	0.0270249	0.0750629
										2	0.99	244.576	3.42446	241.151	6.84892	248	0.0276166	0.0750629
										2	0.99	245.487	3.51322	241.974	7.02644	249	0.0282186	0.0750629
										2	0.99	246.396	3.60388	242.792	7.20776	250	0.0288311	0.0750629
										2	0.99	247.304	3.69648	243.607	7.39295	251	0.029454	0.0750629
										2	0.99	248.209	3.79103	244.418	7.58207	252	0.0300876	0.0750629
										2	0.99	249.112	3.88759	245.225	7.77518	253	0.0307319	0.0750629
										2	0.99	250.014	3.98617	246.028	7.97234	254	0.0313872	0.0750629
										2	0.99	250.913	4.08682	246.826	8.17363	255	0.0320535	0.0750629
										2	0.99	251.81	4.18956	247.621	8.37911	256	0.0327309	0.0750629
										2	0.99	252.706	4.29442	248.411	8.58884	257	0.0334196	0.0750629
										2	0.99	253.599	4.40144	249.197	8.80289	258	0.0341197	0.0750629
										2	0.99	254.489	4.51066	249.979	9.02132	259	0.0348314	0.0750629
										2	0.99	255.378	4.6221	250.756	9.2442	260	0.0355546	0.0750629
										1.8	0.984151	256.264	4.7358	251.528	9.47159	261	0.0362896	0.227391
										1.68	0.979107	257.148	4.85178	252.296	9.70357	262	0.0370365	0.231971
										1.59	0.974296	258.03	4.97009	253.06	9.94019	263	0.0377954	0.236615
										1.5	0.968377	258.909	5.09076	253.818	10.1815	264	0.0385663	0.241325
										1.46	0.965326	259.786	5.21381	254.572	10.4276	265	0.0393495	0.246099
										1.41	0.961095	260.661	5.33928	255.321	10.6786	266	0.0401449	0.250938
										1.37	0.957342	261.533	5.4672	256.066	10.9344	267	0.0409528	0.255842
										1.31	0.951022	262.402	5.59761	256.805	11.1952	268	0.0417732	0.260808
										1.28	0.947519	263.269	5.73053	257.539	11.4611	269	0.0426061	0.265839
										1.23	0.941116	264.134	5.86599	258.268	11.732	270	0.0434518	0.270932
										1.2	0.936904	264.996	6.00404	258.992	12.0081	271	0.0443102	0.276087
										1.18	0.933931	265.855	6.14469	259.711	12.2894	272	0.0451816	0.281304
										1.15	0.929205	266.712	6.28798	260.424	12.576	273	0.0460658	0.286581
										1.11	0.922375	267.566	6.43394	261.132	12.8679	274	0.0469631	0.291919
										1.04	0.908799	268.417	6.5826	261.835	13.1652	275	0.0478735	0.297315
										0.96	0.890352	269.266	6.73399	262.532	13.468	276	0.048797	0.302771
										0.94	0.885185	270.112	6.88813	263.224	13.7763	277	0.0497338	0.308283
										0.93	0.88251	270.955	7.04506	263.91	14.0901	278	0.0506839	0.313852
										0.89	0.871175	271.795	7.2048	264.59	14.4096	279	0.0516473	0.319476
										0.86	0.861962	272.633	7.36738	265.265	14.7348	280	0.0526241	0.328014
										0.86	0.861962	273.467	7.53282	265.934	15.0656	281	0.0536144	0.328014
										0.84	0.855456	274.299	7.70116	266.598	15.4023	282	0.0546181	0.33958
										0.84	0.855456	275.128	7.87241	267.255	15.7448	283	0.0556354	0.33958
										0.81	0.845118	275.953	8.0466	267.907	16.0932	284	0.0566662	0.348385
										0.72	0.809454	276.776	8.22376	268.552	16.4475	285	0.0577106	0.357298
										0.72	0.809454	277.596	8.40391	269.192	16.8078	286	0.0587686	0.357298
										0.65	0.776128	278.413	8.58707	269.826	17.1741	287	0.0598402	0.366313
										0.62	0.760117	279.227	8.77325	270.453	17.5465	288	0.0609254	0.372377
										0.61	0.754529	280.038	8.9625	271.075	17.925	289	0.0620242	0.378483
										0.56	0.724577	280.845	9.15481	271.69	18.3096	290	0.0631366	0.384629
										0.51	0.69097	281.65	9.35022	272.3	18.7004	291	0.0642627	0.39392
										0.51	0.69097	282.451	9.54874	272.903	19.0975	292	0.0654023	0.39392
										0.5	0.683772	283.25	9.75038	273.499	19.5008	293	0.0665555	0.40329
										0.48	0.668869	284.045	9.95517	274.09	19.9103	294	0.0677223	0.409579
										0.47	0.661156	284.837	10.1631	274.674	20.3263	295	0.0689025	0.4159
										0.44	0.636922	285.626	10.3743	275.251	20.7485	296	0.0700963	0.42225
										0.4	0.601893	286.411	10.5886	275.823	21.1771	297	0.0713035	0.428628
										0.39	0.59262	287.194	10.8061	276.388	21.6122	298	0.072524	0.435031
										0.37	0.57342	287.973	11.0268	276.946	22.0536	299	0.0737579	0.441459
										0.36	0.563484	288.749	11.2508	277.498	22.5015	300	0.0750051	0.44791
										0.31	0.510221	289.522	11.478	278.044	22.9559	301	0.0762655	0.45438
										0.29	0.487139	290.292	11.7084	278.583	23.4168	302	0.077539	0.46087
										0.28	0.475193	291.058	11.9421	279.116	23.8842	303	0.0788256	0.470635
										0.28	0.475193	291.821	12.179	279.642	24.3581	304	0.0801252	0.470635
										0.25	0.437659	292.581	12.4192	280.162	24.8385	305	0.0814377	0.480431
										0.24	0.42456	293.337	12.6627	280.675	25.3255	306	0.082763	0.486977
										0.23	0.411156	294.09	12.9095	281.181	25.819	307	0.084101	0.493532
										0.22	0.39744	294.84	13.1595	281.681	26.3191	308	0.0854516	0.503379
										0.22	0.39744	295.587	13.4129	282.174	26.8258	309	0.0868148	0.503379
										0.21	0.383405	296.331	13.6695	282.661	27.339	310	0.0881903	0.516526
										0.21	0.383405	297.071	13.9294	283.141	27.8588	311	0.0895782	0.516526
										0.19	0.354346	297.807	14.1926	283.615	28.3852	312	0.0909782	0.526391
										0.18	0.339307	298.541	14.4591	284.082	28.9182	313	0.0923903	0.536256
										0.18	0.339307	299.271	14.7289	284.542	29.4577	314	0.0938144	0.536256
										0.17	0.323917	299.998	15.0019	284.996	30.0038	315	0.0952503	0.552679
										0.17	0.323917	300.722	15.2783	285.443	30.5565	316	0.0966978	0.552679
										0.17	0.323917	301.442	15.5579	285.884	31.1157	317	0.0981569	0.552679
										0.16	0.308169	302.159	15.8408	286.318	31.6815	318	0.0996275	0.569062
										0.16	0.308169	302.873	16.1269	286.746	32.2539	319	0.101109	0.569062
										0.15	0.292054	303.584	16.4164	287.167	32.8327	320	0.102602	0.591888
										0.15	0.292054	304.291	16.7091	287.582	33.4181	321	0.104106	0.591888
										0.15	0.292054	304.995	17.005	287.99	34.01	322	0.105621	0.591888
										0.15	0.292054	305.696	17.3042	288.392	34.6084	323	0.107147	0.591888
										0.15	0.292054	306.393	17.6066	288.787	35.2132	324	0.108683	0.591888
										0.14	0.275564	307.088	17.9123	289.175	35.8246	325	0.110229	0.620975
										0.14	0.275564	307.779	18.2212	289.558	36.4423	326	0.111786	0.620975
										0.14	0.275564	308.467	18.5332	289.934	37.0665	327	0.113353	0.620975
										0.14	0.275564	309.151	18.8485	290.303	37.6971	328	0.11493	0.620975
										0.13	0.25869	309.833	19.167	290.666	38.3341	329	0.116517	0.640162
										0.13	0.25869	310.511	19.4887	291.023	38.9774	330	0.118113	0.640162
										0.12	0.241422	311.186	19.8135	291.373	39.6271	331	0.119719	0.659159
										0.12	0.241422	311.858	20.1415	291.717	40.2831	332	0.121335	0.659159
										0.12	0.241422	312.527	20.4727	292.055	40.9454	333	0.122959	0.659159
										0.12	0.241422	313.193	20.807	292.386	41.614	334	0.124593	0.659159
										0.11	0.223753	313.856	21.1444	292.711	42.2888	335	0.126235	0.681061
										0.11	0.223753	314.515	21.4849	293.03	42.9699	336	0.127887	0.681061
										0.11	0.223753	315.171	21.8286	293.343	43.6571	337	0.129546	0.681061
										0.1	0.205672	315.825	22.1753	293.649	44.3506	338	0.131215	0.705722
										0.1	0.205672	316.475	22.5251	293.95	45.0502	339	0.132891	0.705722
										0.1	0.205672	317.122	22.8779	294.244	45.7559	340	0.134576	0.705722
										0.1	0.205672	317.766	23.2339	294.532	46.4677	341	0.136269	0.705722
										0.1	0.205672	318.407	23.5928	294.814	47.1856	342	0.13797	0.705722
										0.09	0.187169	319.045	23.9548	295.09	47.9096	343	0.139678	0.729973
										0.09	0.187169	319.68	24.3198	295.36	48.6395	344	0.141394	0.729973
										0.09	0.187169	320.312	24.6877	295.625	49.3755	345	0.143117	0.729973
										0.08	0.168236	320.941	25.0587	295.883	50.1174	346	0.144848	0.744918
										0.08	0.168236	321.567	25.4327	296.135	50.8653	347	0.146586	0.744918
										0.07	0.148862	322.19	25.8096	296.381	51.6191	348	0.148331	0.78012
										0.07	0.148862	322.811	26.1894	296.621	52.3788	349	0.150083	0.78012
										0.07	0.148862	323.428	26.5722	296.856	53.1444	350	0.151841	0.78012
										0.07	0.148862	324.042	26.9579	297.084	53.9158	351	0.153606	0.78012
										0.07	0.148862	324.653	27.3465	297.307	54.693	352	0.155378	0.78012
										0.07	0.148862	325.262	27.738	297.524	55.476	353	0.157156	0.78012
										0.07	0.148862	325.868	28.1324	297.735	56.2648	354	0.15894	0.78012
										0.07	0.148862	326.47	28.5297	297.941	57.0593	355	0.16073	0.78012
										0.07	0.148862	327.07	28.9298	298.14	57.8596	356	0.162527	0.78012
										0.07	0.148862	327.667	29.3327	298.335	58.6655	357	0.164329	0.78012
										0.06	0.129036	328.261	29.7385	298.523	59.4771	358	0.166137	0.842327
										0.06	0.129036	328.853	30.1471	298.706	60.2943	359	0.167951	0.842327
										0.06	0.129036	329.441	30.5586	298.883	61.1171	360	0.16977	0.842327
										0.06	0.129036	330.027	30.9728	299.054	61.9456	361	0.171594	0.842327
										0.06	0.129036	330.61	31.3898	299.22	62.7796	362	0.173424	0.842327
										0.06	0.129036	331.19	31.8096	299.381	63.6191	363	0.175259	0.842327
										0.06	0.129036	331.768	32.2321	299.536	64.4642	364	0.1771	0.842327
										0.06	0.129036	332.343	32.6574	299.685	65.3148	365	0.178945	0.842327
										0.06	0.129036	332.915	33.0854	299.829	66.1709	366	0.180795	0.842327
										0.06	0.129036	333.484	33.5162	299.968	67.0324	367	0.18265	0.842327
										0.06	0.129036	334.05	33.9497	300.101	67.8994	368	0.184509	0.842327
										0.06	0.129036	334.614	34.3859	300.228	68.7718	369	0.186373	0.842327
										0.05	0.108749	335.175	34.8248	300.35	69.6496	370	0.188242	0.907148
										0.05	0.108749	335.734	35.2664	300.467	70.5328	371	0.190115	0.907148
										0.05	0.108749	336.289	35.7106	300.579	71.4213	372	0.191993	0.907148
										0.05	0.108749	336.842	36.1576	300.685	72.3152	373	0.193874	0.907148
										0.05	0.108749	337.393	36.6072	300.786	73.2144	374	0.19576	0.907148
										0.05	0.108749	337.941	37.0594	300.881	74.1189	375	0.19765	0.907148
										0.05	0.108749	338.486	37.5143	300.971	75.0287	376	0.199544	0.907148
										0.05	0.108749	339.028	37.9719	301.056	75.9437	377	0.201442	0.907148
										0.05	0.108749	339.568	38.432	301.136	76.864	378	0.203344	0.907148
										0.05	0.108749	340.105	38.8948	301.21	77.7896	379	0.20525	0.907148
										0.05	0.108749	340.64	39.3602	301.28	78.7203	380	0.207159	0.907148
										0.05	0.108749	341.172	39.8281	301.344	79.6563	381	0.209072	0.907148

## Sheet: Distinct Peptide Level Data
Distinct Peptide Level Data		Confidence Threshold	Forward	Reverse	Correct	Incorrect	Total	Global FDR	q-value		Fit Confidence Threshold	Fit Forward	Fit Reverse	Fit Correct	Fit Incorrect	Fit Total	Fit Global FDR	Fit Local FDR
		1	754	5	749	10	759	0.0131752	0.00625652		1	0.997103	0.00289702	0.994206	0.00579405	1	0.00579405	0.00595623
		0.9999	1001	5	996	10	1006	0.00994036	0.00625652		1	1.99421	0.00579426	1.98841	0.0115885	2	0.00579426	0.00595623
		0.9998	1202	5	1197	10	1207	0.008285	0.00625652		1	2.99131	0.00869171	2.98262	0.0173834	3	0.00579447	0.00595623
		0.9997	1357	5	1352	10	1362	0.00734214	0.00625652		1	3.98841	0.0115894	3.97682	0.0231788	4	0.00579469	0.00595623
		0.9996	1425	5	1420	10	1430	0.00699301	0.00625652		1	4.98551	0.0144873	4.97103	0.0289745	5	0.0057949	0.00595623
		0.9995	1443	5	1438	10	1448	0.00690608	0.00625652		1	5.98261	0.0173853	5.96523	0.0347707	6	0.00579512	0.00595623
		0.9994	1472	5	1467	10	1477	0.00677048	0.00625652		1	6.97972	0.0202837	6.95943	0.0405673	7	0.00579533	0.00595623
		0.9993	1483	5	1478	10	1488	0.00672043	0.00625652		1	7.97682	0.0231822	7.95364	0.0463643	8	0.00579554	0.00595623
		0.9992	1516	5	1511	10	1521	0.00657462	0.00625652		1	8.97392	0.0260809	8.94784	0.0521618	9	0.00579576	0.00595623
		0.9991	1572	6	1566	12	1578	0.00760456	0.00625652		1	9.97102	0.0289798	9.94204	0.0579597	10	0.00579597	0.00595623
		0.999	1577	6	1571	12	1583	0.00758054	0.00625652		1	10.9681	0.031879	10.9362	0.063758	11	0.00579618	0.00595623
		0.9989	1591	6	1585	12	1597	0.00751409	0.00625652		1	11.9652	0.0347784	11.9304	0.0695568	12	0.0057964	0.00595623
		0.9988	1624	6	1618	12	1630	0.00736196	0.00625652		1	12.9623	0.037678	12.9246	0.0753559	13	0.00579661	0.00595623
		0.9987	1640	6	1634	12	1646	0.0072904	0.00625652		1	13.9594	0.0405778	13.9188	0.0811555	14	0.00579682	0.00595623
		0.9986	1657	6	1651	12	1663	0.00721587	0.00625652		1	14.9565	0.0434778	14.913	0.0869556	15	0.00579704	0.00595623
		0.9985	1670	6	1664	12	1676	0.0071599	0.00625652		1	15.9536	0.046378	15.9072	0.092756	16	0.00579725	0.00595623
		0.9984	1684	6	1678	12	1690	0.00710059	0.00625652		1	16.9507	0.0492785	16.9014	0.0985569	17	0.00579746	0.00595623
		0.9983	1694	6	1688	12	1700	0.00705882	0.00625652		1	17.9478	0.0521791	17.8956	0.104358	18	0.00579768	0.00595623
		0.9982	1702	6	1696	12	1708	0.00702576	0.00625652		1	18.9449	0.05508	18.8898	0.11016	19	0.00579789	0.00595623
		0.9981	1708	6	1702	12	1714	0.00700117	0.00625652		1	19.942	0.0579811	19.884	0.115962	20	0.00579811	0.00595623
		0.998	1714	6	1708	12	1720	0.00697674	0.00625652		1	20.9391	0.0608824	20.8782	0.121765	21	0.00579832	0.00595623
		0.9979	1722	6	1716	12	1728	0.00694444	0.00625652		1	21.9362	0.0637839	21.8724	0.127568	22	0.00579853	0.00595623
		0.9978	1732	6	1726	12	1738	0.00690449	0.00625652		1	22.9333	0.0666856	22.8666	0.133371	23	0.00579875	0.00595623
		0.9977	1742	6	1736	12	1748	0.00686499	0.00625652		1	23.9304	0.0695875	23.8608	0.139175	24	0.00579896	0.00595623
		0.9976	1746	6	1740	12	1752	0.00684932	0.00625652		1	24.9275	0.0724897	24.855	0.144979	25	0.00579917	0.00595623
		0.9975	1757	6	1751	12	1763	0.00680658	0.00625652		1	25.9246	0.075392	25.8492	0.150784	26	0.00579939	0.00595623
		0.9974	1768	6	1762	12	1774	0.00676437	0.00625652		1	26.9217	0.0782946	26.8434	0.156589	27	0.0057996	0.00595623
		0.9973	1775	6	1769	12	1781	0.00673779	0.00625652		1	27.9188	0.0811974	27.8376	0.162395	28	0.00579981	0.00595623
		0.9972	1778	6	1772	12	1784	0.00672646	0.00625652		1	28.9159	0.0841004	28.8318	0.168201	29	0.00580003	0.00595623
		0.9971	1791	6	1785	12	1797	0.0066778	0.00625652		1	29.913	0.0870036	29.826	0.174007	30	0.00580024	0.00595623
		0.997	1801	6	1795	12	1807	0.00664084	0.00625652		1	30.9101	0.0899071	30.8202	0.179814	31	0.00580046	0.00595623
		0.9968	1806	6	1800	12	1812	0.00662252	0.00625652		1	31.9072	0.0928107	31.8144	0.185621	32	0.00580067	0.00595623
		0.9967	1813	6	1807	12	1819	0.00659703	0.00625652		1	32.9043	0.0957146	32.8086	0.191429	33	0.00580088	0.00595623
		0.9966	1819	6	1813	12	1825	0.00657534	0.00625652		1	33.9014	0.0986186	33.8028	0.197237	34	0.0058011	0.00595623
		0.9965	1820	6	1814	12	1826	0.00657174	0.00625652		1	34.8985	0.101523	34.797	0.203046	35	0.00580131	0.00595623
		0.9964	1823	6	1817	12	1829	0.00656096	0.00625652		1	35.8956	0.104427	35.7911	0.208855	36	0.00580152	0.00595623
		0.9963	1826	6	1820	12	1832	0.00655022	0.00625652		1	36.8927	0.107332	36.7853	0.214664	37	0.00580174	0.00595623
		0.9962	1839	6	1833	12	1845	0.00650407	0.00625652		1	37.8898	0.110237	37.7795	0.220474	38	0.00580195	0.00595623
		0.9961	1855	6	1849	12	1861	0.00644815	0.00625652		1	38.8869	0.113142	38.7737	0.226284	39	0.00580216	0.00595623
		0.996	1866	6	1860	12	1872	0.00641026	0.00625652		1	39.884	0.116048	39.7679	0.232095	40	0.00580238	0.00595623
		0.9959	1869	6	1863	12	1875	0.0064	0.00625652		1	40.881	0.118953	40.7621	0.237906	41	0.00580259	0.00595623
		0.9958	1873	6	1867	12	1879	0.00638638	0.00625652		1	41.8781	0.121859	41.7563	0.243718	42	0.0058028	0.00595623
		0.9957	1878	6	1872	12	1884	0.00636943	0.00625652		1	42.8752	0.124765	42.7505	0.24953	43	0.00580302	0.00595623
		0.9956	1885	6	1879	12	1891	0.00634585	0.00625652		1	43.8723	0.127671	43.7447	0.255342	44	0.00580323	0.00595623
		0.9955	1897	6	1891	12	1903	0.00630583	0.00625652		1	44.8694	0.130578	44.7388	0.261155	45	0.00580345	0.00595623
		0.9954	1902	6	1896	12	1908	0.00628931	0.00625652		1	45.8665	0.133484	45.733	0.266968	46	0.00580366	0.00595623
		0.9953	1910	6	1904	12	1916	0.00626305	0.00625652		1	46.8636	0.136391	46.7272	0.272782	47	0.00580387	0.00595623
		0.9952	1912	6	1906	12	1918	0.00625652	0.00625652		1	47.8607	0.139298	47.7214	0.278596	48	0.00580409	0.00595623
		0.9951	1913	7	1906	14	1920	0.00729167	0.00727603		1	48.8578	0.142205	48.7156	0.284411	49	0.0058043	0.00595623
		0.995	1916	7	1909	14	1923	0.00728029	0.00727603		1	49.8549	0.145113	49.7098	0.290226	50	0.00580451	0.00595623
		0.9949	1945	8	1937	16	1953	0.00819252	0.00727603		1	50.852	0.148021	50.704	0.296041	51	0.00580473	0.00595623
		0.9948	1948	8	1940	16	1956	0.00817996	0.00727603		1	51.8491	0.150928	51.6981	0.301857	52	0.00580494	0.00595623
		0.9947	1950	8	1942	16	1958	0.0081716	0.00727603		1	52.8462	0.153837	52.6923	0.307673	53	0.00580515	0.00595623
		0.9946	1952	8	1944	16	1960	0.00816327	0.00727603		1	53.8433	0.156745	53.6865	0.31349	54	0.00580537	0.00595623
		0.9945	1954	8	1946	16	1962	0.00815494	0.00727603		1	54.8403	0.159653	54.6807	0.319307	55	0.00580558	0.00595623
		0.9943	1960	8	1952	16	1968	0.00813008	0.00727603		1	55.8374	0.162562	55.6749	0.325125	56	0.00580579	0.00595623
		0.9941	1961	8	1953	16	1969	0.00812595	0.00727603		1	56.8345	0.165471	56.6691	0.330942	57	0.00580601	0.00595623
		0.994	1970	8	1962	16	1978	0.00808898	0.00727603		1	57.8316	0.16838	57.6632	0.336761	58	0.00580622	0.00595623
		0.9939	1974	8	1966	16	1982	0.00807265	0.00727603		1	58.8287	0.17129	58.6574	0.34258	59	0.00580644	0.00595623
		0.9938	1977	8	1969	16	1985	0.00806045	0.00727603		1	59.8258	0.174199	59.6516	0.348399	60	0.00580665	0.00595623
		0.9937	1978	8	1970	16	1986	0.00805639	0.00727603		1	60.8229	0.177109	60.6458	0.354219	61	0.00580686	0.00595623
		0.9936	1979	8	1971	16	1987	0.00805234	0.00727603		1	61.82	0.180019	61.64	0.360039	62	0.00580708	0.00595623
		0.9935	1984	8	1976	16	1992	0.00803213	0.00727603		1	62.8171	0.18293	62.6341	0.365859	63	0.00580729	0.00595623
		0.9934	1986	8	1978	16	1994	0.00802407	0.00727603		1	63.8142	0.18584	63.6283	0.37168	64	0.0058075	0.00595623
		0.9933	1987	8	1979	16	1995	0.00802005	0.00727603		1	64.8112	0.188751	64.6225	0.377502	65	0.00580772	0.00595623
		0.9932	1989	8	1981	16	1997	0.00801202	0.00727603		1	65.8083	0.191662	65.6167	0.383323	66	0.00580793	0.00595623
		0.9931	1992	8	1984	16	2000	0.008	0.00727603		1	66.8054	0.194573	66.6109	0.389146	67	0.00580814	0.00595623
		0.993	1999	8	1991	16	2007	0.0079721	0.00727603		1	67.8025	0.197484	67.605	0.394968	68	0.00580836	0.00595623
		0.9929	2003	8	1995	16	2011	0.00795624	0.00727603		1	68.7996	0.200396	68.5992	0.400791	69	0.00580857	0.00595623
		0.9928	2004	8	1996	16	2012	0.00795229	0.00727603		1	69.7967	0.203307	69.5934	0.406615	70	0.00580878	0.00595623
		0.9927	2005	8	1997	16	2013	0.00794834	0.00727603		1	70.7938	0.206219	70.5876	0.412439	71	0.005809	0.00595623
		0.9926	2006	8	1998	16	2014	0.00794439	0.00727603		1	71.7909	0.209132	71.5817	0.418263	72	0.00580921	0.00595623
		0.9925	2007	8	1999	16	2015	0.00794045	0.00727603		1	72.788	0.212044	72.5759	0.424088	73	0.00580943	0.00595623
		0.9924	2009	8	2001	16	2017	0.00793257	0.00727603		1	73.785	0.214957	73.5701	0.429913	74	0.00580964	0.00595623
		0.9923	2014	8	2006	16	2022	0.00791296	0.00727603		1	74.7821	0.217869	74.5643	0.435739	75	0.00580985	0.00595623
		0.9922	2016	8	2008	16	2024	0.00790514	0.00727603		1	75.7792	0.220783	75.5584	0.441565	76	0.00581007	0.00595623
		0.9921	2017	8	2009	16	2025	0.00790123	0.00727603		1	76.7763	0.223696	76.5526	0.447392	77	0.00581028	0.00595623
		0.9919	2021	8	2013	16	2029	0.00788566	0.00727603		1	77.7734	0.226609	77.5468	0.453218	78	0.00581049	0.00595623
		0.9918	2024	8	2016	16	2032	0.00787402	0.00727603		1	78.7705	0.229523	78.541	0.459046	79	0.00581071	0.00595623
		0.9917	2028	8	2020	16	2036	0.00785855	0.00727603		1	79.7676	0.232437	79.5351	0.464874	80	0.00581092	0.00595623
		0.9913	2031	8	2023	16	2039	0.00784698	0.00727603		1	80.7646	0.235351	80.5293	0.470702	81	0.00581113	0.00595623
		0.9912	2033	8	2025	16	2041	0.00783929	0.00727603		1	81.7617	0.238265	81.5235	0.476531	82	0.00581135	0.00595623
		0.9911	2036	8	2028	16	2044	0.00782779	0.00727603		1	82.7588	0.24118	82.5176	0.48236	83	0.00581156	0.00595623
		0.9909	2038	8	2030	16	2046	0.00782014	0.00727603		1	83.7559	0.244095	83.5118	0.488189	84	0.00581177	0.00595623
		0.9908	2044	8	2036	16	2052	0.00779727	0.00727603		1	84.753	0.24701	84.506	0.494019	85	0.00581199	0.00595623
		0.9906	2045	8	2037	16	2053	0.00779347	0.00727603		1	85.7501	0.249925	85.5002	0.499849	86	0.0058122	0.00595623
		0.9905	2046	8	2038	16	2054	0.00778968	0.00727603		1	86.7472	0.25284	86.4943	0.50568	87	0.00581242	0.00595623
		0.9904	2050	8	2042	16	2058	0.00777454	0.00727603		1	87.7442	0.255756	87.4885	0.511511	88	0.00581263	0.00595623
		0.9901	2051	8	2043	16	2059	0.00777076	0.00727603		1	88.7413	0.258672	88.4827	0.517343	89	0.00581284	0.00595623
		0.99	2053	8	2045	16	2061	0.00776322	0.00727603		1	89.7384	0.261588	89.4768	0.523175	90	0.00581306	0.00595623
		0.9899	2054	8	2046	16	2062	0.00775946	0.00727603		1	90.7355	0.264504	90.471	0.529008	91	0.00581327	0.00595623
		0.9898	2055	8	2047	16	2063	0.0077557	0.00727603		1	91.7326	0.26742	91.4652	0.53484	92	0.00581348	0.00595623
		0.9895	2058	8	2050	16	2066	0.00774443	0.00727603		1	92.7297	0.270337	92.4593	0.540674	93	0.0058137	0.00595623
		0.9894	2059	8	2051	16	2067	0.00774069	0.00727603		1	93.7267	0.273254	93.4535	0.546508	94	0.00581391	0.00595623
		0.9892	2062	8	2054	16	2070	0.00772947	0.00727603		1	94.7238	0.276171	94.4477	0.552342	95	0.00581412	0.00595623
		0.9891	2066	8	2058	16	2074	0.00771456	0.00727603		1	95.7209	0.279088	95.4418	0.558176	96	0.00581434	0.00595623
		0.9889	2080	8	2072	16	2088	0.00766284	0.00727603		1	96.718	0.282006	96.436	0.564011	97	0.00581455	0.00595623
		0.9887	2081	8	2073	16	2089	0.00765917	0.00727603		1	97.7151	0.284923	97.4302	0.569847	98	0.00581477	0.00595623
		0.9886	2082	8	2074	16	2090	0.0076555	0.00727603		1	98.7122	0.287841	98.4243	0.575683	99	0.00581498	0.00595623
		0.9885	2083	8	2075	16	2091	0.00765184	0.00727603		1	99.7092	0.29076	99.4185	0.581519	100	0.00581519	0.00595623
		0.9884	2087	8	2079	16	2095	0.00763723	0.00727603		1	100.706	0.293678	100.413	0.587356	101	0.00581541	0.00595623
		0.9882	2088	8	2080	16	2096	0.00763359	0.00727603		1	101.703	0.296597	101.407	0.593193	102	0.00581562	0.00595623
		0.9881	2089	8	2081	16	2097	0.00762995	0.00727603		1	102.7	0.299515	102.401	0.599031	103	0.00581583	0.00595623
		0.988	2090	8	2082	16	2098	0.00762631	0.00727603		1	103.698	0.302434	103.395	0.604869	104	0.00581605	0.00595623
		0.9877	2093	8	2085	16	2101	0.00761542	0.00727603		1	104.695	0.305354	104.389	0.610707	105	0.00581626	0.00595623
		0.9876	2094	8	2086	16	2102	0.0076118	0.00727603		1	105.692	0.308273	105.383	0.616546	106	0.00581647	0.00595623
		0.9875	2095	8	2087	16	2103	0.00760818	0.00727603		1	106.689	0.311193	106.378	0.622386	107	0.00581669	0.00595623
		0.9874	2096	8	2088	16	2104	0.00760456	0.00727603		1	107.686	0.314113	107.372	0.628225	108	0.0058169	0.00595623
		0.987	2098	8	2090	16	2106	0.00759734	0.00727603		1	108.683	0.317033	108.366	0.634065	109	0.00581711	0.00595623
		0.9868	2099	8	2091	16	2107	0.00759374	0.00727603		1	109.68	0.319953	109.36	0.639906	110	0.00581733	0.00595623
		0.9864	2100	8	2092	16	2108	0.00759013	0.00727603		1	110.677	0.322874	110.354	0.645747	111	0.00581754	0.00595623
		0.986	2101	8	2093	16	2109	0.00758653	0.00727603		1	111.674	0.325794	111.348	0.651589	112	0.00581776	0.00595623
		0.9859	2102	8	2094	16	2110	0.00758294	0.00727603		1	112.671	0.328715	112.343	0.65743	113	0.00581797	0.00595623
		0.9858	2109	8	2101	16	2117	0.00755786	0.00727603		1	113.668	0.331636	113.337	0.663273	114	0.00581818	0.00595623
		0.9855	2111	8	2103	16	2119	0.00755073	0.00727603		1	114.665	0.334558	114.331	0.669116	115	0.0058184	0.00595623
		0.9851	2118	8	2110	16	2126	0.00752587	0.00727603		1	115.663	0.337479	115.325	0.674959	116	0.00581861	0.00595623
		0.985	2119	8	2111	16	2127	0.00752233	0.00727603		1	116.66	0.340401	116.319	0.680802	117	0.00581882	0.00595623
		0.9849	2121	8	2113	16	2129	0.00751527	0.00727603		1	117.657	0.343323	117.313	0.686646	118	0.00581904	0.00595623
		0.9848	2122	8	2114	16	2130	0.00751174	0.00727603		1	118.654	0.346245	118.308	0.692491	119	0.00581925	0.00595623
		0.9844	2125	8	2117	16	2133	0.00750117	0.00727603		1	119.651	0.349168	119.302	0.698336	120	0.00581946	0.00595623
		0.9843	2129	8	2121	16	2137	0.00748713	0.00727603		1	120.648	0.35209	120.296	0.704181	121	0.00581968	0.00595623
		0.9842	2131	8	2123	16	2139	0.00748013	0.00727603		1	121.645	0.355013	121.29	0.710027	122	0.00581989	0.00595623
		0.9841	2132	8	2124	16	2140	0.00747664	0.00727603		1	122.642	0.357936	122.284	0.715873	123	0.0058201	0.00595623
		0.984	2133	8	2125	16	2141	0.00747314	0.00727603		1	123.639	0.36086	123.278	0.721719	124	0.00582032	0.00595623
		0.9839	2135	8	2127	16	2143	0.00746617	0.00727603		1	124.636	0.363783	124.272	0.727566	125	0.00582053	0.00595623
		0.9838	2136	8	2128	16	2144	0.00746269	0.00727603		1	125.633	0.366707	125.267	0.733414	126	0.00582075	0.00595623
		0.9837	2137	8	2129	16	2145	0.00745921	0.00727603		1	126.63	0.369631	126.261	0.739262	127	0.00582096	0.00595623
		0.9833	2138	8	2130	16	2146	0.00745573	0.00727603		1	127.627	0.372555	127.255	0.74511	128	0.00582117	0.00595623
		0.9832	2139	8	2131	16	2147	0.00745226	0.00727603		1	128.625	0.375479	128.249	0.750959	129	0.00582139	0.00595623
		0.9823	2148	8	2140	16	2156	0.00742115	0.00727603		1	129.622	0.378404	129.243	0.756808	130	0.0058216	0.00595623
		0.9821	2149	8	2141	16	2157	0.00741771	0.00727603		1	130.619	0.381329	130.237	0.762657	131	0.00582181	0.00595623
		0.9816	2150	8	2142	16	2158	0.00741427	0.00727603		1	131.616	0.384254	131.231	0.768507	132	0.00582203	0.00595623
		0.9814	2151	8	2143	16	2159	0.00741084	0.00727603		1	132.613	0.387179	132.226	0.774358	133	0.00582224	0.00595623
		0.9813	2153	8	2145	16	2161	0.00740398	0.00727603		1	133.61	0.390104	133.22	0.780209	134	0.00582245	0.00595623
		0.981	2154	8	2146	16	2162	0.00740056	0.00727603		1	134.607	0.39303	134.214	0.78606	135	0.00582267	0.00595623
		0.9809	2155	8	2147	16	2163	0.00739713	0.00727603		1	135.604	0.395956	135.208	0.791912	136	0.00582288	0.00595623
		0.9807	2156	8	2148	16	2164	0.00739372	0.00727603		1	136.601	0.398882	136.202	0.797764	137	0.00582309	0.00595623
		0.9805	2157	8	2149	16	2165	0.0073903	0.00727603		1	137.598	0.401808	137.196	0.803616	138	0.00582331	0.00595623
		0.9804	2158	8	2150	16	2166	0.00738689	0.00727603		1	138.595	0.404735	138.191	0.809469	139	0.00582352	0.00595623
		0.9803	2159	8	2151	16	2167	0.00738348	0.00727603		1	139.592	0.407661	139.185	0.815323	140	0.00582373	0.00595623
		0.9794	2163	8	2155	16	2171	0.00736988	0.00727603		1	140.589	0.410588	140.179	0.821177	141	0.00582395	0.00595623
		0.9789	2164	8	2156	16	2172	0.00736648	0.00727603		1	141.586	0.413516	141.173	0.827031	142	0.00582416	0.00595623
		0.9786	2165	8	2157	16	2173	0.00736309	0.00727603		1	142.584	0.416443	142.167	0.832886	143	0.00582438	0.00595623
		0.9783	2166	8	2158	16	2174	0.00735971	0.00727603		1	143.581	0.41937	143.161	0.838741	144	0.00582459	0.00595623
		0.9782	2168	8	2160	16	2176	0.00735294	0.00727603		1	144.578	0.422298	144.155	0.844596	145	0.0058248	0.00595623
		0.9781	2169	8	2161	16	2177	0.00734956	0.00727603		1	145.575	0.425226	145.15	0.850452	146	0.00582502	0.00595623
		0.9759	2171	8	2163	16	2179	0.00734282	0.00727603		1	146.572	0.428154	146.144	0.856309	147	0.00582523	0.00595623
		0.9756	2173	8	2165	16	2181	0.00733608	0.00727603		1	147.569	0.431083	147.138	0.862166	148	0.00582544	0.00595623
		0.9751	2174	8	2166	16	2182	0.00733272	0.00727603		1	148.566	0.434011	148.132	0.868023	149	0.00582566	0.00595623
		0.975	2175	8	2167	16	2183	0.00732936	0.00727603		1	149.563	0.43694	149.126	0.873881	150	0.00582587	0.00595623
		0.9748	2176	8	2168	16	2184	0.00732601	0.00727603		1	150.56	0.439869	150.12	0.879739	151	0.00582608	0.00595623
		0.9743	2177	8	2169	16	2185	0.00732265	0.00727603		1	151.557	0.442799	151.114	0.885597	152	0.0058263	0.00595623
		0.9735	2178	8	2170	16	2186	0.0073193	0.00727603		1	152.554	0.445728	152.109	0.891456	153	0.00582651	0.00595623
		0.9734	2179	8	2171	16	2187	0.00731596	0.00727603		1	153.551	0.448658	153.103	0.897316	154	0.00582672	0.00595623
		0.9728	2180	8	2172	16	2188	0.00731261	0.00727603		1	154.548	0.451588	154.097	0.903175	155	0.00582694	0.00595623
		0.9726	2181	8	2173	16	2189	0.00730927	0.00727603		1	155.545	0.454518	155.091	0.909036	156	0.00582715	0.00595623
		0.9725	2182	8	2174	16	2190	0.00730594	0.00727603		1	156.543	0.457448	156.085	0.914896	157	0.00582737	0.00595623
		0.9721	2183	8	2175	16	2191	0.0073026	0.00727603		1	157.54	0.460379	157.079	0.920757	158	0.00582758	0.00595623
		0.9718	2187	8	2179	16	2195	0.00728929	0.00727603		1	158.537	0.46331	158.073	0.926619	159	0.00582779	0.00595623
		0.9717	2188	8	2180	16	2196	0.00728597	0.00727603		1	159.534	0.46624	159.068	0.932481	160	0.00582801	0.00595623
		0.9706	2189	8	2181	16	2197	0.00728266	0.00727603		1	160.531	0.469172	160.062	0.938343	161	0.00582822	0.00595623
		0.9703	2191	8	2183	16	2199	0.00727603	0.00727603		1	161.528	0.472103	161.056	0.944206	162	0.00582843	0.00595623
		0.9697	2191	9	2182	18	2200	0.00818182	0.00814111		1	162.525	0.475035	162.05	0.950069	163	0.00582865	0.00595623
		0.9685	2193	9	2184	18	2202	0.00817439	0.00814111		1	163.522	0.477967	163.044	0.955933	164	0.00582886	0.00595623
		0.9682	2194	9	2185	18	2203	0.00817068	0.00814111		1	164.519	0.480899	164.038	0.961797	165	0.00582907	0.00595623
		0.9679	2195	9	2186	18	2204	0.00816697	0.00814111		1	165.516	0.483831	165.032	0.967662	166	0.00582929	0.00595623
		0.9677	2196	9	2187	18	2205	0.00816327	0.00814111		1	166.513	0.486763	166.026	0.973527	167	0.0058295	0.00595623
		0.9675	2197	9	2188	18	2206	0.00815956	0.00814111		1	167.51	0.489696	167.021	0.979392	168	0.00582971	0.00595623
		0.9666	2198	9	2189	18	2207	0.00815587	0.00814111		1	168.507	0.492629	168.015	0.985258	169	0.00582993	0.00595623
		0.9663	2199	9	2190	18	2208	0.00815217	0.00814111		1	169.504	0.495562	169.009	0.991124	170	0.00583014	0.00595623
		0.9656	2201	9	2192	18	2210	0.0081448	0.00814111		1	170.502	0.498495	170.003	0.996991	171	0.00583036	0.00595623
		0.9652	2202	9	2193	18	2211	0.00814111	0.00814111		1	171.499	0.501429	170.997	1.00286	172	0.00583057	0.00595623
		0.9651	2202	10	2192	20	2212	0.00904159	0.00881446		1	172.496	0.504363	171.991	1.00873	173	0.00583078	0.00595623
		0.9646	2211	10	2201	20	2221	0.00900495	0.00881446		1	173.493	0.507297	172.985	1.01459	174	0.005831	0.00595623
		0.9642	2213	10	2203	20	2223	0.00899685	0.00881446		1	174.49	0.510231	173.98	1.02046	175	0.00583121	0.00595623
		0.9626	2214	10	2204	20	2224	0.00899281	0.00881446		1	175.487	0.513165	174.974	1.02633	176	0.00583142	0.00595623
		0.9623	2215	10	2205	20	2225	0.00898876	0.00881446		1	176.484	0.5161	175.968	1.0322	177	0.00583164	0.00595623
		0.9617	2216	10	2206	20	2226	0.00898473	0.00881446		1	177.481	0.519035	176.962	1.03807	178	0.00583185	0.00595623
		0.9616	2217	10	2207	20	2227	0.00898069	0.00881446		1	178.478	0.52197	177.956	1.04394	179	0.00583206	0.00595623
		0.9614	2218	10	2208	20	2228	0.00897666	0.00881446		1	179.475	0.524905	178.95	1.04981	180	0.00583228	0.00595623
		0.9612	2219	10	2209	20	2229	0.00897263	0.00881446		1	180.472	0.52784	179.944	1.05568	181	0.00583249	0.00595623
		0.961	2221	10	2211	20	2231	0.00896459	0.00881446		1	181.469	0.530776	180.938	1.06155	182	0.0058327	0.00595623
		0.9606	2222	10	2212	20	2232	0.00896057	0.00881446		1	182.466	0.533712	181.933	1.06742	183	0.00583292	0.00595623
		0.9592	2223	10	2213	20	2233	0.00895656	0.00881446		1	183.463	0.536648	182.927	1.0733	184	0.00583313	0.00595623
		0.958	2224	10	2214	20	2234	0.00895255	0.00881446		1	184.46	0.539584	183.921	1.07917	185	0.00583335	0.00595623
		0.9578	2226	10	2216	20	2236	0.00894454	0.00881446		1	185.457	0.542521	184.915	1.08504	186	0.00583356	0.00595623
		0.9575	2227	10	2217	20	2237	0.00894055	0.00881446		1	186.455	0.545458	185.909	1.09092	187	0.00583377	0.00595623
		0.957	2229	10	2219	20	2239	0.00893256	0.00881446		1	187.452	0.548395	186.903	1.09679	188	0.00583399	0.00595623
		0.9567	2231	10	2221	20	2241	0.00892459	0.00881446		1	188.449	0.551332	187.897	1.10266	189	0.0058342	0.00595623
		0.9565	2232	10	2222	20	2242	0.00892061	0.00881446		1	189.446	0.554269	188.891	1.10854	190	0.00583441	0.00595623
		0.9562	2233	10	2223	20	2243	0.00891663	0.00881446		1	190.443	0.557207	189.886	1.11441	191	0.00583463	0.00595623
		0.9559	2234	10	2224	20	2244	0.00891266	0.00881446		1	191.44	0.560145	190.88	1.12029	192	0.00583484	0.00595623
		0.9556	2235	10	2225	20	2245	0.00890869	0.00881446		1	192.437	0.563083	191.874	1.12617	193	0.00583505	0.00595623
		0.9554	2236	10	2226	20	2246	0.00890472	0.00881446		1	193.434	0.566021	192.868	1.13204	194	0.00583527	0.00595623
		0.9546	2237	10	2227	20	2247	0.00890076	0.00881446		1	194.431	0.568959	193.862	1.13792	195	0.00583548	0.00595623
		0.9524	2238	10	2228	20	2248	0.0088968	0.00881446		1	195.428	0.571898	194.856	1.1438	196	0.00583569	0.00595623
		0.952	2239	10	2229	20	2249	0.00889284	0.00881446		1	196.425	0.574837	195.85	1.14967	197	0.00583591	0.00595623
		0.9495	2240	10	2230	20	2250	0.00888889	0.00881446		1	197.422	0.577776	196.844	1.15555	198	0.00583612	0.00595623
		0.9493	2241	10	2231	20	2251	0.00888494	0.00881446		1	198.419	0.580715	197.839	1.16143	199	0.00583633	0.00595623
		0.9492	2242	10	2232	20	2252	0.00888099	0.00881446		1	199.416	0.583655	198.833	1.16731	200	0.00583655	0.00595623
		0.9474	2244	10	2234	20	2254	0.00887311	0.00881446		1	200.413	0.586595	199.827	1.17319	201	0.00583676	0.00595623
		0.9469	2245	10	2235	20	2255	0.00886918	0.00881446		1	201.41	0.589535	200.821	1.17907	202	0.00583698	0.00595623
		0.9465	2246	10	2236	20	2256	0.00886525	0.00881446		1	202.408	0.592475	201.815	1.18495	203	0.00583719	0.00595623
		0.9464	2256	10	2246	20	2266	0.00882613	0.00881446		1	203.405	0.595415	202.809	1.19083	204	0.0058374	0.00595623
		0.9452	2257	10	2247	20	2267	0.00882223	0.00881446		1	204.402	0.598356	203.803	1.19671	205	0.00583762	0.00595623
		0.9425	2259	10	2249	20	2269	0.00881446	0.00881446		1	205.399	0.601296	204.797	1.20259	206	0.00583783	0.00595623
		0.9424	2259	11	2248	22	2270	0.00969163	0.00966184		1	206.396	0.604237	205.792	1.20847	207	0.00583804	0.00595623
		0.9423	2260	11	2249	22	2271	0.00968736	0.00966184		1	207.393	0.607179	206.786	1.21436	208	0.00583826	0.00595623
		0.9412	2261	11	2250	22	2272	0.0096831	0.00966184		1	208.39	0.61012	207.78	1.22024	209	0.00583847	0.00595623
		0.9406	2263	11	2252	22	2274	0.00967458	0.00966184		1	209.387	0.613062	208.774	1.22612	210	0.00583868	0.00595623
		0.9402	2265	11	2254	22	2276	0.00966608	0.00966184		1	210.384	0.616004	209.768	1.23201	211	0.0058389	0.00595623
		0.9393	2266	11	2255	22	2277	0.00966184	0.00966184		1	211.381	0.618946	210.762	1.23789	212	0.00583911	0.00595623
		0.9389	2266	12	2254	24	2278	0.0105356	0.0105356		1	212.378	0.621888	211.756	1.24378	213	0.00583932	0.00595623
		0.938	2266	13	2253	26	2279	0.0114085	0.0113985		1	213.375	0.624831	212.75	1.24966	214	0.00583954	0.00595623
		0.937	2267	13	2254	26	2280	0.0114035	0.0113985		1	214.372	0.627773	213.744	1.25555	215	0.00583975	0.00595623
		0.935	2268	13	2255	26	2281	0.0113985	0.0113985		1	215.369	0.630716	214.739	1.26143	216	0.00583997	0.00595623
		0.9347	2268	14	2254	28	2282	0.0122699	0.0121003		1	216.366	0.633659	215.733	1.26732	217	0.00584018	0.00595623
		0.934	2269	14	2255	28	2283	0.0122646	0.0121003		1	217.363	0.636603	216.727	1.27321	218	0.00584039	0.00595623
		0.9311	2270	14	2256	28	2284	0.0122592	0.0121003		1	218.36	0.639546	217.721	1.27909	219	0.00584061	0.00595623
		0.9305	2271	14	2257	28	2285	0.0122538	0.0121003		1	219.358	0.64249	218.715	1.28498	220	0.00584082	0.00595623
		0.9295	2274	14	2260	28	2288	0.0122378	0.0121003		1	220.355	0.645434	219.709	1.29087	221	0.00584103	0.00595623
		0.9288	2279	14	2265	28	2293	0.0122111	0.0121003		1	221.352	0.648378	220.703	1.29676	222	0.00584125	0.00595623
		0.9276	2281	14	2267	28	2295	0.0122004	0.0121003		1	222.349	0.651323	221.697	1.30265	223	0.00584146	0.00595623
		0.9271	2282	14	2268	28	2296	0.0121951	0.0121003		1	223.346	0.654267	222.691	1.30853	224	0.00584167	0.00595623
		0.927	2283	14	2269	28	2297	0.0121898	0.0121003		1	224.343	0.657212	223.686	1.31442	225	0.00584189	0.00595623
		0.9268	2286	14	2272	28	2300	0.0121739	0.0121003		1	225.34	0.660157	224.68	1.32031	226	0.0058421	0.00595623
		0.9238	2287	14	2273	28	2301	0.0121686	0.0121003		1	226.337	0.663103	225.674	1.32621	227	0.00584231	0.00595623
		0.9224	2288	14	2274	28	2302	0.0121633	0.0121003		1	227.334	0.666048	226.668	1.3321	228	0.00584253	0.00595623
		0.9219	2290	14	2276	28	2304	0.0121528	0.0121003		1	228.331	0.668994	227.662	1.33799	229	0.00584274	0.00595623
		0.9213	2291	14	2277	28	2305	0.0121475	0.0121003		1	229.328	0.67194	228.656	1.34388	230	0.00584295	0.00595623
		0.9179	2292	14	2278	28	2306	0.0121422	0.0121003		1	230.325	0.674886	229.65	1.34977	231	0.00584317	0.00595623
		0.9175	2293	14	2279	28	2307	0.012137	0.0121003		1	231.322	0.677832	230.644	1.35566	232	0.00584338	0.00595623
		0.9172	2294	14	2280	28	2308	0.0121317	0.0121003		1	232.319	0.680779	231.638	1.36156	233	0.0058436	0.00595623
		0.9161	2298	14	2284	28	2312	0.0121107	0.0121003		1	233.316	0.683726	232.633	1.36745	234	0.00584381	0.00595623
		0.9155	2300	14	2286	28	2314	0.0121003	0.0121003		1	234.313	0.686673	233.627	1.37335	235	0.00584402	0.00595623
		0.915	2300	15	2285	30	2315	0.012959	0.0129366		1	235.31	0.68962	234.621	1.37924	236	0.00584424	0.00595623
		0.9145	2301	15	2286	30	2316	0.0129534	0.0129366		1	236.307	0.692567	235.615	1.38513	237	0.00584445	0.00595623
		0.9142	2302	15	2287	30	2317	0.0129478	0.0129366		1	237.304	0.695515	236.609	1.39103	238	0.00584466	0.00595623
		0.9107	2303	15	2288	30	2318	0.0129422	0.0129366		1	238.302	0.698463	237.603	1.39693	239	0.00584488	0.00595623
		0.9106	2304	15	2289	30	2319	0.0129366	0.0129366		1	239.299	0.701411	238.597	1.40282	240	0.00584509	0.00595623
		0.91	2304	16	2288	32	2320	0.0137931	0.0137812		1	240.296	0.704359	239.591	1.40872	241	0.0058453	0.00595623
		0.9094	2306	16	2290	32	2322	0.0137812	0.0137812		1	241.293	0.707308	240.585	1.41462	242	0.00584552	0.00595623
		0.908	2306	17	2289	34	2323	0.0146362	0.0146174		1	242.29	0.710256	241.579	1.42051	243	0.00584573	0.00595623
		0.9079	2309	17	2292	34	2326	0.0146174	0.0146174		1	243.287	0.713205	242.574	1.42641	244	0.00584594	0.00595623
		0.9072	2309	18	2291	36	2327	0.0154706	0.0154374		1	244.284	0.716154	243.568	1.43231	245	0.00584616	0.00595623
		0.9063	2312	18	2294	36	2330	0.0154506	0.0154374		1	245.281	0.719104	244.562	1.43821	246	0.00584637	0.00595623
		0.9053	2314	18	2296	36	2332	0.0154374	0.0154374		1	246.278	0.722053	245.556	1.44411	247	0.00584658	0.00595623
		0.9046	2314	19	2295	38	2333	0.016288	0.0161909		1	247.275	0.725003	246.55	1.45001	248	0.0058468	0.00595623
		0.9043	2315	19	2296	38	2334	0.0162811	0.0161909		1	248.272	0.727953	247.544	1.45591	249	0.00584701	0.00595623
		0.9024	2316	19	2297	38	2335	0.0162741	0.0161909		1	249.269	0.730903	248.538	1.46181	250	0.00584723	0.00595623
		0.9019	2317	19	2298	38	2336	0.0162671	0.0161909		1	250.266	0.733854	249.532	1.46771	251	0.00584744	0.00595623
		0.9003	2318	19	2299	38	2337	0.0162602	0.0161909		1	251.263	0.736804	250.526	1.47361	252	0.00584765	0.00595623
		0.8998	2319	19	2300	38	2338	0.0162532	0.0161909		1	252.26	0.739755	251.52	1.47951	253	0.00584787	0.00595623
		0.8989	2320	19	2301	38	2339	0.0162463	0.0161909		1	253.257	0.742706	252.515	1.48541	254	0.00584808	0.00595623
		0.8959	2323	19	2304	38	2342	0.0162254	0.0161909		1	254.254	0.745657	253.509	1.49131	255	0.00584829	0.00595623
		0.8953	2324	19	2305	38	2343	0.0162185	0.0161909		1	255.251	0.748609	254.503	1.49722	256	0.00584851	0.00595623
		0.8934	2325	19	2306	38	2344	0.0162116	0.0161909		1	256.248	0.751561	255.497	1.50312	257	0.00584872	0.00595623
		0.8922	2327	19	2308	38	2346	0.0161978	0.0161909		1	257.245	0.754512	256.491	1.50902	258	0.00584893	0.00595623
		0.8911	2328	19	2309	38	2347	0.0161909	0.0161909		1	258.243	0.757465	257.485	1.51493	259	0.00584915	0.00595623
		0.891	2328	20	2308	40	2348	0.0170358	0.017014		1	259.24	0.760417	258.479	1.52083	260	0.00584936	0.00595623
		0.8891	2329	20	2309	40	2349	0.0170285	0.017014		1	260.237	0.763369	259.473	1.52674	261	0.00584957	0.00595623
		0.8887	2330	20	2310	40	2350	0.0170213	0.017014		1	261.234	0.766322	260.467	1.53264	262	0.00584979	0.00595623
		0.8878	2331	20	2311	40	2351	0.017014	0.017014		1	262.231	0.769275	261.461	1.53855	263	0.00585	0.00595623
		0.8862	2331	21	2310	42	2352	0.0178571	0.0178496		1	263.228	0.772228	262.456	1.54446	264	0.00585021	0.00595623
		0.8859	2332	21	2311	42	2353	0.0178496	0.0178496		1	264.225	0.775182	263.45	1.55036	265	0.00585043	0.00595623
		0.8858	2332	22	2310	44	2354	0.0186916	0.0186837		1	265.222	0.778135	264.444	1.55627	266	0.00585064	0.00595623
		0.8852	2333	22	2311	44	2355	0.0186837	0.0186837		1	266.219	0.781089	265.438	1.56218	267	0.00585086	0.00595623
		0.8842	2333	23	2310	46	2356	0.0195246	0.0195246		1	267.216	0.784043	266.432	1.56809	268	0.00585107	0.00595623
		0.8831	2333	24	2309	48	2357	0.0203649	0.020339		1	268.213	0.786997	267.426	1.57399	269	0.00585128	0.00595623
		0.881	2334	24	2310	48	2358	0.0203562	0.020339		1	269.21	0.789952	268.42	1.5799	270	0.0058515	0.00595623
		0.8798	2336	24	2312	48	2360	0.020339	0.020339		1	270.207	0.792907	269.414	1.58581	271	0.00585171	0.00595623
		0.8795	2336	25	2311	50	2361	0.0211775	0.0211149		1	271.204	0.795862	270.408	1.59172	272	0.00585192	0.00595623
		0.8792	2338	25	2313	50	2363	0.0211595	0.0211149		1	272.201	0.798817	271.402	1.59763	273	0.00585214	0.00595623
		0.8785	2339	25	2314	50	2364	0.0211506	0.0211149		1	273.198	0.801772	272.396	1.60354	274	0.00585235	0.00595623
		0.8783	2341	25	2316	50	2366	0.0211327	0.0211149		1	274.195	0.804727	273.391	1.60945	275	0.00585256	0.00595623
		0.8782	2342	25	2317	50	2367	0.0211238	0.0211149		1	275.192	0.807683	274.385	1.61537	276	0.00585278	0.00595623
		0.8756	2343	25	2318	50	2368	0.0211149	0.0211149		1	276.189	0.810639	275.379	1.62128	277	0.00585299	0.00595623
		0.8743	2343	26	2317	52	2369	0.0219502	0.0219409		1	277.186	0.813595	276.373	1.62719	278	0.0058532	0.00595623
		0.8731	2344	26	2318	52	2370	0.0219409	0.0219409		1	278.183	0.816552	277.367	1.6331	279	0.00585342	0.00595623
		0.8726	2344	27	2317	54	2371	0.0227752	0.0227273		1	279.18	0.819508	278.361	1.63902	280	0.00585363	0.00595623
		0.8714	2345	27	2318	54	2372	0.0227656	0.0227273		1	280.178	0.822465	279.355	1.64493	281	0.00585384	0.00595623
		0.8708	2346	27	2319	54	2373	0.022756	0.0227273		1	281.175	0.825422	280.349	1.65084	282	0.00585406	0.00595623
		0.8699	2347	27	2320	54	2374	0.0227464	0.0227273		1	282.172	0.828379	281.343	1.65676	283	0.00585427	0.00595623
		0.8698	2348	27	2321	54	2375	0.0227368	0.0227273		1	283.169	0.831337	282.337	1.66267	284	0.00585449	0.00595623
		0.8682	2349	27	2322	54	2376	0.0227273	0.0227273		1	284.166	0.834295	283.331	1.66859	285	0.0058547	0.00595623
		0.8644	2349	28	2321	56	2377	0.0235591	0.0232365		1	285.163	0.837252	284.325	1.6745	286	0.00585491	0.00595623
		0.8616	2352	28	2324	56	2380	0.0235294	0.0232365		1	286.16	0.840211	285.32	1.68042	287	0.00585513	0.00595623
		0.8605	2357	28	2329	56	2385	0.0234801	0.0232365		1	287.157	0.843169	286.314	1.68634	288	0.00585534	0.00595623
		0.8578	2358	28	2330	56	2386	0.0234702	0.0232365		1	288.154	0.846127	287.308	1.69225	289	0.00585555	0.00595623
		0.8571	2359	28	2331	56	2387	0.0234604	0.0232365		1	289.151	0.849086	288.302	1.69817	290	0.00585577	0.00595623
		0.855	2361	28	2333	56	2389	0.0234408	0.0232365		1	290.148	0.852045	289.296	1.70409	291	0.00585598	0.00595623
		0.8535	2362	28	2334	56	2390	0.023431	0.0232365		1	291.145	0.855004	290.29	1.71001	292	0.00585619	0.00595623
		0.8532	2363	28	2335	56	2391	0.0234212	0.0232365		1	292.142	0.857964	291.284	1.71593	293	0.00585641	0.00595623
		0.8524	2364	28	2336	56	2392	0.0234114	0.0232365		1	293.139	0.860923	292.278	1.72185	294	0.00585662	0.00595623
		0.8497	2365	28	2337	56	2393	0.0234016	0.0232365		1	294.136	0.863883	293.272	1.72777	295	0.00585683	0.00595623
		0.8488	2366	28	2338	56	2394	0.0233918	0.0232365		1	295.133	0.866843	294.266	1.73369	296	0.00585705	0.00595623
		0.8485	2367	28	2339	56	2395	0.023382	0.0232365		1	296.13	0.869803	295.26	1.73961	297	0.00585726	0.00595623
		0.8418	2369	28	2341	56	2397	0.0233625	0.0232365		1	297.127	0.872764	296.254	1.74553	298	0.00585747	0.00595623
		0.8382	2370	28	2342	56	2398	0.0233528	0.0232365		1	298.124	0.875724	297.249	1.75145	299	0.00585769	0.00595623
		0.8381	2371	28	2343	56	2399	0.0233431	0.0232365		1	299.121	0.878685	298.243	1.75737	300	0.0058579	0.00595623
		0.8365	2372	28	2344	56	2400	0.0233333	0.0232365		1	300.118	0.881646	299.237	1.76329	301	0.00585812	0.00595623
		0.8363	2373	28	2345	56	2401	0.0233236	0.0232365		1	301.115	0.884608	300.231	1.76922	302	0.00585833	0.00595623
		0.8362	2374	28	2346	56	2402	0.0233139	0.0232365		1	302.112	0.887569	301.225	1.77514	303	0.00585854	0.00595623
		0.8353	2375	28	2347	56	2403	0.0233042	0.0232365		1	303.109	0.890531	302.219	1.78106	304	0.00585876	0.00595623
		0.8335	2376	28	2348	56	2404	0.0232945	0.0232365		1	304.107	0.893493	303.213	1.78699	305	0.00585897	0.00595623
		0.8302	2381	28	2353	56	2409	0.0232462	0.0232365		1	305.104	0.896455	304.207	1.79291	306	0.00585918	0.00595623
		0.8294	2382	28	2354	56	2410	0.0232365	0.0232365		1	306.101	0.899417	305.201	1.79883	307	0.0058594	0.00595623
		0.8289	2382	29	2353	58	2411	0.0240564	0.0240166		1	307.098	0.90238	306.195	1.80476	308	0.00585961	0.00595623
		0.8277	2384	29	2355	58	2413	0.0240365	0.0240166		1	308.095	0.905343	307.189	1.81069	309	0.00585982	0.00595623
		0.8272	2385	29	2356	58	2414	0.0240265	0.0240166		1	309.092	0.908306	308.183	1.81661	310	0.00586004	0.00595623
		0.8248	2386	29	2357	58	2415	0.0240166	0.0240166		1	310.089	0.911269	309.177	1.82254	311	0.00586025	0.00595623
		0.8239	2386	30	2356	60	2416	0.0248344	0.0248242		1	311.086	0.914233	310.172	1.82847	312	0.00586046	0.00595623
		0.823	2387	30	2357	60	2417	0.0248242	0.0248242		1	312.083	0.917196	311.166	1.83439	313	0.00586068	0.00595623
		0.8213	2387	31	2356	62	2418	0.025641	0.025567		1	313.08	0.92016	312.16	1.84032	314	0.00586089	0.00595623
		0.8212	2388	31	2357	62	2419	0.0256304	0.025567		1	314.077	0.923124	313.154	1.84625	315	0.00586111	0.00595623
		0.8208	2389	31	2358	62	2420	0.0256198	0.025567		1	315.074	0.926088	314.148	1.85218	316	0.00586132	0.00595623
		0.8198	2390	31	2359	62	2421	0.0256093	0.025567		1	316.071	0.929053	315.142	1.85811	317	0.00586153	0.00595623
		0.8186	2391	31	2360	62	2422	0.0255987	0.025567		1	317.068	0.932018	316.136	1.86404	318	0.00586175	0.00595623
		0.8149	2392	31	2361	62	2423	0.0255881	0.025567		1	318.065	0.934983	317.13	1.86997	319	0.00586196	0.00595623
		0.8127	2394	31	2363	62	2425	0.025567	0.025567		1	319.062	0.937948	318.124	1.8759	320	0.00586217	0.00595623
		0.8103	2394	32	2362	64	2426	0.0263809	0.0259846		1	320.059	0.940913	319.118	1.88183	321	0.00586239	0.00595623
		0.8092	2395	32	2363	64	2427	0.02637	0.0259846		1	321.056	0.943879	320.112	1.88776	322	0.0058626	0.00595623
		0.809	2396	32	2364	64	2428	0.0263591	0.0259846		1	322.053	0.946845	321.106	1.89369	323	0.00586281	0.00595623
		0.8071	2410	32	2378	64	2442	0.026208	0.0259846		1	323.05	0.949811	322.1	1.89962	324	0.00586303	0.00595623
		0.7994	2411	32	2379	64	2443	0.0261973	0.0259846		1	324.047	0.952777	323.094	1.90555	325	0.00586324	0.00595623
		0.7973	2413	32	2381	64	2445	0.0261759	0.0259846		1	325.044	0.955743	324.089	1.91149	326	0.00586346	0.00595623
		0.7964	2414	32	2382	64	2446	0.0261652	0.0259846		1	326.041	0.95871	325.083	1.91742	327	0.00586367	0.00595623
		0.7938	2415	32	2383	64	2447	0.0261545	0.0259846		1	327.038	0.961677	326.077	1.92335	328	0.00586388	0.00595623
		0.7937	2416	32	2384	64	2448	0.0261438	0.0259846		1	328.035	0.964644	327.071	1.92929	329	0.0058641	0.00595623
		0.7917	2417	32	2385	64	2449	0.0261331	0.0259846		1	329.032	0.967611	328.065	1.93522	330	0.00586431	0.00595623
		0.7898	2419	32	2387	64	2451	0.0261118	0.0259846		1	330.029	0.970579	329.059	1.94116	331	0.00586452	0.00595623
		0.7874	2420	32	2388	64	2452	0.0261011	0.0259846		1	331.026	0.973546	330.053	1.94709	332	0.00586474	0.00595623
		0.787	2421	32	2389	64	2453	0.0260905	0.0259846		1	332.023	0.976514	331.047	1.95303	333	0.00586495	0.00595623
		0.7868	2422	32	2390	64	2454	0.0260799	0.0259846		1	333.021	0.979482	332.041	1.95896	334	0.00586516	0.00595623
		0.7853	2423	32	2391	64	2455	0.0260692	0.0259846		1	334.018	0.982451	333.035	1.9649	335	0.00586538	0.00595623
		0.784	2426	32	2394	64	2458	0.0260374	0.0259846		1	335.015	0.985419	334.029	1.97084	336	0.00586559	0.00595623
		0.7813	2427	32	2395	64	2459	0.0260268	0.0259846		1	336.012	0.988388	335.023	1.97678	337	0.00586581	0.00595623
		0.7793	2428	32	2396	64	2460	0.0260163	0.0259846		1	337.009	0.991357	336.017	1.98271	338	0.00586602	0.00595623
		0.7764	2429	32	2397	64	2461	0.0260057	0.0259846		1	338.006	0.994327	337.011	1.98865	339	0.00586623	0.00595623
		0.7761	2430	32	2398	64	2462	0.0259951	0.0259846		1	339.003	0.997296	338.005	1.99459	340	0.00586645	0.00595623
		0.7744	2431	32	2399	64	2463	0.0259846	0.0259846		1	340	1.00027	338.999	2.00053	341	0.00586666	0.00595623
		0.773	2431	33	2398	66	2464	0.0267857	0.0266129		1	340.997	1.00324	339.994	2.00647	342	0.00586687	0.00595623
		0.7721	2432	33	2399	66	2465	0.0267748	0.0266129		1	341.994	1.00621	340.988	2.01241	343	0.00586709	0.00595623
		0.7715	2433	33	2400	66	2466	0.026764	0.0266129		1	342.991	1.00918	341.982	2.01835	344	0.0058673	0.00595623
		0.7677	2435	33	2402	66	2468	0.0267423	0.0266129		1	343.988	1.01215	342.976	2.02429	345	0.00586752	0.00595623
		0.7648	2437	33	2404	66	2470	0.0267206	0.0266129		1	344.985	1.01512	343.97	2.03023	346	0.00586773	0.00595623
		0.7634	2438	33	2405	66	2471	0.0267098	0.0266129		1	345.982	1.01809	344.964	2.03618	347	0.00586794	0.00595623
		0.7612	2439	33	2406	66	2472	0.026699	0.0266129		1	346.979	1.02106	345.958	2.04212	348	0.00586816	0.00595623
		0.7594	2440	33	2407	66	2473	0.0266882	0.0266129		1	347.976	1.02403	346.952	2.04806	349	0.00586837	0.00595623
		0.759	2442	33	2409	66	2475	0.0266667	0.0266129		1	348.973	1.027	347.946	2.054	350	0.00586858	0.00595623
		0.7569	2443	33	2410	66	2476	0.0266559	0.0266129		1	349.97	1.02997	348.94	2.05995	351	0.0058688	0.00595623
		0.7566	2445	33	2412	66	2478	0.0266344	0.0266129		1	350.967	1.03295	349.934	2.06589	352	0.00586901	0.00595623
		0.7565	2446	33	2413	66	2479	0.0266236	0.0266129		1	351.964	1.03592	350.928	2.07184	353	0.00586923	0.00595623
		0.7564	2447	33	2414	66	2480	0.0266129	0.0266129		1	352.961	1.03889	351.922	2.07778	354	0.00586944	0.00595623
		0.7556	2447	34	2413	68	2481	0.0274083	0.0274083		1	353.958	1.04186	352.916	2.08373	355	0.00586965	0.00595623
		0.7529	2447	35	2412	70	2482	0.0282031	0.0280786		1	354.955	1.04484	353.91	2.08967	356	0.00586987	0.00595623
		0.7504	2448	35	2413	70	2483	0.0281917	0.0280786		1	355.952	1.04781	354.904	2.09562	357	0.00587008	0.00595623
		0.7501	2449	35	2414	70	2484	0.0281804	0.0280786		1	356.949	1.05078	355.898	2.10157	358	0.0058703	0.00595623
		0.7498	2452	35	2417	70	2487	0.0281464	0.0280786		1	357.946	1.05376	356.892	2.10751	359	0.00587051	0.00595623
		0.7492	2453	35	2418	70	2488	0.028135	0.0280786		1	358.943	1.05673	357.887	2.11346	360	0.00587072	0.00595623
		0.7484	2456	35	2421	70	2491	0.0281012	0.0280786		1	359.94	1.0597	358.881	2.11941	361	0.00587094	0.00595623
		0.7466	2457	35	2422	70	2492	0.0280899	0.0280786		1	360.937	1.06268	359.875	2.12536	362	0.00587115	0.00595623
		0.7445	2458	35	2423	70	2493	0.0280786	0.0280786		1	361.934	1.06565	360.869	2.13131	363	0.00587137	0.00595623
		0.7439	2458	36	2422	72	2494	0.0288693	0.0288693		1	362.931	1.06863	361.863	2.13725	364	0.00587158	0.00595623
		0.7391	2458	37	2421	74	2495	0.0296593	0.0294821		1	363.928	1.0716	362.857	2.1432	365	0.00587179	0.00595623
		0.7382	2459	37	2422	74	2496	0.0296474	0.0294821		1	364.925	1.07458	363.851	2.14915	366	0.00587201	0.00595623
		0.7375	2460	37	2423	74	2497	0.0296356	0.0294821		1	365.922	1.07755	364.845	2.15511	367	0.00587222	0.00595623
		0.7371	2461	37	2424	74	2498	0.0296237	0.0294821		1	366.919	1.08053	365.839	2.16106	368	0.00587244	0.00595623
		0.735	2462	37	2425	74	2499	0.0296118	0.0294821		1	367.916	1.0835	366.833	2.16701	369	0.00587265	0.00595623
		0.7339	2463	37	2426	74	2500	0.0296	0.0294821		1	368.914	1.08648	367.827	2.17296	370	0.00587286	0.00595623
		0.7334	2464	37	2427	74	2501	0.0295882	0.0294821		1	369.911	1.08946	368.821	2.17891	371	0.00587308	0.00595623
		0.733	2465	37	2428	74	2502	0.0295763	0.0294821		1	370.908	1.09243	369.815	2.18486	372	0.00587329	0.00595623
		0.732	2466	37	2429	74	2503	0.0295645	0.0294821		1	371.905	1.09541	370.809	2.19082	373	0.00587351	0.00595623
		0.7314	2467	37	2430	74	2504	0.0295527	0.0294821		1	372.902	1.09839	371.803	2.19677	374	0.00587372	0.00595623
		0.7312	2468	37	2431	74	2505	0.0295409	0.0294821		1	373.899	1.10136	372.797	2.20273	375	0.00587393	0.00595623
		0.7294	2469	37	2432	74	2506	0.0295291	0.0294821		1	374.896	1.10434	373.791	2.20868	376	0.00587415	0.00595623
		0.7274	2471	37	2434	74	2508	0.0295056	0.0294821		1	375.893	1.10732	374.785	2.21463	377	0.00587436	0.00595623
		0.727	2473	37	2436	74	2510	0.0294821	0.0294821		1	376.89	1.1103	375.779	2.22059	378	0.00587458	0.00595623
		0.7242	2473	38	2435	76	2511	0.0302668	0.0302427		1	377.887	1.11327	376.773	2.22655	379	0.00587479	0.00595623
		0.7241	2474	38	2436	76	2512	0.0302548	0.0302427		1	378.884	1.11625	377.767	2.2325	380	0.00587501	0.00595623
		0.7222	2475	38	2437	76	2513	0.0302427	0.0302427		1	379.881	1.11923	378.762	2.23846	381	0.00587522	0.00595623
		0.7193	2475	39	2436	78	2514	0.0310263	0.0310139		1	380.878	1.12221	379.756	2.24442	382	0.00587543	0.00595623
		0.7184	2476	39	2437	78	2515	0.0310139	0.0310139		1	381.875	1.12519	380.75	2.25037	383	0.00587565	0.00595623
		0.7174	2476	40	2436	80	2516	0.0317965	0.0316957		1	382.872	1.12817	381.744	2.25633	384	0.00587586	0.00595623
		0.716	2479	40	2439	80	2519	0.0317586	0.0316957		1	383.869	1.13114	382.738	2.26229	385	0.00587608	0.00595623
		0.7159	2483	40	2443	80	2523	0.0317083	0.0316957		1	384.866	1.13412	383.732	2.26825	386	0.00587629	0.00595623
		0.7131	2484	40	2444	80	2524	0.0316957	0.0316957		1	385.863	1.1371	384.726	2.27421	387	0.00587651	0.00595623
		0.7117	2484	41	2443	82	2525	0.0324752	0.0323983		1	386.86	1.14008	385.72	2.28017	388	0.00587672	0.00595623
		0.7107	2485	41	2444	82	2526	0.0324624	0.0323983		1	387.857	1.14306	386.714	2.28613	389	0.00587694	0.00595623
		0.7105	2487	41	2446	82	2528	0.0324367	0.0323983		1	388.854	1.14604	387.708	2.29209	390	0.00587715	0.00595623
		0.7101	2488	41	2447	82	2529	0.0324239	0.0323983		1	389.851	1.14902	388.702	2.29805	391	0.00587736	0.00595623
		0.7055	2489	41	2448	82	2530	0.0324111	0.0323983		1	390.848	1.15201	389.696	2.30401	392	0.00587758	0.00595623
		0.7039	2490	41	2449	82	2531	0.0323983	0.0323983		1	391.845	1.15499	390.69	2.30997	393	0.00587779	0.00595623
		0.7029	2490	42	2448	84	2532	0.0331754	0.0330059		1	392.842	1.15797	391.684	2.31594	394	0.00587801	0.00595623
		0.7006	2491	42	2449	84	2533	0.0331623	0.0330059		1	393.839	1.16095	392.678	2.3219	395	0.00587822	0.00595623
		0.7001	2492	42	2450	84	2534	0.0331492	0.0330059		1	394.836	1.16393	393.672	2.32786	396	0.00587844	0.00595623
		0.6989	2493	42	2451	84	2535	0.0331361	0.0330059		1	395.833	1.16691	394.666	2.33383	397	0.00587865	0.00595623
		0.6966	2496	42	2454	84	2538	0.0330969	0.0330059		1	396.83	1.16989	395.66	2.33979	398	0.00587887	0.00595623
		0.6961	2497	42	2455	84	2539	0.0330839	0.0330059		1	397.827	1.17288	396.654	2.34575	399	0.00587908	0.00595623
		0.6931	2498	42	2456	84	2540	0.0330709	0.0330059		1	398.824	1.17586	397.648	2.35172	400	0.0058793	0.00595623
		0.6898	2499	42	2457	84	2541	0.0330579	0.0330059		1	399.821	1.17884	398.642	2.35768	401	0.00587951	0.00595623
		0.6874	2500	42	2458	84	2542	0.0330448	0.0330059		1	400.818	1.18183	399.636	2.36365	402	0.00587973	0.00595623
		0.687	2501	42	2459	84	2543	0.0330319	0.0330059		1	401.815	1.18481	400.63	2.36962	403	0.00587994	0.00595623
		0.6863	2502	42	2460	84	2544	0.0330189	0.0330059		1	402.812	1.18779	401.624	2.37558	404	0.00588016	0.00595623
		0.686	2503	42	2461	84	2545	0.0330059	0.0330059		1	403.809	1.19078	402.618	2.38155	405	0.00588037	0.00595623
		0.6838	2503	43	2460	86	2546	0.0337785	0.033752		1	404.806	1.19376	403.612	2.38752	406	0.00588059	0.00595623
		0.6837	2505	43	2462	86	2548	0.033752	0.033752		1	405.803	1.19674	404.607	2.39349	407	0.0058808	0.00595623
		0.6835	2505	44	2461	88	2549	0.0345233	0.0342946		1	406.8	1.19973	405.601	2.39946	408	0.00588102	0.00595623
		0.6816	2509	44	2465	88	2553	0.0344693	0.0342946		1	407.797	1.20271	406.595	2.40542	409	0.00588123	0.00595623
		0.6783	2510	44	2466	88	2554	0.0344558	0.0342946		1	408.794	1.2057	407.589	2.41139	410	0.00588145	0.00595623
		0.6779	2511	44	2467	88	2555	0.0344423	0.0342946		1	409.791	1.20868	408.583	2.41736	411	0.00588166	0.00595623
		0.6777	2512	44	2468	88	2556	0.0344288	0.0342946		1	410.788	1.21167	409.577	2.42333	412	0.00588188	0.00595623
		0.6773	2520	44	2476	88	2564	0.0343214	0.0342946		1	411.785	1.21465	410.571	2.42931	413	0.00588209	0.00595623
		0.6768	2522	44	2478	88	2566	0.0342946	0.0342946		1	412.782	1.21764	411.565	2.43528	414	0.00588231	0.00595623
		0.6764	2522	45	2477	90	2567	0.0350604	0.0350058		1	413.779	1.22062	412.559	2.44125	415	0.00588253	0.00595623
		0.6751	2523	45	2478	90	2568	0.0350467	0.0350058		1	414.776	1.22361	413.553	2.44722	416	0.00588274	0.00595623
		0.6739	2524	45	2479	90	2569	0.0350331	0.0350058		1	415.773	1.2266	414.547	2.45319	417	0.00588296	0.00595623
		0.6738	2525	45	2480	90	2570	0.0350195	0.0350058		1	416.77	1.22958	415.541	2.45917	418	0.00588317	0.00595623
		0.6733	2526	45	2481	90	2571	0.0350058	0.0350058		1	417.767	1.23257	416.535	2.46514	419	0.00588339	0.00595623
		0.6715	2526	46	2480	92	2572	0.0357698	0.0357282		1	418.764	1.23556	417.529	2.47111	420	0.0058836	0.00595623
		0.6691	2527	46	2481	92	2573	0.0357559	0.0357282		1	419.761	1.23854	418.523	2.47709	421	0.00588382	0.00595623
		0.6681	2528	46	2482	92	2574	0.035742	0.0357282		1	420.758	1.24153	419.517	2.48306	422	0.00588404	0.00595623
		0.6675	2529	46	2483	92	2575	0.0357282	0.0357282		1	421.755	1.24452	420.511	2.48904	423	0.00588425	0.00595623
		0.6673	2529	47	2482	94	2576	0.0364907	0.0364765		1	422.752	1.24751	421.505	2.49501	424	0.00588447	0.00595623
		0.6671	2530	47	2483	94	2577	0.0364765	0.0364765		1	423.75	1.2505	422.499	2.50099	425	0.00588468	0.00595623
		0.6647	2530	48	2482	96	2578	0.0372382	0.0370656		1	424.747	1.25348	423.493	2.50697	426	0.0058849	0.00595623
		0.6642	2531	48	2483	96	2579	0.0372237	0.0370656		1	425.744	1.25647	424.487	2.51294	427	0.00588512	0.00595623
		0.6635	2532	48	2484	96	2580	0.0372093	0.0370656		1	426.741	1.25946	425.481	2.51892	428	0.00588533	0.00595623
		0.6628	2533	48	2485	96	2581	0.0371949	0.0370656		1	427.738	1.26245	426.475	2.5249	429	0.00588555	0.00595623
		0.6585	2534	48	2486	96	2582	0.0371805	0.0370656		1	428.735	1.26544	427.469	2.53088	430	0.00588576	0.00595623
		0.6581	2536	48	2488	96	2584	0.0371517	0.0370656		1	429.732	1.26843	428.463	2.53686	431	0.00588598	0.00595623
		0.6579	2537	48	2489	96	2585	0.0371373	0.0370656		1	430.729	1.27142	429.457	2.54284	432	0.0058862	0.00595623
		0.6572	2538	48	2490	96	2586	0.037123	0.0370656		1	431.726	1.27441	430.451	2.54882	433	0.00588641	0.00595623
		0.6562	2539	48	2491	96	2587	0.0371086	0.0370656		1	432.723	1.2774	431.445	2.5548	434	0.00588663	0.00595623
		0.6528	2541	48	2493	96	2589	0.03708	0.0370656		1	433.72	1.28039	432.439	2.56078	435	0.00588685	0.00595623
		0.6523	2542	48	2494	96	2590	0.0370656	0.0370656		1	434.717	1.28338	433.433	2.56676	436	0.00588706	0.00595623
		0.6513	2542	49	2493	98	2591	0.0378232	0.0377358		1	435.714	1.28637	434.427	2.57274	437	0.00588728	0.00595623
		0.6488	2545	49	2496	98	2594	0.0377795	0.0377358		1	436.711	1.28936	435.421	2.57872	438	0.0058875	0.00595623
		0.6476	2546	49	2497	98	2595	0.0377649	0.0377358		1	437.708	1.29235	436.415	2.58471	439	0.00588771	0.00595623
		0.6471	2547	49	2498	98	2596	0.0377504	0.0377358		1	438.705	1.29534	437.409	2.59069	440	0.00588793	0.00595623
		0.6465	2548	49	2499	98	2597	0.0377358	0.0377358		1	439.702	1.29834	438.403	2.59667	441	0.00588815	0.00595623
		0.6456	2548	50	2498	100	2598	0.0384911	0.0384911		1	440.699	1.30133	439.397	2.60266	442	0.00588836	0.00595623
		0.6452	2548	51	2497	102	2599	0.0392459	0.0390954		1	441.696	1.30432	440.391	2.60864	443	0.00588858	0.00595623
		0.6415	2550	51	2499	102	2601	0.0392157	0.0390954		1	442.693	1.30731	441.385	2.61463	444	0.0058888	0.00595623
		0.6403	2551	51	2500	102	2602	0.0392006	0.0390954		1	443.69	1.31031	442.379	2.62061	445	0.00588902	0.00595623
		0.6393	2554	51	2503	102	2605	0.0391555	0.0390954		1	444.687	1.3133	443.373	2.6266	446	0.00588923	0.00595623
		0.6381	2555	51	2504	102	2606	0.0391404	0.0390954		1	445.684	1.31629	444.367	2.63258	447	0.00588945	0.00595623
		0.6372	2556	51	2505	102	2607	0.0391254	0.0390954		1	446.681	1.31929	445.361	2.63857	448	0.00588967	0.00595623
		0.6365	2557	51	2506	102	2608	0.0391104	0.0390954		1	447.678	1.32228	446.355	2.64456	449	0.00588989	0.00595623
		0.6353	2558	51	2507	102	2609	0.0390954	0.0390954		1	448.675	1.32527	447.349	2.65055	450	0.0058901	0.00595623
		0.6347	2558	52	2506	104	2610	0.0398467	0.0398467		1	449.672	1.32827	448.343	2.65654	451	0.00589032	0.00595623
		0.6341	2558	53	2505	106	2611	0.0405975	0.0404889		1	450.669	1.33126	449.337	2.66252	452	0.00589054	0.00595623
		0.6317	2559	53	2506	106	2612	0.0405819	0.0404889		1	451.666	1.33426	450.331	2.66851	453	0.00589076	0.00595623
		0.6307	2560	53	2507	106	2613	0.0405664	0.0404889		1	452.663	1.33725	451.325	2.6745	454	0.00589098	0.00595623
		0.63	2561	53	2508	106	2614	0.0405509	0.0404889		1	453.66	1.34025	452.32	2.68049	455	0.00589119	0.00595623
		0.6295	2562	53	2509	106	2615	0.0405354	0.0404889		1	454.657	1.34324	453.314	2.68648	456	0.00589141	0.00595623
		0.6289	2563	53	2510	106	2616	0.0405199	0.0404889		1	455.654	1.34624	454.308	2.69248	457	0.00589163	0.00595623
		0.6285	2564	53	2511	106	2617	0.0405044	0.0404889		1	456.651	1.34923	455.302	2.69847	458	0.00589185	0.00595623
		0.6275	2565	53	2512	106	2618	0.0404889	0.0404889		1	457.648	1.35223	456.296	2.70446	459	0.00589207	0.00595623
		0.625	2565	54	2511	108	2619	0.0412371	0.0411115		1	458.645	1.35523	457.29	2.71045	460	0.00589229	0.00595623
		0.6238	2566	54	2512	108	2620	0.0412214	0.0411115		1	459.642	1.35822	458.284	2.71644	461	0.0058925	0.00595623
		0.6228	2567	54	2513	108	2621	0.0412056	0.0411115		1	460.639	1.36122	459.278	2.72244	462	0.00589272	0.00595623
		0.6208	2571	54	2517	108	2625	0.0411429	0.0411115		1	461.636	1.36422	460.272	2.72843	463	0.00589294	0.00595623
		0.6206	2572	54	2518	108	2626	0.0411272	0.0411115		1	462.633	1.36721	461.266	2.73443	464	0.00589316	0.00595623
		0.6204	2573	54	2519	108	2627	0.0411115	0.0411115		1	463.63	1.37021	462.26	2.74042	465	0.00589338	0.00595623
		0.6195	2573	55	2518	110	2628	0.0418569	0.0415408		1	464.627	1.37321	463.254	2.74642	466	0.0058936	0.00595623
		0.6181	2574	55	2519	110	2629	0.041841	0.0415408		1	465.624	1.37621	464.248	2.75241	467	0.00589382	0.00595623
		0.616	2575	55	2520	110	2630	0.0418251	0.0415408		1	466.621	1.3792	465.242	2.75841	468	0.00589404	0.00595623
		0.6117	2576	55	2521	110	2631	0.0418092	0.0415408		1	467.618	1.3822	466.236	2.76441	469	0.00589426	0.00595623
		0.6103	2577	55	2522	110	2632	0.0417933	0.0415408		1	468.615	1.3852	467.23	2.7704	470	0.00589448	0.00595623
		0.6097	2578	55	2523	110	2633	0.0417774	0.0415408		1	469.612	1.3882	468.224	2.7764	471	0.0058947	0.00595623
		0.6093	2579	55	2524	110	2634	0.0417616	0.0415408		1	470.609	1.3912	469.218	2.7824	472	0.00589492	0.00595623
		0.609	2580	55	2525	110	2635	0.0417457	0.0415408		1	471.606	1.3942	470.212	2.7884	473	0.00589514	0.00595623
		0.6089	2581	55	2526	110	2636	0.0417299	0.0415408		1	472.603	1.3972	471.206	2.7944	474	0.00589536	0.00595623
		0.6087	2582	55	2527	110	2637	0.0417141	0.0415408		1	473.6	1.4002	472.2	2.8004	475	0.00589558	0.00595623
		0.6086	2583	55	2528	110	2638	0.0416983	0.0415408		1	474.597	1.4032	473.194	2.8064	476	0.0058958	0.00595623
		0.6084	2584	55	2529	110	2639	0.0416825	0.0415408		1	475.594	1.4062	474.188	2.8124	477	0.00589602	0.00595623
		0.6082	2585	55	2530	110	2640	0.0416667	0.0415408		1	476.591	1.4092	475.182	2.8184	478	0.00589624	0.00595623
		0.6062	2586	55	2531	110	2641	0.0416509	0.0415408		1	477.588	1.4122	476.176	2.8244	479	0.00589646	0.00595623
		0.6049	2587	55	2532	110	2642	0.0416351	0.0415408		1	478.585	1.4152	477.17	2.83041	480	0.00589668	0.00595623
		0.6032	2588	55	2533	110	2643	0.0416194	0.0415408		1	479.582	1.4182	478.164	2.83641	481	0.0058969	0.00595623
		0.6029	2593	55	2538	110	2648	0.0415408	0.0415408		1	480.579	1.42121	479.158	2.84241	482	0.00589712	0.00595623
		0.6019	2593	56	2537	112	2649	0.0422801	0.0421528		1	481.576	1.42421	480.152	2.84842	483	0.00589734	0.00595623
		0.6008	2594	56	2538	112	2650	0.0422642	0.0421528		1	482.573	1.42721	481.146	2.85442	484	0.00589756	0.00595623
		0.6001	2596	56	2540	112	2652	0.0422323	0.0421528		1	483.57	1.43021	482.14	2.86043	485	0.00589778	0.00595623
		0.5995	2599	56	2543	112	2655	0.0421846	0.0421528		1	484.567	1.43322	483.134	2.86643	486	0.00589801	0.00595623
		0.5994	2600	56	2544	112	2656	0.0421687	0.0421528		1	485.564	1.43622	484.128	2.87244	487	0.00589823	0.00595623
		0.5991	2601	56	2545	112	2657	0.0421528	0.0421528		1	486.561	1.43922	485.122	2.87844	488	0.00589845	0.00595623
		0.599	2601	57	2544	114	2658	0.0428894	0.0428249		1	487.558	1.44223	486.116	2.88445	489	0.00589867	0.00595623
		0.5985	2603	57	2546	114	2660	0.0428571	0.0428249		1	488.555	1.44523	487.11	2.89046	490	0.00589889	0.00595623
		0.5926	2604	57	2547	114	2661	0.042841	0.0428249		1	489.552	1.44823	488.104	2.89647	491	0.00589912	0.00595623
		0.5923	2605	57	2548	114	2662	0.0428249	0.0428249		1	490.549	1.45124	489.098	2.90247	492	0.00589934	0.00595623
		0.5917	2605	58	2547	116	2663	0.0435599	0.043462		1	491.546	1.45424	490.092	2.90848	493	0.00589956	0.00595623
		0.5907	2606	58	2548	116	2664	0.0435435	0.043462		1	492.543	1.45725	491.086	2.91449	494	0.00589978	0.00595623
		0.5905	2607	58	2549	116	2665	0.0435272	0.043462		1	493.54	1.46025	492.079	2.9205	495	0.00590001	0.00595623
		0.5902	2608	58	2550	116	2666	0.0435109	0.043462		1	494.537	1.46326	493.073	2.92651	496	0.00590023	0.00595623
		0.59	2610	58	2552	116	2668	0.0434783	0.043462		1	495.534	1.46626	494.067	2.93252	497	0.00590045	0.00595623
		0.5895	2611	58	2553	116	2669	0.043462	0.043462		1	496.531	1.46927	495.061	2.93854	498	0.00590067	0.00595623
		0.588	2611	59	2552	118	2670	0.0441948	0.0441948		1	497.528	1.47227	496.055	2.94455	499	0.0059009	0.00595623
		0.5867	2611	60	2551	120	2671	0.044927	0.0449102		1	498.525	1.47528	497.049	2.95056	500	0.00590112	0.00595623
		0.5865	2612	60	2552	120	2672	0.0449102	0.0449102		1	499.522	1.47829	498.043	2.95657	501	0.00590134	0.00595623
		0.5859	2612	61	2551	122	2673	0.0456416	0.0456245		1	500.519	1.48129	499.037	2.96259	502	0.00590157	0.00595623
		0.5838	2613	61	2552	122	2674	0.0456245	0.0456245		1	501.516	1.4843	500.031	2.9686	503	0.00590179	0.00595623
		0.5836	2613	62	2551	124	2675	0.0463551	0.0463551		1	502.513	1.48731	501.025	2.97462	504	0.00590202	0.00595623
		0.5833	2613	63	2550	126	2676	0.0470852	0.0470676		1	503.51	1.49032	502.019	2.98063	505	0.00590224	0.00595623
		0.5826	2614	63	2551	126	2677	0.0470676	0.0470676		1	504.507	1.49332	503.013	2.98665	506	0.00590246	0.00595623
		0.5819	2615	64	2551	128	2679	0.047779	0.0477078		1	505.504	1.49633	504.007	2.99266	507	0.00590269	0.00595623
		0.5809	2616	64	2552	128	2680	0.0477612	0.0477078		1	506.501	1.49934	505.001	2.99868	508	0.00590291	0.00595623
		0.58	2617	64	2553	128	2681	0.0477434	0.0477078		1	507.498	1.50235	505.995	3.0047	509	0.00590314	0.00595623
		0.5797	2619	64	2555	128	2683	0.0477078	0.0477078		1	508.495	1.50536	506.989	3.01072	510	0.00590336	0.00595623
		0.5783	2619	65	2554	130	2684	0.0484352	0.0483991		1	509.492	1.50837	507.983	3.01673	511	0.00590359	0.00595623
		0.5745	2620	65	2555	130	2685	0.0484171	0.0483991		1	510.489	1.51138	508.977	3.02275	512	0.00590381	0.00595623
		0.5744	2621	65	2556	130	2686	0.0483991	0.0483991		1	511.486	1.51439	509.971	3.02877	513	0.00590404	0.00595623
		0.573	2621	66	2555	132	2687	0.0491254	0.049016		1	512.483	1.5174	510.965	3.03479	514	0.00590427	0.00595623
		0.5712	2622	66	2556	132	2688	0.0491071	0.049016		1	513.48	1.52041	511.959	3.04081	515	0.00590449	0.00595623
		0.5699	2623	66	2557	132	2689	0.0490889	0.049016		1	514.477	1.52342	512.953	3.04683	516	0.00590472	0.00595623
		0.5694	2624	66	2558	132	2690	0.0490706	0.049016		1	515.474	1.52643	513.947	3.05286	517	0.00590494	0.00595623
		0.569	2626	66	2560	132	2692	0.0490342	0.049016		1	516.471	1.52944	514.941	3.05888	518	0.00590517	0.00595623
		0.567	2627	66	2561	132	2693	0.049016	0.049016		1	517.468	1.53245	515.935	3.0649	519	0.0059054	0.00595623
		0.5664	2627	67	2560	134	2694	0.0497402	0.0496664		1	518.465	1.53546	516.929	3.07092	520	0.00590562	0.00595623
		0.5661	2628	67	2561	134	2695	0.0497217	0.0496664		1	519.462	1.53847	517.923	3.07695	521	0.00590585	0.00595623
		0.5657	2629	67	2562	134	2696	0.0497033	0.0496664		1	520.459	1.54149	518.917	3.08297	522	0.00590608	0.00595623
		0.5634	2631	67	2564	134	2698	0.0496664	0.0496664		1	521.456	1.5445	519.911	3.089	523	0.00590631	0.00595623
		0.561	2631	68	2563	136	2699	0.050389	0.0502773		1	522.452	1.54751	520.905	3.09502	524	0.00590653	0.00595623
		0.5604	2633	68	2565	136	2701	0.0503517	0.0502773		1	523.449	1.55052	521.899	3.10105	525	0.00590676	0.00595623
		0.5571	2635	68	2567	136	2703	0.0503145	0.0502773		1	524.446	1.55354	522.893	3.10708	526	0.00590699	0.00595623
		0.5562	2636	68	2568	136	2704	0.0502959	0.0502773		1	525.443	1.55655	523.887	3.1131	527	0.00590722	0.00595623
		0.5553	2637	68	2569	136	2705	0.0502773	0.0502773		1	526.44	1.55957	524.881	3.11913	528	0.00590745	0.00595623
		0.5541	2637	69	2568	138	2706	0.0509978	0.0509037		1	527.437	1.56258	525.875	3.12516	529	0.00590767	0.00595623
		0.5511	2638	69	2569	138	2707	0.0509789	0.0509037		1	528.434	1.56559	526.869	3.13119	530	0.0059079	0.00595623
		0.5486	2639	69	2570	138	2708	0.0509601	0.0509037		1	529.431	1.56861	527.863	3.13722	531	0.00590813	0.00595623
		0.5483	2640	69	2571	138	2709	0.0509413	0.0509037		1	530.428	1.57162	528.857	3.14325	532	0.00590836	0.00595623
		0.5482	2641	69	2572	138	2710	0.0509225	0.0509037		1	531.425	1.57464	529.851	3.14928	533	0.00590859	0.00595623
		0.5477	2642	69	2573	138	2711	0.0509037	0.0509037		1	532.422	1.57765	530.845	3.15531	534	0.00590882	0.00595623
		0.547	2643	70	2573	140	2713	0.0516034	0.0516034		1	533.419	1.58067	531.839	3.16134	535	0.00590905	0.00595623
		0.5456	2644	71	2573	142	2715	0.052302	0.052302		1	534.416	1.58369	532.833	3.16737	536	0.00590928	0.00595623
		0.5453	2644	72	2572	144	2716	0.0530191	0.0529217		1	535.413	1.5867	533.827	3.17341	537	0.00590951	0.00595623
		0.5452	2645	72	2573	144	2717	0.0529996	0.0529217		1	536.41	1.58972	534.821	3.17944	538	0.00590974	0.00595623
		0.5429	2646	72	2574	144	2718	0.0529801	0.0529217		1	537.407	1.59274	535.815	3.18547	539	0.00590997	0.00595623
		0.5425	2649	72	2577	144	2721	0.0529217	0.0529217		1	538.404	1.59575	536.808	3.19151	540	0.0059102	0.00595623
		0.5389	2649	73	2576	146	2722	0.053637	0.0534407		1	539.401	1.59877	537.802	3.19754	541	0.00591043	0.00595623
		0.5383	2650	73	2577	146	2723	0.0536173	0.0534407		1	540.398	1.60179	538.796	3.20358	542	0.00591066	0.00595623
		0.5382	2651	73	2578	146	2724	0.0535977	0.0534407		1	541.395	1.60481	539.79	3.20962	543	0.0059109	0.00595623
		0.5374	2652	73	2579	146	2725	0.053578	0.0534407		1	542.392	1.60783	540.784	3.21565	544	0.00591113	0.00595623
		0.5369	2653	73	2580	146	2726	0.0535583	0.0534407		1	543.389	1.61085	541.778	3.22169	545	0.00591136	0.00595623
		0.5356	2654	73	2581	146	2727	0.0535387	0.0534407		1	544.386	1.61386	542.772	3.22773	546	0.00591159	0.00595623
		0.5311	2658	73	2585	146	2731	0.0534603	0.0534407		1	545.383	1.61688	543.766	3.23377	547	0.00591182	0.00595623
		0.531	2659	73	2586	146	2732	0.0534407	0.0534407		1	546.38	1.6199	544.76	3.23981	548	0.00591206	0.00595623
		0.5305	2659	74	2585	148	2733	0.0541529	0.0538574		1	547.377	1.62292	545.754	3.24585	549	0.00591229	0.00595623
		0.5304	2660	74	2586	148	2734	0.0541331	0.0538574		1	548.374	1.62594	546.748	3.25189	550	0.00591252	0.00595623
		0.5297	2661	74	2587	148	2735	0.0541133	0.0538574		1	549.371	1.62896	547.742	3.25793	551	0.00591276	0.00595623
		0.5293	2663	74	2589	148	2737	0.0540738	0.0538574		1	550.368	1.63199	548.736	3.26397	552	0.00591299	0.00595623
		0.528	2664	74	2590	148	2738	0.0540541	0.0538574		1	551.365	1.63501	549.73	3.27001	553	0.00591323	0.00595623
		0.5264	2665	74	2591	148	2739	0.0540343	0.0538574		1	552.362	1.63803	550.724	3.27606	554	0.00591346	0.00595623
		0.5261	2666	74	2592	148	2740	0.0540146	0.0538574		1	553.359	1.64105	551.718	3.2821	555	0.00591369	0.00595623
		0.5246	2667	74	2593	148	2741	0.0539949	0.0538574		1	554.356	1.64407	552.712	3.28814	556	0.00591393	0.00595623
		0.524	2669	74	2595	148	2743	0.0539555	0.0538574		1	555.353	1.64709	553.706	3.29419	557	0.00591416	0.00595623
		0.5236	2670	74	2596	148	2744	0.0539359	0.0538574		1	556.35	1.65012	554.7	3.30023	558	0.0059144	0.00595623
		0.5214	2671	74	2597	148	2745	0.0539162	0.0538574		1	557.347	1.65314	555.694	3.30628	559	0.00591463	0.00595623
		0.5195	2672	74	2598	148	2746	0.0538966	0.0538574		1	558.344	1.65616	556.688	3.31233	560	0.00591487	0.00595623
		0.5183	2673	74	2599	148	2747	0.053877	0.0538574		1	559.341	1.65919	557.682	3.31837	561	0.00591511	0.00595623
		0.5173	2674	74	2600	148	2748	0.0538574	0.0538574		1	560.338	1.66221	558.676	3.32442	562	0.00591534	0.00595623
		0.5169	2674	75	2599	150	2749	0.0545653	0.0545653		1	561.335	1.66524	559.67	3.33047	563	0.00591558	0.00595623
		0.5147	2674	76	2598	152	2750	0.0552727	0.0552326		1	562.332	1.66826	560.663	3.33652	564	0.00591582	0.00595623
		0.5143	2675	76	2599	152	2751	0.0552526	0.0552326		1	563.329	1.67128	561.657	3.34257	565	0.00591605	0.00595623
		0.5142	2676	76	2600	152	2752	0.0552326	0.0552326		1	564.326	1.67431	562.651	3.34862	566	0.00591629	0.00595623
		0.5139	2676	77	2599	154	2753	0.055939	0.0557567		1	565.323	1.67734	563.645	3.35467	567	0.00591653	0.00595623
		0.5124	2677	77	2600	154	2754	0.0559187	0.0557567		1	566.32	1.68036	564.639	3.36072	568	0.00591677	0.00595623
		0.5103	2678	77	2601	154	2755	0.0558984	0.0557567		1	567.317	1.68339	565.633	3.36678	569	0.005917	0.00595623
		0.5097	2679	77	2602	154	2756	0.0558781	0.0557567		1	568.314	1.68641	566.627	3.37283	570	0.00591724	0.00595623
		0.5076	2680	77	2603	154	2757	0.0558578	0.0557567		1	569.311	1.68944	567.621	3.37888	571	0.00591748	0.00595623
		0.5075	2681	77	2604	154	2758	0.0558376	0.0557567		1	570.308	1.69247	568.615	3.38494	572	0.00591772	0.00595623
		0.5054	2682	77	2605	154	2759	0.0558173	0.0557567		1	571.305	1.6955	569.609	3.39099	573	0.00591796	0.00595623
		0.5043	2684	77	2607	154	2761	0.0557769	0.0557567		1	572.301	1.69852	570.603	3.39705	574	0.0059182	0.00595623
		0.5029	2685	77	2608	154	2762	0.0557567	0.0557567		1	573.298	1.70155	571.597	3.4031	575	0.00591844	0.00595623
		0.502	2685	78	2607	156	2763	0.0564604	0.0564195		1	574.295	1.70458	572.591	3.40916	576	0.00591868	0.00595623
		0.5009	2686	78	2608	156	2764	0.0564399	0.0564195		1	575.292	1.70761	573.585	3.41522	577	0.00591892	0.00595623
		0.5	2687	78	2609	156	2765	0.0564195	0.0564195		1	576.289	1.71064	574.579	3.42127	578	0.00591916	0.00595623
		0.4987	2687	79	2608	158	2766	0.0571222	0.0571016		1	577.286	1.71367	575.573	3.42733	579	0.0059194	0.00595623
		0.4976	2688	79	2609	158	2767	0.0571016	0.0571016		1	578.283	1.7167	576.567	3.43339	580	0.00591964	0.00595623
		0.4969	2688	80	2608	160	2768	0.0578035	0.0577826		1	579.28	1.71973	577.561	3.43945	581	0.00591988	0.00595623
		0.4958	2689	80	2609	160	2769	0.0577826	0.0577826		1	580.277	1.72276	578.554	3.44551	582	0.00592013	0.00595623
		0.4955	2690	81	2609	162	2771	0.0584626	0.0584626		1	581.274	1.72579	579.548	3.45157	583	0.00592037	0.00595623
		0.494	2690	82	2608	164	2772	0.0591631	0.0589716		1	582.271	1.72882	580.542	3.45764	584	0.00592061	0.00595623
		0.4939	2691	82	2609	164	2773	0.0591417	0.0589716		1	583.268	1.73185	581.536	3.4637	585	0.00592085	0.00595623
		0.4922	2692	82	2610	164	2774	0.0591204	0.0589716		1	584.265	1.73488	582.53	3.46976	586	0.0059211	0.00595623
		0.4916	2693	82	2611	164	2775	0.0590991	0.0589716		1	585.262	1.73791	583.524	3.47583	587	0.00592134	0.00595623
		0.4915	2694	82	2612	164	2776	0.0590778	0.0589716		1	586.259	1.74095	584.518	3.48189	588	0.00592158	0.00595623
		0.4908	2695	82	2613	164	2777	0.0590565	0.0589716		1	587.256	1.74398	585.512	3.48796	589	0.00592183	0.00595623
		0.4899	2696	82	2614	164	2778	0.0590353	0.0589716		1	588.253	1.74701	586.506	3.49402	590	0.00592207	0.00595623
		0.4891	2697	82	2615	164	2779	0.059014	0.0589716		1	589.25	1.75005	587.5	3.50009	591	0.00592232	0.00595623
		0.4882	2698	82	2616	164	2780	0.0589928	0.0589716		1	590.247	1.75308	588.494	3.50616	592	0.00592256	0.00595623
		0.4871	2699	82	2617	164	2781	0.0589716	0.0589716		1	591.244	1.75611	589.488	3.51223	593	0.00592281	0.00595623
		0.4865	2700	83	2617	166	2783	0.0596479	0.0595195		1	592.241	1.75915	590.482	3.51829	594	0.00592305	0.00595623
		0.4864	2702	83	2619	166	2785	0.059605	0.0595195		1	593.238	1.76218	591.476	3.52436	595	0.0059233	0.00595623
		0.486	2703	83	2620	166	2786	0.0595836	0.0595195		1	594.235	1.76522	592.47	3.53043	596	0.00592355	0.00595623
		0.4857	2704	83	2621	166	2787	0.0595623	0.0595195		1	595.232	1.76825	593.463	3.53651	597	0.00592379	0.00595623
		0.4854	2705	83	2622	166	2788	0.0595409	0.0595195		1	596.229	1.77129	594.457	3.54258	598	0.00592404	0.00595623
		0.4845	2706	83	2623	166	2789	0.0595195	0.0595195		1	597.226	1.77432	595.451	3.54865	599	0.00592429	0.00595623
		0.482	2706	84	2622	168	2790	0.0602151	0.0601288		1	598.223	1.77736	596.445	3.55472	600	0.00592454	0.00595623
		0.4813	2707	84	2623	168	2791	0.0601935	0.0601288		1	599.22	1.7804	597.439	3.5608	601	0.00592478	0.00595623
		0.4808	2708	84	2624	168	2792	0.0601719	0.0601288		1	600.217	1.78343	598.433	3.56687	602	0.00592503	0.00595623
		0.4806	2709	84	2625	168	2793	0.0601504	0.0601288		1	601.214	1.78647	599.427	3.57295	603	0.00592528	0.00595623
		0.48	2710	84	2626	168	2794	0.0601288	0.0601288		1	602.21	1.78951	600.421	3.57902	604	0.00592553	0.00595623
		0.4776	2710	85	2625	170	2795	0.0608229	0.0606277		1	603.207	1.79255	601.415	3.5851	605	0.00592578	0.00595623
		0.4763	2711	85	2626	170	2796	0.0608011	0.0606277		1	604.204	1.79559	602.409	3.59117	606	0.00592603	0.00595623
		0.4751	2714	85	2629	170	2799	0.060736	0.0606277		1	605.201	1.79863	603.403	3.59725	607	0.00592628	0.00595623
		0.4736	2716	85	2631	170	2801	0.0606926	0.0606277		1	606.198	1.80167	604.397	3.60333	608	0.00592653	0.00595623
		0.4724	2717	85	2632	170	2802	0.0606709	0.0606277		1	607.195	1.80471	605.391	3.60941	609	0.00592678	0.00595623
		0.4713	2718	85	2633	170	2803	0.0606493	0.0606277		1	608.192	1.80775	606.385	3.61549	610	0.00592703	0.00595623
		0.4702	2719	85	2634	170	2804	0.0606277	0.0606277		1	609.189	1.81079	607.378	3.62157	611	0.00592729	0.00595623
		0.4701	2719	86	2633	172	2805	0.0613191	0.0613191		1	610.186	1.81383	608.372	3.62765	612	0.00592754	0.00595623
		0.4686	2719	87	2632	174	2806	0.06201	0.0619438		1	611.183	1.81687	609.366	3.63374	613	0.00592779	0.00595623
		0.4683	2721	87	2634	174	2808	0.0619658	0.0619438		1	612.18	1.81991	610.36	3.63982	614	0.00592804	0.00595623
		0.4679	2722	87	2635	174	2809	0.0619438	0.0619438		1	613.177	1.82295	611.354	3.6459	615	0.0059283	0.00595623
		0.4664	2724	88	2636	176	2812	0.0625889	0.0625444		1	614.174	1.82599	612.348	3.65199	616	0.00592855	0.00595623
		0.4657	2725	88	2637	176	2813	0.0625667	0.0625444		1	615.171	1.82904	613.342	3.65807	617	0.0059288	0.00595623
		0.4651	2726	88	2638	176	2814	0.0625444	0.0625444		1	616.168	1.83208	614.336	3.66416	618	0.00592906	0.00595623
		0.4642	2726	89	2637	178	2815	0.0632327	0.0631206		1	617.165	1.83512	615.33	3.67024	619	0.00592931	0.00595623
		0.4624	2727	89	2638	178	2816	0.0632102	0.0631206		1	618.162	1.83817	616.324	3.67633	620	0.00592957	0.00595623
		0.4621	2731	89	2642	178	2820	0.0631206	0.0631206		1	619.159	1.84121	617.318	3.68242	621	0.00592982	0.00595623
		0.4616	2731	90	2641	180	2821	0.0638072	0.0636943		1	620.156	1.84425	618.311	3.68851	622	0.00593008	0.00595623
		0.4609	2733	90	2643	180	2823	0.063762	0.0636943		1	621.153	1.8473	619.305	3.6946	623	0.00593034	0.00595623
		0.4607	2734	90	2644	180	2824	0.0637394	0.0636943		1	622.15	1.85034	620.299	3.70069	624	0.00593059	0.00595623
		0.4602	2735	90	2645	180	2825	0.0637168	0.0636943		1	623.147	1.85339	621.293	3.70678	625	0.00593085	0.00595623
		0.4598	2736	90	2646	180	2826	0.0636943	0.0636943		1	624.144	1.85644	622.287	3.71287	626	0.00593111	0.00595623
		0.4593	2736	91	2645	182	2827	0.0643792	0.0642882		1	625.141	1.85948	623.281	3.71897	627	0.00593137	0.00595623
		0.4585	2737	91	2646	182	2828	0.0643564	0.0642882		1	626.137	1.86253	624.275	3.72506	628	0.00593162	0.00595623
		0.4577	2738	91	2647	182	2829	0.0643337	0.0642882		1	627.134	1.86558	625.269	3.73115	629	0.00593188	0.00595623
		0.4576	2739	91	2648	182	2830	0.064311	0.0642882		1	628.131	1.86862	626.263	3.73725	630	0.00593214	0.00595623
		0.4569	2740	91	2649	182	2831	0.0642882	0.0642882		1	629.128	1.87167	627.257	3.74335	631	0.0059324	0.00595623
		0.4566	2740	92	2648	184	2832	0.0649718	0.0648344		1	630.125	1.87472	628.251	3.74944	632	0.00593266	0.00595623
		0.4565	2742	92	2650	184	2834	0.0649259	0.0648344		1	631.122	1.87777	629.244	3.75554	633	0.00593292	0.00595623
		0.4561	2743	92	2651	184	2835	0.064903	0.0648344		1	632.119	1.88082	630.238	3.76164	634	0.00593318	0.00595623
		0.4543	2744	92	2652	184	2836	0.0648801	0.0648344		1	633.116	1.88387	631.232	3.76774	635	0.00593344	0.00595623
		0.4538	2745	92	2653	184	2837	0.0648572	0.0648344		1	634.113	1.88692	632.226	3.77384	636	0.0059337	0.00595623
		0.4533	2746	92	2654	184	2838	0.0648344	0.0648344		1	635.11	1.88997	633.22	3.77994	637	0.00593397	0.00595623
		0.4521	2746	93	2653	186	2839	0.065516	0.0654238		1	636.107	1.89302	634.214	3.78604	638	0.00593423	0.00595623
		0.4515	2747	93	2654	186	2840	0.065493	0.0654238		1	637.104	1.89607	635.208	3.79214	639	0.00593449	0.00595623
		0.4511	2749	93	2656	186	2842	0.0654469	0.0654238		1	638.101	1.89912	636.202	3.79824	640	0.00593476	0.00595623
		0.4505	2750	93	2657	186	2843	0.0654238	0.0654238		1	639.098	1.90217	637.196	3.80435	641	0.00593502	0.00595623
		0.4496	2750	94	2656	188	2844	0.0661041	0.0661041		1	640.095	1.90523	638.19	3.81045	642	0.00593528	0.00595623
		0.4493	2750	95	2655	190	2845	0.0667838	0.0665266		1	641.092	1.90828	639.183	3.81656	643	0.00593555	0.00595623
		0.449	2751	95	2656	190	2846	0.0667604	0.0665266		1	642.089	1.91133	640.177	3.82266	644	0.00593581	0.00595623
		0.4484	2756	95	2661	190	2851	0.0666433	0.0665266		1	643.086	1.91439	641.171	3.82877	645	0.00593608	0.00595623
		0.4475	2757	95	2662	190	2852	0.0666199	0.0665266		1	644.083	1.91744	642.165	3.83488	646	0.00593634	0.00595623
		0.4451	2759	95	2664	190	2854	0.0665732	0.0665266		1	645.08	1.92049	643.159	3.84099	647	0.00593661	0.00595623
		0.4447	2760	95	2665	190	2855	0.0665499	0.0665266		1	646.076	1.92355	644.153	3.8471	648	0.00593688	0.00595623
		0.4446	2761	95	2666	190	2856	0.0665266	0.0665266		1	647.073	1.9266	645.147	3.85321	649	0.00593714	0.00595623
		0.4428	2761	96	2665	192	2857	0.0672034	0.0671094		1	648.07	1.92966	646.141	3.85932	650	0.00593741	0.00595623
		0.4426	2762	96	2666	192	2858	0.0671798	0.0671094		1	649.067	1.93272	647.135	3.86543	651	0.00593768	0.00595623
		0.4421	2763	96	2667	192	2859	0.0671563	0.0671094		1	650.064	1.93577	648.128	3.87154	652	0.00593795	0.00595623
		0.4419	2764	96	2668	192	2860	0.0671329	0.0671094		1	651.061	1.93883	649.122	3.87766	653	0.00593822	0.00595623
		0.4415	2765	96	2669	192	2861	0.0671094	0.0671094		1	652.058	1.94189	650.116	3.88377	654	0.00593849	0.00595623
		0.4405	2765	97	2668	194	2862	0.0677848	0.0673611		1	653.055	1.94494	651.11	3.88989	655	0.00593876	0.00595623
		0.4398	2766	97	2669	194	2863	0.0677611	0.0673611		1	654.052	1.948	652.104	3.896	656	0.00593903	0.00595623
		0.4384	2767	97	2670	194	2864	0.0677374	0.0673611		1	655.049	1.95106	653.098	3.90212	657	0.0059393	0.00595623
		0.4383	2768	97	2671	194	2865	0.0677138	0.0673611		1	656.046	1.95412	654.092	3.90824	658	0.00593957	0.00595623
		0.4379	2769	97	2672	194	2866	0.0676902	0.0673611		1	657.043	1.95718	655.086	3.91436	659	0.00593984	0.00595623
		0.4377	2772	97	2675	194	2869	0.0676194	0.0673611		1	658.04	1.96024	656.08	3.92048	660	0.00594011	0.00595623
		0.4374	2773	97	2676	194	2870	0.0675958	0.0673611		1	659.037	1.9633	657.073	3.9266	661	0.00594039	0.00595623
		0.4364	2774	97	2677	194	2871	0.0675723	0.0673611		1	660.034	1.96636	658.067	3.93272	662	0.00594066	0.00595623
		0.4341	2775	97	2678	194	2872	0.0675487	0.0673611		1	661.031	1.96942	659.061	3.93884	663	0.00594093	0.00595623
		0.4339	2776	97	2679	194	2873	0.0675252	0.0673611		1	662.028	1.97248	660.055	3.94496	664	0.00594121	0.00595623
		0.4338	2777	97	2680	194	2874	0.0675017	0.0673611		1	663.024	1.97554	661.049	3.95109	665	0.00594148	0.00595623
		0.4332	2778	97	2681	194	2875	0.0674783	0.0673611		1	664.021	1.97861	662.043	3.95721	666	0.00594176	0.00595623
		0.4324	2779	97	2682	194	2876	0.0674548	0.0673611		1	665.018	1.98167	663.037	3.96334	667	0.00594203	0.00595623
		0.4318	2780	97	2683	194	2877	0.0674314	0.0673611		1	666.015	1.98473	664.031	3.96946	668	0.00594231	0.00595623
		0.4317	2781	97	2684	194	2878	0.0674079	0.0673611		1	667.012	1.9878	665.024	3.97559	669	0.00594259	0.00595623
		0.4316	2782	97	2685	194	2879	0.0673845	0.0673611		1	668.009	1.99086	666.018	3.98172	670	0.00594286	0.00595623
		0.4312	2783	97	2686	194	2880	0.0673611	0.0673611		1	669.006	1.99392	667.012	3.98785	671	0.00594314	0.00595623
		0.4311	2783	98	2685	196	2881	0.0680319	0.0680319		1	670.003	1.99699	668.006	3.99398	672	0.00594342	0.00595623
		0.4301	2783	99	2684	198	2882	0.0687023	0.0686308		1	671	2.00005	669	4.00011	673	0.0059437	0.00595623
		0.4299	2786	99	2687	198	2885	0.0686308	0.0686308		1	671.997	2.00312	669.994	4.00624	674	0.00594398	0.00595623
		0.4297	2786	100	2686	200	2886	0.0693001	0.0692521		1	672.994	2.00619	670.988	4.01237	675	0.00594426	0.00595623
		0.4277	2788	100	2688	200	2888	0.0692521	0.0692521		1	673.991	2.00925	671.981	4.01851	676	0.00594454	0.00595623
		0.4276	2788	101	2687	202	2889	0.0699204	0.0699204		1	674.988	2.01232	672.975	4.02464	677	0.00594482	0.00595623
		0.4274	2788	102	2686	204	2890	0.0705882	0.0705882		1	675.985	2.01539	673.969	4.03078	678	0.0059451	0.00595623
		0.4265	2788	103	2685	206	2891	0.0712556	0.0712556		1	676.982	2.01846	674.963	4.03691	679	0.00594538	0.00595623
		0.4261	2789	104	2685	208	2893	0.0718977	0.0715022		1	677.978	2.02153	675.957	4.04305	680	0.00594566	0.00595623
		0.4256	2790	104	2686	208	2894	0.0718728	0.0715022		1	678.975	2.02459	676.951	4.04919	681	0.00594595	0.00595623
		0.4255	2791	104	2687	208	2895	0.071848	0.0715022		1	679.972	2.02766	677.945	4.05533	682	0.00594623	0.00595623
		0.4253	2792	104	2688	208	2896	0.0718232	0.0715022		1	680.969	2.03073	678.939	4.06147	683	0.00594651	0.00595623
		0.4249	2793	104	2689	208	2897	0.0717984	0.0715022		1	681.966	2.0338	679.932	4.06761	684	0.0059468	0.00595623
		0.4239	2794	104	2690	208	2898	0.0717736	0.0715022		1	682.963	2.03688	680.926	4.07375	685	0.00594708	0.00595623
		0.423	2795	104	2691	208	2899	0.0717489	0.0715022		1	683.96	2.03995	681.92	4.07989	686	0.00594737	0.00595623
		0.4216	2796	104	2692	208	2900	0.0717241	0.0715022		1	684.957	2.04302	682.914	4.08604	687	0.00594765	0.00595623
		0.4213	2797	104	2693	208	2901	0.0716994	0.0715022		1	685.954	2.04609	683.908	4.09218	688	0.00594794	0.00595623
		0.4197	2798	104	2694	208	2902	0.0716747	0.0715022		1	686.951	2.04916	684.902	4.09833	689	0.00594823	0.00595623
		0.4189	2799	104	2695	208	2903	0.07165	0.0715022		1	687.948	2.05224	685.896	4.10447	690	0.00594851	0.00595623
		0.4175	2801	104	2697	208	2905	0.0716007	0.0715022		1	688.945	2.05531	686.889	4.11062	691	0.0059488	0.00595623
		0.4172	2803	104	2699	208	2907	0.0715514	0.0715022		1	689.942	2.05838	687.883	4.11677	692	0.00594909	0.00595623
		0.4153	2804	104	2700	208	2908	0.0715268	0.0715022		1	690.939	2.06146	688.877	4.12292	693	0.00594938	0.00595623
		0.4149	2805	104	2701	208	2909	0.0715022	0.0715022		1	691.935	2.06453	689.871	4.12907	694	0.00594967	0.00595623
		0.4142	2806	105	2701	210	2911	0.0721402	0.0720412		1	692.932	2.06761	690.865	4.13522	695	0.00594996	0.00595623
		0.4135	2807	105	2702	210	2912	0.0721154	0.0720412		1	693.929	2.07069	691.859	4.14137	696	0.00595025	0.00595623
		0.4122	2808	105	2703	210	2913	0.0720906	0.0720412		1	694.926	2.07376	692.852	4.14753	697	0.00595054	0.00595623
		0.412	2809	105	2704	210	2914	0.0720659	0.0720412		1	695.923	2.07684	693.846	4.15368	698	0.00595083	0.00595623
		0.4119	2810	105	2705	210	2915	0.0720412	0.0720412		1	696.92	2.07992	694.84	4.15984	699	0.00595112	0.00595623
		0.4114	2810	106	2704	212	2916	0.0727023	0.0727023		1	697.917	2.083	695.834	4.16599	700	0.00595142	0.00595623
		0.4109	2810	107	2703	214	2917	0.073363	0.0733379		1	698.914	2.08607	696.828	4.17215	701	0.00595171	0.00595623
		0.4106	2811	107	2704	214	2918	0.0733379	0.0733379		1	699.911	2.08915	697.822	4.17831	702	0.005952	0.00595623
		0.4105	2811	108	2703	216	2919	0.0739979	0.0739726		1	700.908	2.09223	698.816	4.18447	703	0.0059523	0.00595623
		0.4103	2812	108	2704	216	2920	0.0739726	0.0739726		1	701.905	2.09531	699.809	4.19063	704	0.00595259	0.00595623
		0.41	2813	109	2704	218	2922	0.0746064	0.0745809		1	702.902	2.09839	700.803	4.19679	705	0.00595289	0.00595623
		0.4099	2814	109	2705	218	2923	0.0745809	0.0745809		1	703.899	2.10147	701.797	4.20295	706	0.00595319	0.00595623
		0.4096	2814	110	2704	220	2924	0.0752394	0.0752394		1	704.895	2.10456	702.791	4.20911	707	0.00595348	0.00595623
		0.4085	2815	111	2704	222	2926	0.0758715	0.0758715		1	705.892	2.10764	703.785	4.21528	708	0.00595378	0.00595623
		0.4079	2815	112	2703	224	2927	0.0765289	0.0764766		1	706.889	2.11072	704.779	4.22144	709	0.00595408	0.00595623
		0.4068	2817	112	2705	224	2929	0.0764766	0.0764766		1	707.886	2.1138	705.772	4.22761	710	0.00595438	0.00595623
		0.406	2817	113	2704	226	2930	0.0771331	0.0770542		1	708.883	2.11689	706.766	4.23377	711	0.00595467	0.00595623
		0.4055	2818	113	2705	226	2931	0.0771068	0.0770542		1	709.88	2.11997	707.76	4.23994	712	0.00595497	0.00595623
		0.4054	2820	113	2707	226	2933	0.0770542	0.0770542		1	710.877	2.12306	708.754	4.24611	713	0.00595527	0.00595623
		0.4048	2820	114	2706	228	2934	0.0777096	0.077551		1	711.874	2.12614	709.748	4.25228	714	0.00595558	0.00595623
		0.4038	2822	114	2708	228	2936	0.0776567	0.077551		1	712.871	2.12923	710.742	4.25845	715	0.00595588	0.00595623
		0.4032	2823	114	2709	228	2937	0.0776302	0.077551		1	713.868	2.13231	711.735	4.26462	716	0.00595618	0.00595623
		0.4024	2824	114	2710	228	2938	0.0776038	0.077551		1	714.865	2.1354	712.729	4.2708	717	0.00595648	0.00595623
		0.4022	2825	114	2711	228	2939	0.0775774	0.077551		1	715.862	2.13849	713.723	4.27697	718	0.00595678	0.00595623
		0.4004	2826	114	2712	228	2940	0.077551	0.077551		1	716.858	2.14157	714.717	4.28315	719	0.00595709	0.00595623
		0.3997	2826	115	2711	230	2941	0.0782047	0.0781781		1	717.855	2.14466	715.711	4.28932	720	0.00595739	0.00595623
		0.3995	2827	115	2712	230	2942	0.0781781	0.0781781		1	718.852	2.14775	716.704	4.2955	721	0.0059577	0.00595623
		0.3993	2827	116	2711	232	2943	0.0788311	0.0786974		1	719.849	2.15084	717.698	4.30168	722	0.005958	0.00595623
		0.3992	2828	116	2712	232	2944	0.0788043	0.0786974		1	720.846	2.15393	718.692	4.30786	723	0.00595831	0.00595623
		0.3977	2829	116	2713	232	2945	0.0787776	0.0786974		1	721.843	2.15702	719.686	4.31404	724	0.00595862	0.00595623
		0.3973	2830	116	2714	232	2946	0.0787508	0.0786974		1	722.84	2.16011	720.68	4.32022	725	0.00595892	0.00595623
		0.3972	2831	116	2715	232	2947	0.0787241	0.0786974		1	723.837	2.1632	721.674	4.3264	726	0.00595923	0.00595623
		0.3964	2832	116	2716	232	2948	0.0786974	0.0786974		1	724.834	2.16629	722.667	4.33259	727	0.00595954	0.00595623
		0.396	2832	117	2715	234	2949	0.0793489	0.0792952		1	725.831	2.16939	723.661	4.33877	728	0.00595985	0.00595623
		0.3954	2833	117	2716	234	2950	0.079322	0.0792952		1	726.828	2.17248	724.655	4.34496	729	0.00596016	0.00595623
		0.3951	2834	117	2717	234	2951	0.0792952	0.0792952		1	727.824	2.17557	725.649	4.35114	730	0.00596047	0.00595623
		0.3948	2834	118	2716	236	2952	0.0799458	0.0797836		1	728.821	2.17867	726.643	4.35733	731	0.00596078	0.00595623
		0.3937	2836	118	2718	236	2954	0.0798917	0.0797836		1	729.818	2.18176	727.636	4.36352	732	0.00596109	0.00595623
		0.3935	2837	118	2719	236	2955	0.0798646	0.0797836		1	730.815	2.18485	728.63	4.36971	733	0.0059614	0.00595623
		0.393	2838	118	2720	236	2956	0.0798376	0.0797836		1	731.812	2.18795	729.624	4.3759	734	0.00596172	0.00595623
		0.3928	2839	118	2721	236	2957	0.0798106	0.0797836		1	732.809	2.19105	730.618	4.38209	735	0.00596203	0.00595623
		0.3923	2840	118	2722	236	2958	0.0797836	0.0797836		1	733.806	2.19414	731.612	4.38829	736	0.00596234	0.00595623
		0.3915	2841	119	2722	238	2960	0.0804054	0.0802969		1	734.803	2.19724	732.606	4.39448	737	0.00596266	0.00595623
		0.3905	2842	119	2723	238	2961	0.0803783	0.0802969		1	735.8	2.20034	733.599	4.40068	738	0.00596298	0.00595623
		0.3882	2844	119	2725	238	2963	0.080324	0.0802969		1	736.797	2.20344	734.593	4.40687	739	0.00596329	0.00595623
		0.3874	2845	119	2726	238	2964	0.0802969	0.0802969		1	737.793	2.20653	735.587	4.41307	740	0.00596361	0.00595623
		0.3869	2845	120	2725	240	2965	0.0809444	0.0808625		1	738.79	2.20963	736.581	4.41927	741	0.00596393	0.00595623
		0.3866	2846	120	2726	240	2966	0.0809171	0.0808625		1	739.787	2.21273	737.575	4.42547	742	0.00596424	0.00595623
		0.3858	2847	120	2727	240	2967	0.0808898	0.0808625		1	740.784	2.21583	738.568	4.43167	743	0.00596456	0.00595623
		0.3854	2848	120	2728	240	2968	0.0808625	0.0808625		1	741.781	2.21894	739.562	4.43787	744	0.00596488	0.00595623
		0.385	2848	121	2727	242	2969	0.0815089	0.0815089		1	742.778	2.22204	740.556	4.44407	745	0.0059652	0.00595623
		0.3845	2848	122	2726	244	2970	0.0821549	0.0820996		1	743.775	2.22514	741.55	4.45028	746	0.00596552	0.00595623
		0.3836	2849	122	2727	244	2971	0.0821272	0.0820996		1	744.772	2.22824	742.544	4.45648	747	0.00596584	0.00595623
		0.3835	2850	122	2728	244	2972	0.0820996	0.0820996		1	745.769	2.23135	743.537	4.46269	748	0.00596616	0.00595623
		0.3826	2850	123	2727	246	2973	0.0827447	0.0826335		1	746.766	2.23445	744.531	4.4689	749	0.00596649	0.00595623
		0.3825	2851	123	2728	246	2974	0.0827169	0.0826335		1	747.762	2.23755	745.525	4.47511	750	0.00596681	0.00595623
		0.3821	2852	123	2729	246	2975	0.0826891	0.0826335		1	748.759	2.24066	746.519	4.48132	751	0.00596713	0.00595623
		0.3818	2853	123	2730	246	2976	0.0826613	0.0826335		1	749.756	2.24376	747.512	4.48753	752	0.00596746	0.00595623
		0.3815	2854	123	2731	246	2977	0.0826335	0.0826335		1	750.753	2.24687	748.506	4.49374	753	0.00596778	0.00595623
		0.3812	2854	124	2730	248	2978	0.0832774	0.0831657		1	751.75	2.24998	749.5	4.49995	754	0.00596811	0.00595623
		0.381	2855	124	2731	248	2979	0.0832494	0.0831657		1	752.747	2.25308	750.494	4.50617	755	0.00596844	0.00595623
		0.3808	2856	124	2732	248	2980	0.0832215	0.0831657		1	753.744	2.25619	751.488	4.51238	756	0.00596876	0.00595623
		0.38	2858	124	2734	248	2982	0.0831657	0.0831657		1	754.741	2.2593	752.481	4.5186	757	0.00596909	0.00595623
		0.3787	2858	125	2733	250	2983	0.0838082	0.0837802		1	755.738	2.26241	753.475	4.52482	758	0.00596942	0.00595623
		0.3786	2859	125	2734	250	2984	0.0837802	0.0837802		1	756.734	2.26552	754.469	4.53104	759	0.00596975	0.00595623
		0.3782	2859	126	2733	252	2985	0.0844221	0.0841121		0.9999	757.731	2.26863	755.463	4.53726	760	0.00597008	0.0063926
		0.3774	2860	126	2734	252	2986	0.0843938	0.0841121		0.9999	758.728	2.27174	756.457	4.54348	761	0.00597041	0.0063926
		0.3756	2863	126	2737	252	2989	0.0843091	0.0841121		0.9999	759.725	2.27485	757.45	4.5497	762	0.00597074	0.0063926
		0.3749	2864	126	2738	252	2990	0.0842809	0.0841121		0.9999	760.722	2.27796	758.444	4.55593	763	0.00597107	0.0063926
		0.3747	2866	126	2740	252	2992	0.0842246	0.0841121		0.9999	761.719	2.28108	759.438	4.56215	764	0.0059714	0.0063926
		0.374	2868	126	2742	252	2994	0.0841683	0.0841121		0.9999	762.716	2.28419	760.432	4.56838	765	0.00597174	0.0063926
		0.3736	2869	126	2743	252	2995	0.0841402	0.0841121		0.9999	763.713	2.2873	761.425	4.57461	766	0.00597207	0.0063926
		0.3732	2870	126	2744	252	2996	0.0841121	0.0841121		0.9999	764.71	2.29042	762.419	4.58083	767	0.0059724	0.0063926
		0.373	2870	127	2743	254	2997	0.0847514	0.0846667		0.9999	765.706	2.29353	763.413	4.58706	768	0.00597274	0.0063926
		0.3726	2873	127	2746	254	3000	0.0846667	0.0846667		0.9999	766.703	2.29665	764.407	4.5933	769	0.00597308	0.0063926
		0.3725	2873	128	2745	256	3001	0.0853049	0.0852481		0.9999	767.7	2.29976	765.4	4.59953	770	0.00597341	0.0063926
		0.372	2874	128	2746	256	3002	0.0852765	0.0852481		0.9999	768.697	2.30288	766.394	4.60576	771	0.00597375	0.0063926
		0.3708	2875	128	2747	256	3003	0.0852481	0.0852481		0.9999	769.694	2.306	767.388	4.612	772	0.00597409	0.0063926
		0.3705	2875	129	2746	258	3004	0.0858855	0.0858569		0.9999	770.691	2.30912	768.382	4.61823	773	0.00597443	0.0063926
		0.3704	2876	129	2747	258	3005	0.0858569	0.0858569		0.9999	771.688	2.31223	769.376	4.62447	774	0.00597477	0.0063926
		0.3698	2876	130	2746	260	3006	0.0864937	0.08635		0.9999	772.685	2.31535	770.369	4.63071	775	0.00597511	0.0063926
		0.3695	2878	130	2748	260	3008	0.0864362	0.08635		0.9999	773.682	2.31847	771.363	4.63695	776	0.00597545	0.0063926
		0.3689	2879	130	2749	260	3009	0.0864074	0.08635		0.9999	774.678	2.32159	772.357	4.64319	777	0.00597579	0.0063926
		0.3687	2880	130	2750	260	3010	0.0863787	0.08635		0.9999	775.675	2.32471	773.351	4.64943	778	0.00597613	0.0063926
		0.3682	2881	130	2751	260	3011	0.08635	0.08635		0.9999	776.672	2.32784	774.344	4.65567	779	0.00597647	0.0063926
		0.3681	2881	131	2750	262	3012	0.0869854	0.0869854		0.9999	777.669	2.33096	775.338	4.66192	780	0.00597682	0.0063926
		0.3679	2881	132	2749	264	3013	0.0876203	0.0876203		0.9999	778.666	2.33408	776.332	4.66816	781	0.00597716	0.0063926
		0.3677	2881	133	2748	266	3014	0.0882548	0.0881963		0.9999	779.663	2.3372	777.326	4.67441	782	0.00597751	0.0063926
		0.3668	2882	133	2749	266	3015	0.0882255	0.0881963		0.9999	780.66	2.34033	778.319	4.68066	783	0.00597785	0.0063926
		0.3665	2883	133	2750	266	3016	0.0881963	0.0881963		0.9999	781.657	2.34345	779.313	4.68691	784	0.0059782	0.0063926
		0.366	2883	134	2749	268	3017	0.08883	0.0886243		0.9999	782.653	2.34658	780.307	4.69316	785	0.00597855	0.0063926
		0.3654	2884	134	2750	268	3018	0.0888005	0.0886243		0.9999	783.65	2.34971	781.301	4.69941	786	0.00597889	0.0063926
		0.3647	2885	134	2751	268	3019	0.0887711	0.0886243		0.9999	784.647	2.35283	782.294	4.70566	787	0.00597924	0.0063926
		0.3638	2886	134	2752	268	3020	0.0887417	0.0886243		0.9999	785.644	2.35596	783.288	4.71192	788	0.00597959	0.0063926
		0.3633	2888	134	2754	268	3022	0.088683	0.0886243		0.9999	786.641	2.35909	784.282	4.71817	789	0.00597994	0.0063926
		0.3631	2889	134	2755	268	3023	0.0886537	0.0886243		0.9999	787.638	2.36222	785.276	4.72443	790	0.00598029	0.0063926
		0.3615	2890	134	2756	268	3024	0.0886243	0.0886243		0.9999	788.635	2.36534	786.269	4.73069	791	0.00598064	0.0063926
		0.3612	2890	135	2755	270	3025	0.0892562	0.0891972		0.9999	789.632	2.36847	787.263	4.73695	792	0.005981	0.0063926
		0.3607	2892	135	2757	270	3027	0.0891972	0.0891972		0.9999	790.628	2.3716	788.257	4.74321	793	0.00598135	0.0063926
		0.3604	2892	136	2756	272	3028	0.0898283	0.089769		0.9999	791.625	2.37474	789.251	4.74947	794	0.0059817	0.0063926
		0.3591	2894	136	2758	272	3030	0.089769	0.089769		0.9999	792.622	2.37787	790.244	4.75574	795	0.00598206	0.0063926
		0.3587	2894	137	2757	274	3031	0.0903992	0.0903694		0.9999	793.619	2.381	791.238	4.762	796	0.00598241	0.0063926
		0.3577	2895	137	2758	274	3032	0.0903694	0.0903694		0.9999	794.616	2.38413	792.232	4.76827	797	0.00598277	0.0063926
		0.3565	2895	138	2757	276	3033	0.090999	0.090999		0.9999	795.613	2.38727	793.225	4.77453	798	0.00598313	0.0063926
		0.3561	2896	139	2757	278	3035	0.091598	0.0915679		0.9999	796.61	2.3904	794.219	4.7808	799	0.00598348	0.0063926
		0.3559	2897	139	2758	278	3036	0.0915679	0.0915679		0.9999	797.606	2.39354	795.213	4.78707	800	0.00598384	0.0063926
		0.3556	2897	140	2757	280	3037	0.0921962	0.0921962		0.9999	798.603	2.39667	796.207	4.79334	801	0.0059842	0.0063926
		0.3555	2897	141	2756	282	3038	0.0928242	0.0923984		0.9999	799.6	2.39981	797.2	4.79962	802	0.00598456	0.0063926
		0.3553	2898	141	2757	282	3039	0.0927937	0.0923984		0.9999	800.597	2.40295	798.194	4.80589	803	0.00598492	0.0063926
		0.3548	2901	141	2760	282	3042	0.0927022	0.0923984		0.9999	801.594	2.40608	799.188	4.81217	804	0.00598528	0.0063926
		0.3544	2902	141	2761	282	3043	0.0926717	0.0923984		0.9999	802.591	2.40922	800.182	4.81844	805	0.00598564	0.0063926
		0.3542	2904	141	2763	282	3045	0.0926108	0.0923984		0.9999	803.588	2.41236	801.175	4.82472	806	0.00598601	0.0063926
		0.3536	2905	141	2764	282	3046	0.0925804	0.0923984		0.9999	804.584	2.4155	802.169	4.831	807	0.00598637	0.0063926
		0.3534	2906	141	2765	282	3047	0.09255	0.0923984		0.9999	805.581	2.41864	803.163	4.83728	808	0.00598673	0.0063926
		0.3523	2907	141	2766	282	3048	0.0925197	0.0923984		0.9999	806.578	2.42178	804.156	4.84356	809	0.0059871	0.0063926
		0.3517	2908	141	2767	282	3049	0.0924893	0.0923984		0.9999	807.575	2.42492	805.15	4.84985	810	0.00598746	0.0063926
		0.3515	2909	141	2768	282	3050	0.092459	0.0923984		0.9999	808.572	2.42807	806.144	4.85613	811	0.00598783	0.0063926
		0.3514	2910	141	2769	282	3051	0.0924287	0.0923984		0.9999	809.569	2.43121	807.138	4.86242	812	0.0059882	0.0063926
		0.3513	2911	141	2770	282	3052	0.0923984	0.0923984		0.9999	810.566	2.43435	808.131	4.8687	813	0.00598857	0.0063926
		0.3503	2911	142	2769	284	3053	0.0930233	0.0929015		0.9999	811.563	2.4375	809.125	4.87499	814	0.00598894	0.0063926
		0.3496	2912	142	2770	284	3054	0.0929928	0.0929015		0.9999	812.559	2.44064	810.119	4.88128	815	0.00598931	0.0063926
		0.3492	2914	142	2772	284	3056	0.0929319	0.0929015		0.9999	813.556	2.44379	811.112	4.88758	816	0.00598968	0.0063926
		0.349	2915	142	2773	284	3057	0.0929015	0.0929015		0.9999	814.553	2.44693	812.106	4.89387	817	0.00599005	0.0063926
		0.3486	2915	143	2772	286	3058	0.0935252	0.0935252		0.9999	815.55	2.45008	813.1	4.90016	818	0.00599042	0.0063926
		0.3485	2915	144	2771	288	3059	0.0941484	0.0938416		0.9999	816.547	2.45323	814.094	4.90646	819	0.00599079	0.0063926
		0.3482	2916	144	2772	288	3060	0.0941176	0.0938416		0.9999	817.544	2.45638	815.087	4.91276	820	0.00599117	0.0063926
		0.3471	2917	144	2773	288	3061	0.0940869	0.0938416		0.9999	818.54	2.45953	816.081	4.91905	821	0.00599154	0.0063926
		0.3469	2918	144	2774	288	3062	0.0940562	0.0938416		0.9999	819.537	2.46268	817.075	4.92535	822	0.00599191	0.0063926
		0.3463	2919	144	2775	288	3063	0.0940255	0.0938416		0.9999	820.534	2.46583	818.068	4.93166	823	0.00599229	0.0063926
		0.3462	2920	144	2776	288	3064	0.0939948	0.0938416		0.9999	821.531	2.46898	819.062	4.93796	824	0.00599267	0.0063926
		0.3452	2921	144	2777	288	3065	0.0939641	0.0938416		0.9999	822.528	2.47213	820.056	4.94426	825	0.00599304	0.0063926
		0.345	2922	144	2778	288	3066	0.0939335	0.0938416		0.9999	823.525	2.47528	821.049	4.95057	826	0.00599342	0.0063926
		0.3448	2923	144	2779	288	3067	0.0939028	0.0938416		0.9999	824.522	2.47844	822.043	4.95687	827	0.0059938	0.0063926
		0.3443	2924	144	2780	288	3068	0.0938722	0.0938416		0.9999	825.518	2.48159	823.037	4.96318	828	0.00599418	0.0063926
		0.3437	2925	144	2781	288	3069	0.0938416	0.0938416		0.9999	826.515	2.48475	824.031	4.96949	829	0.00599456	0.0063926
		0.3435	2925	145	2780	290	3070	0.0944625	0.0943703		0.9999	827.512	2.4879	825.024	4.9758	830	0.00599494	0.0063926
		0.3433	2927	145	2782	290	3072	0.094401	0.0943703		0.9999	828.509	2.49106	826.018	4.98212	831	0.00599533	0.0063926
		0.3429	2928	145	2783	290	3073	0.0943703	0.0943703		0.9999	829.506	2.49422	827.012	4.98843	832	0.00599571	0.0063926
		0.3417	2928	146	2782	292	3074	0.0949902	0.0949902		0.9999	830.503	2.49737	828.005	4.99475	833	0.00599609	0.0063926
		0.341	2928	147	2781	294	3075	0.0956098	0.0955476		0.9999	831.499	2.50053	828.999	5.00106	834	0.00599648	0.0063926
		0.3409	2929	147	2782	294	3076	0.0955787	0.0955476		0.9999	832.496	2.50369	829.993	5.00738	835	0.00599686	0.0063926
		0.3407	2930	147	2783	294	3077	0.0955476	0.0955476		0.9999	833.493	2.50685	830.986	5.0137	836	0.00599725	0.0063926
		0.3406	2931	148	2783	296	3079	0.0961351	0.0961039		0.9999	834.49	2.51001	831.98	5.02002	837	0.00599764	0.0063926
		0.3405	2932	148	2784	296	3080	0.0961039	0.0961039		0.9999	835.487	2.51317	832.974	5.02635	838	0.00599803	0.0063926
		0.3401	2932	149	2783	298	3081	0.0967218	0.0962532		0.9999	836.484	2.51633	833.967	5.03267	839	0.00599841	0.0063926
		0.3394	2933	149	2784	298	3082	0.0966905	0.0962532		0.9999	837.481	2.5195	834.961	5.039	840	0.0059988	0.0063926
		0.3385	2935	149	2786	298	3084	0.0966278	0.0962532		0.9999	838.477	2.52266	835.955	5.04532	841	0.00599919	0.0063926
		0.3384	2936	149	2787	298	3085	0.0965964	0.0962532		0.9999	839.474	2.52583	836.948	5.05165	842	0.00599959	0.0063926
		0.3379	2939	149	2790	298	3088	0.0965026	0.0962532		0.9999	840.471	2.52899	837.942	5.05798	843	0.00599998	0.0063926
		0.3375	2941	149	2792	298	3090	0.0964401	0.0962532		0.9999	841.468	2.53216	838.936	5.06431	844	0.00600037	0.0063926
		0.3374	2945	149	2796	298	3094	0.0963154	0.0962532		0.9999	842.465	2.53532	839.929	5.07065	845	0.00600076	0.0063926
		0.336	2946	149	2797	298	3095	0.0962843	0.0962532		0.9999	843.462	2.53849	840.923	5.07698	846	0.00600116	0.0063926
		0.3359	2947	149	2798	298	3096	0.0962532	0.0962532		0.9999	844.458	2.54166	841.917	5.08332	847	0.00600155	0.0063926
		0.3351	2947	150	2797	300	3097	0.0968679	0.0968679		0.9999	845.455	2.54483	842.91	5.08965	848	0.00600195	0.0063926
		0.3347	2947	152	2795	304	3099	0.0980962	0.0980962		0.9999	846.452	2.548	843.904	5.09599	849	0.00600235	0.0063926
		0.3345	2947	153	2794	306	3100	0.0987097	0.0987097		0.9999	847.449	2.55117	844.898	5.10233	850	0.00600275	0.0063926
		0.3336	2947	154	2793	308	3101	0.0993228	0.0992908		0.9999	848.446	2.55434	845.891	5.10868	851	0.00600314	0.0063926
		0.3332	2948	154	2794	308	3102	0.0992908	0.0992908		0.9999	849.442	2.55751	846.885	5.11502	852	0.00600354	0.0063926
		0.333	2948	155	2793	310	3103	0.0999033	0.0998711		0.9999	850.439	2.56068	847.879	5.12136	853	0.00600394	0.0063926
		0.3328	2949	155	2794	310	3104	0.0998711	0.0998711		0.9999	851.436	2.56386	848.872	5.12771	854	0.00600435	0.0063926
		0.3325	2949	156	2793	312	3105	0.100483	0.100483		0.9999	852.433	2.56703	849.866	5.13406	855	0.00600475	0.0063926
		0.332	2949	157	2792	314	3106	0.101095	0.101095		0.9999	853.43	2.5702	850.86	5.14041	856	0.00600515	0.0063926
		0.331	2950	159	2791	318	3109	0.102284	0.102251		0.9999	854.427	2.57338	851.853	5.14676	857	0.00600555	0.0063926
		0.3309	2951	159	2792	318	3110	0.102251	0.102251		0.9999	855.423	2.57656	852.847	5.15311	858	0.00600596	0.0063926
		0.3308	2951	160	2791	320	3111	0.102861	0.102861		0.9999	856.42	2.57973	853.841	5.15947	859	0.00600636	0.0063926
		0.3301	2951	161	2790	322	3112	0.10347	0.103271		0.9999	857.417	2.58291	854.834	5.16582	860	0.00600677	0.0063926
		0.33	2952	161	2791	322	3113	0.103437	0.103271		0.9999	858.414	2.58609	855.828	5.17218	861	0.00600718	0.0063926
		0.3292	2953	161	2792	322	3114	0.103404	0.103271		0.9999	859.411	2.58927	856.821	5.17854	862	0.00600759	0.0063926
		0.3277	2954	161	2793	322	3115	0.103371	0.103271		0.9999	860.408	2.59245	857.815	5.1849	863	0.006008	0.0063926
		0.3272	2955	161	2794	322	3116	0.103338	0.103271		0.9999	861.404	2.59563	858.809	5.19126	864	0.00600841	0.0063926
		0.3266	2957	161	2796	322	3118	0.103271	0.103271		0.9999	862.401	2.59881	859.802	5.19763	865	0.00600882	0.0063926
		0.3265	2957	162	2795	324	3119	0.103879	0.103713		0.9999	863.398	2.602	860.796	5.20399	866	0.00600923	0.0063926
		0.3263	2958	162	2796	324	3120	0.103846	0.103713		0.9999	864.395	2.60518	861.79	5.21036	867	0.00600964	0.0063926
		0.3262	2959	162	2797	324	3121	0.103813	0.103713		0.9999	865.392	2.60836	862.783	5.21673	868	0.00601005	0.0063926
		0.326	2960	162	2798	324	3122	0.10378	0.103713		0.9999	866.388	2.61155	863.777	5.2231	869	0.00601047	0.0063926
		0.3259	2961	162	2799	324	3123	0.103746	0.103713		0.9999	867.385	2.61473	864.771	5.22947	870	0.00601088	0.0063926
		0.3256	2962	162	2800	324	3124	0.103713	0.103713		0.9999	868.382	2.61792	865.764	5.23584	871	0.0060113	0.0063926
		0.3253	2963	163	2800	326	3126	0.104287	0.10422		0.9999	869.379	2.62111	866.758	5.24222	872	0.00601172	0.0063926
		0.3239	2964	163	2801	326	3127	0.104253	0.10422		0.9999	870.376	2.6243	867.751	5.24859	873	0.00601213	0.0063926
		0.3238	2965	163	2802	326	3128	0.10422	0.10422		0.9999	871.373	2.62749	868.745	5.25497	874	0.00601255	0.0063926
		0.3236	2965	164	2801	328	3129	0.104826	0.104826		0.9999	872.369	2.63067	869.739	5.26135	875	0.00601297	0.0063926
		0.323	2965	165	2800	330	3130	0.105431	0.105297		0.9999	873.366	2.63387	870.732	5.26773	876	0.00601339	0.0063926
		0.3229	2969	165	2804	330	3134	0.105297	0.105297		0.9999	874.363	2.63706	871.726	5.27411	877	0.00601381	0.0063926
		0.3214	2970	166	2804	332	3136	0.105867	0.105867		0.9999	875.36	2.64025	872.72	5.2805	878	0.00601423	0.0063926
		0.3212	2970	167	2803	334	3137	0.106471	0.106336		0.9999	876.357	2.64344	873.713	5.28688	879	0.00601466	0.0063926
		0.3208	2971	167	2804	334	3138	0.106437	0.106336		0.9999	877.353	2.64664	874.707	5.29327	880	0.00601508	0.0063926
		0.3205	2972	167	2805	334	3139	0.106403	0.106336		0.9999	878.35	2.64983	875.7	5.29966	881	0.00601551	0.0063926
		0.3194	2973	167	2806	334	3140	0.106369	0.106336		0.9999	879.347	2.65303	876.694	5.30605	882	0.00601593	0.0063926
		0.3193	2974	167	2807	334	3141	0.106336	0.106336		0.9999	880.344	2.65622	877.688	5.31244	883	0.00601636	0.0063926
		0.3192	2974	168	2806	336	3142	0.106938	0.10687		0.9999	881.341	2.65942	878.681	5.31884	884	0.00601679	0.0063926
		0.3176	2975	168	2807	336	3143	0.106904	0.10687		0.9999	882.337	2.66262	879.675	5.32523	885	0.00601721	0.0063926
		0.3171	2976	168	2808	336	3144	0.10687	0.10687		0.9999	883.334	2.66582	880.668	5.33163	886	0.00601764	0.0063926
		0.3166	2976	169	2807	338	3145	0.107472	0.107472		0.9999	884.331	2.66902	881.662	5.33803	887	0.00601807	0.0063926
		0.316	2976	170	2806	340	3146	0.108074	0.107902		0.9999	885.328	2.67222	882.656	5.34443	888	0.00601851	0.0063926
		0.3153	2981	170	2811	340	3151	0.107902	0.107902		0.9999	886.325	2.67542	883.649	5.35084	889	0.00601894	0.0063926
		0.3148	2981	171	2810	342	3152	0.108503	0.108503		0.9999	887.321	2.67862	884.643	5.35724	890	0.00601937	0.0063926
		0.3139	2981	172	2809	344	3153	0.109102	0.109068		0.9999	888.318	2.68182	885.636	5.36365	891	0.0060198	0.0063926
		0.3138	2982	172	2810	344	3154	0.109068	0.109068		0.9999	889.315	2.68503	886.63	5.37005	892	0.00602024	0.0063926
		0.3137	2982	173	2809	346	3155	0.109667	0.109563		0.9999	890.312	2.68823	887.624	5.37646	893	0.00602067	0.0063926
		0.313	2983	173	2810	346	3156	0.109632	0.109563		0.9999	891.309	2.69144	888.617	5.38287	894	0.00602111	0.0063926
		0.3122	2984	173	2811	346	3157	0.109598	0.109563		0.9999	892.305	2.69464	889.611	5.38929	895	0.00602155	0.0063926
		0.312	2985	173	2812	346	3158	0.109563	0.109563		0.9999	893.302	2.69785	890.604	5.3957	896	0.00602199	0.0063926
		0.3117	2985	174	2811	348	3159	0.110161	0.110161		0.9999	894.299	2.70106	891.598	5.40212	897	0.00602243	0.0063926
		0.3114	2985	175	2810	350	3160	0.110759	0.110759		0.9999	895.296	2.70427	892.591	5.40853	898	0.00602287	0.0063926
		0.3106	2986	176	2810	352	3162	0.111322	0.111216		0.9999	896.293	2.70748	893.585	5.41495	899	0.00602331	0.0063926
		0.3101	2987	176	2811	352	3163	0.111287	0.111216		0.9999	897.289	2.71069	894.579	5.42137	900	0.00602375	0.0063926
		0.3092	2988	176	2812	352	3164	0.111252	0.111216		0.9999	898.286	2.7139	895.572	5.4278	901	0.00602419	0.0063926
		0.309	2989	176	2813	352	3165	0.111216	0.111216		0.9999	899.283	2.71711	896.566	5.43422	902	0.00602464	0.0063926
		0.3086	2989	177	2812	354	3166	0.111813	0.111637		0.9999	900.28	2.72032	897.559	5.44065	903	0.00602508	0.0063926
		0.3079	2990	177	2813	354	3167	0.111778	0.111637		0.9999	901.276	2.72354	898.553	5.44708	904	0.00602553	0.0063926
		0.3074	2991	177	2814	354	3168	0.111742	0.111637		0.9999	902.273	2.72675	899.546	5.45351	905	0.00602597	0.0063926
		0.3067	2993	177	2816	354	3170	0.111672	0.111637		0.9999	903.27	2.72997	900.54	5.45994	906	0.00602642	0.0063926
		0.3066	2994	177	2817	354	3171	0.111637	0.111637		0.9999	904.267	2.73319	901.534	5.46637	907	0.00602687	0.0063926
		0.3065	2994	178	2816	356	3172	0.112232	0.112232		0.9999	905.264	2.7364	902.527	5.47281	908	0.00602732	0.0063926
		0.305	2994	179	2815	358	3173	0.112827	0.112827		0.9999	906.26	2.73962	903.521	5.47924	909	0.00602777	0.0063926
		0.3048	2996	180	2816	360	3176	0.11335	0.113279		0.9999	907.257	2.74284	904.514	5.48568	910	0.00602822	0.0063926
		0.3036	2997	180	2817	360	3177	0.113314	0.113279		0.9999	908.254	2.74606	905.508	5.49212	911	0.00602867	0.0063926
		0.3033	2998	180	2818	360	3178	0.113279	0.113279		0.9999	909.251	2.74928	906.501	5.49856	912	0.00602913	0.0063926
		0.3031	2999	181	2818	362	3180	0.113836	0.113836		0.9999	910.247	2.7525	907.495	5.50501	913	0.00602958	0.0063926
		0.303	2999	182	2817	364	3181	0.114429	0.114214		0.9999	911.244	2.75573	908.489	5.51145	914	0.00603004	0.0063926
		0.3027	3000	182	2818	364	3182	0.114393	0.114214		0.9999	912.241	2.75895	909.482	5.5179	915	0.00603049	0.0063926
		0.3026	3002	182	2820	364	3184	0.114322	0.114214		0.9999	913.238	2.76218	910.476	5.52435	916	0.00603095	0.0063926
		0.3023	3005	182	2823	364	3187	0.114214	0.114214		0.9999	914.235	2.7654	911.469	5.5308	917	0.00603141	0.0063926
		0.3018	3005	183	2822	366	3188	0.114806	0.11477		0.9999	915.231	2.76863	912.463	5.53726	918	0.00603187	0.0063926
		0.3016	3006	183	2823	366	3189	0.11477	0.11477		0.9999	916.228	2.77186	913.456	5.54371	919	0.00603233	0.0063926
		0.3012	3007	184	2823	368	3191	0.115324	0.115216		0.9999	917.225	2.77508	914.45	5.55017	920	0.00603279	0.0063926
		0.3007	3008	184	2824	368	3192	0.115288	0.115216		0.9999	918.222	2.77831	915.443	5.55662	921	0.00603325	0.0063926
		0.3006	3009	184	2825	368	3193	0.115252	0.115216		0.9999	919.218	2.78154	916.437	5.56309	922	0.00603371	0.0063926
		0.3005	3010	184	2826	368	3194	0.115216	0.115216		0.9999	920.215	2.78477	917.43	5.56955	923	0.00603418	0.0063926
		0.2998	3010	185	2825	370	3195	0.115806	0.115806		0.9999	921.212	2.78801	918.424	5.57601	924	0.00603464	0.0063926
		0.2992	3010	186	2824	372	3196	0.116395	0.116323		0.9999	922.209	2.79124	919.418	5.58248	925	0.00603511	0.0063926
		0.2987	3011	186	2825	372	3197	0.116359	0.116323		0.9999	923.206	2.79447	920.411	5.58894	926	0.00603558	0.0063926
		0.2986	3012	186	2826	372	3198	0.116323	0.116323		0.9999	924.202	2.79771	921.405	5.59541	927	0.00603604	0.0063926
		0.2982	3012	187	2825	374	3199	0.116912	0.116547		0.9999	925.199	2.80094	922.398	5.60188	928	0.00603651	0.0063926
		0.298	3013	187	2826	374	3200	0.116875	0.116547		0.9999	926.196	2.80418	923.392	5.60836	929	0.00603698	0.0063926
		0.2975	3014	187	2827	374	3201	0.116838	0.116547		0.9999	927.193	2.80742	924.385	5.61483	930	0.00603745	0.0063926
		0.2968	3016	187	2829	374	3203	0.116766	0.116547		0.9999	928.189	2.81065	925.379	5.62131	931	0.00603793	0.0063926
		0.2967	3019	187	2832	374	3206	0.116656	0.116547		0.9999	929.186	2.81389	926.372	5.62779	932	0.0060384	0.0063926
		0.2966	3020	187	2833	374	3207	0.11662	0.116547		0.9999	930.183	2.81713	927.366	5.63427	933	0.00603887	0.0063926
		0.2962	3021	187	2834	374	3208	0.116584	0.116547		0.9999	931.18	2.82038	928.359	5.64075	934	0.00603935	0.0063926
		0.2957	3022	187	2835	374	3209	0.116547	0.116547		0.9999	932.176	2.82362	929.353	5.64723	935	0.00603982	0.0063926
		0.2948	3022	188	2834	376	3210	0.117134	0.117134		0.9999	933.173	2.82686	930.346	5.65372	936	0.0060403	0.0063926
		0.2946	3022	189	2833	378	3211	0.11772	0.117537		0.9999	934.17	2.8301	931.34	5.66021	937	0.00604078	0.0063926
		0.2942	3023	189	2834	378	3212	0.117684	0.117537		0.9999	935.167	2.83335	932.333	5.6667	938	0.00604126	0.0063926
		0.2938	3024	189	2835	378	3213	0.117647	0.117537		0.9999	936.163	2.8366	933.327	5.67319	939	0.00604174	0.0063926
		0.2935	3025	189	2836	378	3214	0.11761	0.117537		0.9999	937.16	2.83984	934.32	5.67968	940	0.00604222	0.0063926
		0.2924	3026	189	2837	378	3215	0.117574	0.117537		0.9999	938.157	2.84309	935.314	5.68618	941	0.0060427	0.0063926
		0.292	3027	189	2838	378	3216	0.117537	0.117537		0.9999	939.154	2.84634	936.307	5.69268	942	0.00604318	0.0063926
		0.2919	3027	190	2837	380	3217	0.118122	0.118012		0.9999	940.15	2.84959	937.301	5.69918	943	0.00604367	0.0063926
		0.2914	3028	190	2838	380	3218	0.118086	0.118012		0.9999	941.147	2.85284	938.294	5.70568	944	0.00604415	0.0063926
		0.2913	3030	190	2840	380	3220	0.118012	0.118012		0.9999	942.144	2.85609	939.288	5.71218	945	0.00604464	0.0063926
		0.2911	3030	191	2839	382	3221	0.118597	0.118376		0.9999	943.141	2.85934	940.281	5.71869	946	0.00604512	0.0063926
		0.2908	3031	191	2840	382	3222	0.11856	0.118376		0.9999	944.137	2.8626	941.275	5.72519	947	0.00604561	0.0063926
		0.2902	3032	191	2841	382	3223	0.118523	0.118376		0.9999	945.134	2.86585	942.268	5.7317	948	0.0060461	0.0063926
		0.29	3034	191	2843	382	3225	0.11845	0.118376		0.9999	946.131	2.86911	943.262	5.73821	949	0.00604659	0.0063926
		0.2899	3035	191	2844	382	3226	0.118413	0.118376		0.9999	947.128	2.87236	944.255	5.74473	950	0.00604708	0.0063926
		0.2895	3036	191	2845	382	3227	0.118376	0.118376		0.9999	948.124	2.87562	945.249	5.75124	951	0.00604757	0.0063926
		0.2888	3036	192	2844	384	3228	0.118959	0.118812		0.9999	949.121	2.87888	946.242	5.75776	952	0.00604807	0.0063926
		0.2887	3039	192	2847	384	3231	0.118849	0.118812		0.9999	950.118	2.88214	947.236	5.76428	953	0.00604856	0.0063926
		0.288	3040	192	2848	384	3232	0.118812	0.118812		0.9999	951.115	2.8854	948.229	5.7708	954	0.00604905	0.0063926
		0.2869	3040	193	2847	386	3233	0.119394	0.119394		0.9999	952.111	2.88866	949.223	5.77732	955	0.00604955	0.0063926
		0.2866	3040	194	2846	388	3234	0.119975	0.119901		0.9999	953.108	2.89192	950.216	5.78385	956	0.00605005	0.0063926
		0.2851	3041	194	2847	388	3235	0.119938	0.119901		0.9999	954.105	2.89519	951.21	5.79037	957	0.00605055	0.0063926
		0.2844	3042	194	2848	388	3236	0.119901	0.119901		0.9999	955.102	2.89845	952.203	5.7969	958	0.00605104	0.0063926
		0.2843	3042	195	2847	390	3237	0.120482	0.120408		0.9999	956.098	2.90172	953.197	5.80343	959	0.00605154	0.0063926
		0.2842	3043	195	2848	390	3238	0.120445	0.120408		0.9999	957.095	2.90498	954.19	5.80996	960	0.00605205	0.0063926
		0.284	3044	195	2849	390	3239	0.120408	0.120408		0.9999	958.092	2.90825	955.184	5.8165	961	0.00605255	0.0063926
		0.2838	3044	196	2848	392	3240	0.120988	0.12095		0.9999	959.088	2.91152	956.177	5.82304	962	0.00605305	0.0063926
		0.2837	3045	196	2849	392	3241	0.12095	0.12095		0.9999	960.085	2.91479	957.17	5.82957	963	0.00605356	0.0063926
		0.2835	3045	197	2848	394	3242	0.12153	0.12153		0.9999	961.082	2.91806	958.164	5.83612	964	0.00605406	0.0063926
		0.283	3046	198	2848	396	3244	0.122072	0.121884		0.9999	962.079	2.92133	959.157	5.84266	965	0.00605457	0.0063926
		0.2815	3047	198	2849	396	3245	0.122034	0.121884		0.9999	963.075	2.9246	960.151	5.8492	966	0.00605508	0.0063926
		0.2814	3048	198	2850	396	3246	0.121996	0.121884		0.9999	964.072	2.92788	961.144	5.85575	967	0.00605558	0.0063926
		0.2812	3049	198	2851	396	3247	0.121959	0.121884		0.9999	965.069	2.93115	962.138	5.8623	968	0.00605609	0.0063926
		0.281	3050	198	2852	396	3248	0.121921	0.121884		0.9999	966.066	2.93443	963.131	5.86885	969	0.0060566	0.0063926
		0.2808	3051	198	2853	396	3249	0.121884	0.121884		0.9999	967.062	2.9377	964.125	5.8754	970	0.00605712	0.0063926
		0.2806	3051	199	2852	398	3250	0.122462	0.122462		0.9999	968.059	2.94098	965.118	5.88196	971	0.00605763	0.0063926
		0.2804	3051	200	2851	400	3251	0.123039	0.122812		0.9999	969.056	2.94426	966.111	5.88852	972	0.00605814	0.0063926
		0.2795	3053	200	2853	400	3253	0.122963	0.122812		0.9999	970.052	2.94754	967.105	5.89507	973	0.00605866	0.0063926
		0.279	3054	200	2854	400	3254	0.122926	0.122812		0.9999	971.049	2.95082	968.098	5.90164	974	0.00605917	0.0063926
		0.2787	3055	200	2855	400	3255	0.122888	0.122812		0.9999	972.046	2.9541	969.092	5.9082	975	0.00605969	0.0063926
		0.2786	3056	200	2856	400	3256	0.12285	0.122812		0.9999	973.043	2.95738	970.085	5.91477	976	0.00606021	0.0063926
		0.2783	3057	200	2857	400	3257	0.122812	0.122812		0.9999	974.039	2.96067	971.079	5.92133	977	0.00606073	0.0063926
		0.2782	3058	201	2857	402	3259	0.123351	0.123313		0.9999	975.036	2.96395	972.072	5.9279	978	0.00606125	0.0063926
		0.2777	3059	201	2858	402	3260	0.123313	0.123313		0.9999	976.033	2.96724	973.066	5.93447	979	0.00606177	0.0063926
		0.2774	3060	202	2858	404	3262	0.12385	0.123699		0.9999	977.029	2.97052	974.059	5.94105	980	0.00606229	0.0063926
		0.2772	3062	202	2860	404	3264	0.123775	0.123699		0.9999	978.026	2.97381	975.052	5.94762	981	0.00606282	0.0063926
		0.277	3063	202	2861	404	3265	0.123737	0.123699		0.9999	979.023	2.9771	976.046	5.9542	982	0.00606334	0.0063926
		0.2768	3064	202	2862	404	3266	0.123699	0.123699		0.9999	980.02	2.98039	977.039	5.96078	983	0.00606387	0.0063926
		0.2767	3064	203	2861	406	3267	0.124273	0.123932		0.9999	981.016	2.98368	978.033	5.96736	984	0.0060644	0.0063926
		0.276	3065	203	2862	406	3268	0.124235	0.123932		0.9999	982.013	2.98697	979.026	5.97395	985	0.00606492	0.0063926
		0.275	3066	203	2863	406	3269	0.124197	0.123932		0.9999	983.01	2.99027	980.019	5.98054	986	0.00606545	0.0063926
		0.2749	3069	203	2866	406	3272	0.124083	0.123932		0.9999	984.006	2.99356	981.013	5.98712	987	0.00606598	0.0063926
		0.2746	3070	203	2867	406	3273	0.124045	0.123932		0.9999	985.003	2.99686	982.006	5.99372	988	0.00606651	0.0063926
		0.2744	3071	203	2868	406	3274	0.124007	0.123932		0.9999	986	3.00015	983	6.00031	989	0.00606705	0.0063926
		0.2741	3073	203	2870	406	3276	0.123932	0.123932		0.9999	986.997	3.00345	983.993	6.0069	990	0.00606758	0.0063926
		0.274	3073	204	2869	408	3277	0.124504	0.124428		0.9999	987.993	3.00675	984.986	6.0135	991	0.00606811	0.0063926
		0.2735	3074	204	2870	408	3278	0.124466	0.124428		0.9999	988.99	3.01005	985.98	6.0201	992	0.00606865	0.0063926
		0.2734	3075	204	2871	408	3279	0.124428	0.124428		0.9999	989.987	3.01335	986.973	6.0267	993	0.00606919	0.0063926
		0.2727	3075	205	2870	410	3280	0.125	0.124962		0.9999	990.983	3.01665	987.967	6.03331	994	0.00606973	0.0063926
		0.2724	3076	205	2871	410	3281	0.124962	0.124962		0.9999	991.98	3.01996	988.96	6.03991	995	0.00607026	0.0063926
		0.2719	3077	206	2871	412	3283	0.125495	0.125457		0.9999	992.977	3.02326	989.953	6.04652	996	0.0060708	0.0063926
		0.2718	3078	206	2872	412	3284	0.125457	0.125457		0.9999	993.973	3.02657	990.947	6.05313	997	0.00607135	0.0063926
		0.2716	3078	207	2871	414	3285	0.126027	0.126027		0.9999	994.97	3.02987	991.94	6.05974	998	0.00607189	0.0063926
		0.2712	3078	209	2869	418	3287	0.127168	0.127168		0.9999	995.967	3.03318	992.934	6.06636	999	0.00607243	0.0063926
		0.2711	3079	210	2869	420	3289	0.127698	0.127621		0.9999	996.964	3.03649	993.927	6.07298	1000	0.00607298	0.0063926
		0.2702	3081	210	2871	420	3291	0.127621	0.127621		0.9999	997.96	3.0398	994.92	6.0796	1001	0.00607352	0.0063926
		0.2699	3081	211	2870	422	3292	0.12819	0.12819		0.9999	998.957	3.04311	995.914	6.08622	1002	0.00607407	0.0063926
		0.2689	3081	212	2869	424	3293	0.128758	0.128407		0.9999	999.954	3.04642	996.907	6.09284	1003	0.00607462	0.0063926
		0.2687	3082	212	2870	424	3294	0.128719	0.128407		0.9999	1000.95	3.04973	997.901	6.09947	1004	0.00607517	0.0063926
		0.2686	3083	212	2871	424	3295	0.12868	0.128407		0.9999	1001.95	3.05305	998.894	6.1061	1005	0.00607572	0.0063926
		0.2685	3084	212	2872	424	3296	0.128641	0.128407		0.9999	1002.94	3.05636	999.887	6.11273	1006	0.00607627	0.0063926
		0.2683	3086	212	2874	424	3298	0.128563	0.128407		0.9998	1003.94	3.05968	1000.88	6.11936	1007	0.00607682	0.006891
		0.2678	3087	212	2875	424	3299	0.128524	0.128407		0.9998	1004.94	3.063	1001.87	6.12599	1008	0.00607738	0.006891
		0.2674	3088	212	2876	424	3300	0.128485	0.128407		0.9998	1005.93	3.06632	1002.87	6.13263	1009	0.00607793	0.006891
		0.2667	3089	212	2877	424	3301	0.128446	0.128407		0.9998	1006.93	3.06964	1003.86	6.13927	1010	0.00607849	0.006891
		0.2666	3090	212	2878	424	3302	0.128407	0.128407		0.9998	1007.93	3.07296	1004.85	6.14591	1011	0.00607904	0.006891
		0.2665	3090	213	2877	426	3303	0.128974	0.128974		0.9998	1008.92	3.07628	1005.85	6.15256	1012	0.0060796	0.006891
		0.2659	3090	214	2876	428	3304	0.12954	0.12954		0.9998	1009.92	3.0796	1006.84	6.1592	1013	0.00608016	0.006891
		0.2656	3091	215	2876	430	3306	0.130067	0.129988		0.9998	1010.92	3.08293	1007.83	6.16585	1014	0.00608072	0.006891
		0.2653	3092	215	2877	430	3307	0.130027	0.129988		0.9998	1011.91	3.08625	1008.83	6.1725	1015	0.00608128	0.006891
		0.2647	3093	215	2878	430	3308	0.129988	0.129988		0.9998	1012.91	3.08958	1009.82	6.17916	1016	0.00608185	0.006891
		0.2646	3093	216	2877	432	3309	0.130553	0.130395		0.9998	1013.91	3.09291	1010.81	6.18581	1017	0.00608241	0.006891
		0.264	3094	216	2878	432	3310	0.130514	0.130395		0.9998	1014.9	3.09624	1011.81	6.19247	1018	0.00608298	0.006891
		0.2638	3097	216	2881	432	3313	0.130395	0.130395		0.9998	1015.9	3.09957	1012.8	6.19913	1019	0.00608354	0.006891
		0.2632	3097	217	2880	434	3314	0.13096	0.130802		0.9998	1016.9	3.1029	1013.79	6.20579	1020	0.00608411	0.006891
		0.2629	3098	217	2881	434	3315	0.13092	0.130802		0.9998	1017.89	3.10623	1014.79	6.21246	1021	0.00608468	0.006891
		0.2627	3100	217	2883	434	3317	0.130841	0.130802		0.9998	1018.89	3.10956	1015.78	6.21913	1022	0.00608525	0.006891
		0.2625	3101	217	2884	434	3318	0.130802	0.130802		0.9998	1019.89	3.1129	1016.77	6.2258	1023	0.00608582	0.006891
		0.2624	3101	218	2883	436	3319	0.131365	0.131325		0.9998	1020.88	3.11623	1017.77	6.23247	1024	0.0060864	0.006891
		0.2623	3102	218	2884	436	3320	0.131325	0.131325		0.9998	1021.88	3.11957	1018.76	6.23914	1025	0.00608697	0.006891
		0.2618	3102	219	2883	438	3321	0.131888	0.131729		0.9998	1022.88	3.12291	1019.75	6.24582	1026	0.00608754	0.006891
		0.2616	3103	219	2884	438	3322	0.131848	0.131729		0.9998	1023.87	3.12625	1020.75	6.2525	1027	0.00608812	0.006891
		0.2614	3104	219	2885	438	3323	0.131809	0.131729		0.9998	1024.87	3.12959	1021.74	6.25918	1028	0.0060887	0.006891
		0.2613	3105	219	2886	438	3324	0.131769	0.131729		0.9998	1025.87	3.13293	1022.73	6.26587	1029	0.00608928	0.006891
		0.2611	3106	219	2887	438	3325	0.131729	0.131729		0.9998	1026.86	3.13628	1023.73	6.27255	1030	0.00608986	0.006891
		0.261	3106	220	2886	440	3326	0.132291	0.132291		0.9998	1027.86	3.13962	1024.72	6.27924	1031	0.00609044	0.006891
		0.2599	3107	221	2886	442	3328	0.132813	0.132693		0.9998	1028.86	3.14297	1025.71	6.28593	1032	0.00609102	0.006891
		0.2594	3108	221	2887	442	3329	0.132773	0.132693		0.9998	1029.85	3.14631	1026.71	6.29263	1033	0.0060916	0.006891
		0.259	3109	221	2888	442	3330	0.132733	0.132693		0.9998	1030.85	3.14966	1027.7	6.29932	1034	0.00609219	0.006891
		0.2589	3110	221	2889	442	3331	0.132693	0.132693		0.9998	1031.85	3.15301	1028.69	6.30602	1035	0.00609277	0.006891
		0.2583	3110	222	2888	444	3332	0.133253	0.133173		0.9998	1032.84	3.15636	1029.69	6.31272	1036	0.00609336	0.006891
		0.2582	3111	222	2889	444	3333	0.133213	0.133173		0.9998	1033.84	3.15971	1030.68	6.31942	1037	0.00609395	0.006891
		0.2579	3112	222	2890	444	3334	0.133173	0.133173		0.9998	1034.84	3.16306	1031.67	6.32613	1038	0.00609454	0.006891
		0.2578	3112	223	2889	446	3335	0.133733	0.133693		0.9998	1035.83	3.16642	1032.67	6.33284	1039	0.00609513	0.006891
		0.2571	3113	223	2890	446	3336	0.133693	0.133693		0.9998	1036.83	3.16977	1033.66	6.33955	1040	0.00609572	0.006891
		0.257	3113	224	2889	448	3337	0.134252	0.134252		0.9998	1037.83	3.17313	1034.65	6.34626	1041	0.00609631	0.006891
		0.2558	3113	225	2888	450	3338	0.134811	0.134811		0.9998	1038.82	3.17649	1035.65	6.35298	1042	0.00609691	0.006891
		0.2556	3113	226	2887	452	3339	0.13537	0.135087		0.9998	1039.82	3.17985	1036.64	6.3597	1043	0.0060975	0.006891
		0.2555	3114	226	2888	452	3340	0.135329	0.135087		0.9998	1040.82	3.18321	1037.63	6.36642	1044	0.0060981	0.006891
		0.2553	3116	226	2890	452	3342	0.135248	0.135087		0.9998	1041.81	3.18657	1038.63	6.37314	1045	0.0060987	0.006891
		0.255	3118	226	2892	452	3344	0.135167	0.135087		0.9998	1042.81	3.18993	1039.62	6.37986	1046	0.0060993	0.006891
		0.2542	3120	226	2894	452	3346	0.135087	0.135087		0.9998	1043.81	3.1933	1040.61	6.38659	1047	0.0060999	0.006891
		0.2538	3120	227	2893	454	3347	0.135644	0.135563		0.9998	1044.8	3.19666	1041.61	6.39332	1048	0.0061005	0.006891
		0.2537	3121	227	2894	454	3348	0.135603	0.135563		0.9998	1045.8	3.20003	1042.6	6.40006	1049	0.0061011	0.006891
		0.2526	3122	227	2895	454	3349	0.135563	0.135563		0.9998	1046.8	3.2034	1043.59	6.40679	1050	0.00610171	0.006891
		0.2519	3124	228	2896	456	3352	0.136038	0.135836		0.9998	1047.79	3.20677	1044.59	6.41353	1051	0.00610231	0.006891
		0.2517	3125	228	2897	456	3353	0.135998	0.135836		0.9998	1048.79	3.21014	1045.58	6.42027	1052	0.00610292	0.006891
		0.2508	3127	228	2899	456	3355	0.135917	0.135836		0.9998	1049.79	3.21351	1046.57	6.42701	1053	0.00610353	0.006891
		0.2506	3128	228	2900	456	3356	0.135876	0.135836		0.9998	1050.78	3.21688	1047.57	6.43376	1054	0.00610414	0.006891
		0.2505	3129	228	2901	456	3357	0.135836	0.135836		0.9998	1051.78	3.22025	1048.56	6.44051	1055	0.00610475	0.006891
		0.2503	3129	229	2900	458	3358	0.136391	0.136391		0.9998	1052.78	3.22363	1049.55	6.44726	1056	0.00610536	0.006891
		0.2499	3129	230	2899	460	3359	0.136946	0.136946		0.9998	1053.77	3.22701	1050.55	6.45401	1057	0.00610597	0.006891
		0.249	3130	231	2899	462	3361	0.137459	0.137459		0.9998	1054.77	3.23038	1051.54	6.46077	1058	0.00610659	0.006891
		0.2488	3130	232	2898	464	3362	0.138013	0.137931		0.9998	1055.77	3.23376	1052.53	6.46753	1059	0.0061072	0.006891
		0.2476	3132	232	2900	464	3364	0.137931	0.137931		0.9998	1056.76	3.23714	1053.53	6.47429	1060	0.00610782	0.006891
		0.2466	3133	233	2900	466	3366	0.138443	0.138443		0.9998	1057.76	3.24053	1054.52	6.48105	1061	0.00610844	0.006891
		0.2464	3134	234	2900	468	3368	0.138955	0.138914		0.9998	1058.76	3.24391	1055.51	6.48782	1062	0.00610906	0.006891
		0.2461	3135	234	2901	468	3369	0.138914	0.138914		0.9998	1059.75	3.24729	1056.51	6.49459	1063	0.00610968	0.006891
		0.2459	3135	235	2900	470	3370	0.139466	0.139466		0.9998	1060.75	3.25068	1057.5	6.50136	1064	0.0061103	0.006891
		0.2458	3135	236	2899	472	3371	0.140018	0.139728		0.9998	1061.75	3.25407	1058.49	6.50813	1065	0.00611092	0.006891
		0.2457	3137	236	2901	472	3373	0.139935	0.139728		0.9998	1062.74	3.25746	1059.49	6.51491	1066	0.00611155	0.006891
		0.2454	3138	236	2902	472	3374	0.139893	0.139728		0.9998	1063.74	3.26084	1060.48	6.52169	1067	0.00611217	0.006891
		0.2452	3139	236	2903	472	3375	0.139852	0.139728		0.9998	1064.74	3.26424	1061.47	6.52847	1068	0.0061128	0.006891
		0.2446	3140	236	2904	472	3376	0.13981	0.139728		0.9998	1065.73	3.26763	1062.46	6.53526	1069	0.00611343	0.006891
		0.2437	3141	236	2905	472	3377	0.139769	0.139728		0.9998	1066.73	3.27102	1063.46	6.54204	1070	0.00611406	0.006891
		0.2435	3142	236	2906	472	3378	0.139728	0.139728		0.9998	1067.73	3.27442	1064.45	6.54883	1071	0.00611469	0.006891
		0.2432	3142	237	2905	474	3379	0.140278	0.140237		0.9998	1068.72	3.27781	1065.44	6.55563	1072	0.00611532	0.006891
		0.243	3143	237	2906	474	3380	0.140237	0.140237		0.9998	1069.72	3.28121	1066.44	6.56242	1073	0.00611596	0.006891
		0.2429	3143	238	2905	476	3381	0.140787	0.14062		0.9998	1070.72	3.28461	1067.43	6.56922	1074	0.00611659	0.006891
		0.2424	3144	238	2906	476	3382	0.140745	0.14062		0.9998	1071.71	3.28801	1068.42	6.57602	1075	0.00611723	0.006891
		0.2422	3145	238	2907	476	3383	0.140704	0.14062		0.9998	1072.71	3.29141	1069.42	6.58283	1076	0.00611787	0.006891
		0.2418	3146	238	2908	476	3384	0.140662	0.14062		0.9998	1073.71	3.29482	1070.41	6.58963	1077	0.00611851	0.006891
		0.2417	3147	238	2909	476	3385	0.14062	0.14062		0.9998	1074.7	3.29822	1071.4	6.59644	1078	0.00611915	0.006891
		0.2413	3147	239	2908	478	3386	0.14117	0.14117		0.9998	1075.7	3.30163	1072.4	6.60325	1079	0.00611979	0.006891
		0.2412	3148	240	2908	480	3388	0.141677	0.141593		0.9998	1076.69	3.30503	1073.39	6.61007	1080	0.00612043	0.006891
		0.2409	3149	240	2909	480	3389	0.141635	0.141593		0.9998	1077.69	3.30844	1074.38	6.61688	1081	0.00612108	0.006891
		0.2405	3150	240	2910	480	3390	0.141593	0.141593		0.9998	1078.69	3.31185	1075.38	6.6237	1082	0.00612172	0.006891
		0.2403	3150	241	2909	482	3391	0.142141	0.142099		0.9998	1079.68	3.31526	1076.37	6.63053	1083	0.00612237	0.006891
		0.2402	3151	241	2910	482	3392	0.142099	0.142099		0.9998	1080.68	3.31868	1077.36	6.63735	1084	0.00612302	0.006891
		0.2401	3151	242	2909	484	3393	0.142647	0.142647		0.9998	1081.68	3.32209	1078.36	6.64418	1085	0.00612367	0.006891
		0.2399	3151	243	2908	486	3394	0.143194	0.143194		0.9998	1082.67	3.32551	1079.35	6.65101	1086	0.00612432	0.006891
		0.2397	3151	244	2907	488	3395	0.143741	0.143529		0.9998	1083.67	3.32892	1080.34	6.65784	1087	0.00612497	0.006891
		0.2392	3152	244	2908	488	3396	0.143698	0.143529		0.9998	1084.67	3.33234	1081.34	6.66468	1088	0.00612563	0.006891
		0.2383	3153	244	2909	488	3397	0.143656	0.143529		0.9998	1085.66	3.33576	1082.33	6.67152	1089	0.00612628	0.006891
		0.2381	3154	244	2910	488	3398	0.143614	0.143529		0.9998	1086.66	3.33918	1083.32	6.67836	1090	0.00612694	0.006891
		0.2378	3155	244	2911	488	3399	0.143572	0.143529		0.9998	1087.66	3.3426	1084.31	6.68521	1091	0.0061276	0.006891
		0.2377	3156	244	2912	488	3400	0.143529	0.143529		0.9998	1088.65	3.34603	1085.31	6.69206	1092	0.00612826	0.006891
		0.2375	3156	245	2911	490	3401	0.144075	0.144033		0.9998	1089.65	3.34945	1086.3	6.69891	1093	0.00612892	0.006891
		0.2374	3157	245	2912	490	3402	0.144033	0.144033		0.9998	1090.65	3.35288	1087.29	6.70576	1094	0.00612958	0.006891
		0.2372	3157	246	2911	492	3403	0.144578	0.144578		0.9998	1091.64	3.35631	1088.29	6.71262	1095	0.00613024	0.006891
		0.2368	3157	247	2910	494	3404	0.145123	0.145123		0.9998	1092.64	3.35974	1089.28	6.71947	1096	0.00613091	0.006891
		0.2364	3157	248	2909	496	3405	0.145668	0.145668		0.9998	1093.64	3.36317	1090.27	6.72634	1097	0.00613157	0.006891
		0.2363	3157	249	2908	498	3406	0.146213	0.146213		0.9998	1094.63	3.3666	1091.27	6.7332	1098	0.00613224	0.006891
		0.2362	3157	250	2907	500	3407	0.146757	0.146757		0.9998	1095.63	3.37003	1092.26	6.74007	1099	0.00613291	0.006891
		0.2356	3157	251	2906	502	3408	0.1473	0.146956		0.9998	1096.63	3.37347	1093.25	6.74694	1100	0.00613358	0.006891
		0.2353	3159	251	2908	502	3410	0.147214	0.146956		0.9998	1097.62	3.37691	1094.25	6.75381	1101	0.00613425	0.006891
		0.2352	3161	251	2910	502	3412	0.147128	0.146956		0.9998	1098.62	3.38035	1095.24	6.76069	1102	0.00613493	0.006891
		0.2341	3165	251	2914	502	3416	0.146956	0.146956		0.9998	1099.62	3.38378	1096.23	6.76757	1103	0.0061356	0.006891
		0.2336	3166	252	2914	504	3418	0.147455	0.147412		0.9998	1100.61	3.38723	1097.23	6.77445	1104	0.00613628	0.006891
		0.2334	3167	252	2915	504	3419	0.147412	0.147412		0.9998	1101.61	3.39067	1098.22	6.78134	1105	0.00613696	0.006891
		0.2327	3168	253	2915	506	3421	0.14791	0.147737		0.9998	1102.61	3.39411	1099.21	6.78822	1106	0.00613764	0.006891
		0.2323	3169	253	2916	506	3422	0.147867	0.147737		0.9998	1103.6	3.39756	1100.2	6.79512	1107	0.00613832	0.006891
		0.2318	3171	253	2918	506	3424	0.14778	0.147737		0.9998	1104.6	3.401	1101.2	6.80201	1108	0.006139	0.006891
		0.2315	3172	253	2919	506	3425	0.147737	0.147737		0.9998	1105.6	3.40445	1102.19	6.80891	1109	0.00613968	0.006891
		0.2311	3173	254	2919	508	3427	0.148235	0.148235		0.9998	1106.59	3.4079	1103.18	6.81581	1110	0.00614037	0.006891
		0.231	3173	255	2918	510	3428	0.148775	0.148558		0.9998	1107.59	3.41135	1104.18	6.82271	1111	0.00614105	0.006891
		0.2309	3174	255	2919	510	3429	0.148731	0.148558		0.9998	1108.59	3.41481	1105.17	6.82962	1112	0.00614174	0.006891
		0.2306	3175	255	2920	510	3430	0.148688	0.148558		0.9998	1109.58	3.41826	1106.16	6.83652	1113	0.00614243	0.006891
		0.2303	3178	255	2923	510	3433	0.148558	0.148558		0.9998	1110.58	3.42172	1107.16	6.84344	1114	0.00614312	0.006891
		0.2301	3178	256	2922	512	3434	0.149097	0.149054		0.9998	1111.57	3.42518	1108.15	6.85035	1115	0.00614381	0.006891
		0.23	3179	256	2923	512	3435	0.149054	0.149054		0.9998	1112.57	3.42863	1109.14	6.85727	1116	0.00614451	0.006891
		0.2297	3179	257	2922	514	3436	0.149593	0.149375		0.9998	1113.57	3.43209	1110.14	6.86419	1117	0.0061452	0.006891
		0.2296	3180	257	2923	514	3437	0.149549	0.149375		0.9998	1114.56	3.43556	1111.13	6.87111	1118	0.0061459	0.006891
		0.2295	3183	257	2926	514	3440	0.149419	0.149375		0.9998	1115.56	3.43902	1112.12	6.87804	1119	0.00614659	0.006891
		0.2292	3184	257	2927	514	3441	0.149375	0.149375		0.9998	1116.56	3.44248	1113.12	6.88497	1120	0.00614729	0.006891
		0.2288	3184	258	2926	516	3442	0.149913	0.149869		0.9998	1117.55	3.44595	1114.11	6.8919	1121	0.006148	0.006891
		0.2286	3185	258	2927	516	3443	0.149869	0.149869		0.9998	1118.55	3.44942	1115.1	6.89884	1122	0.0061487	0.006891
		0.2276	3185	259	2926	518	3444	0.150407	0.150319		0.9998	1119.55	3.45289	1116.09	6.90578	1123	0.0061494	0.006891
		0.2271	3186	259	2927	518	3445	0.150363	0.150319		0.9998	1120.54	3.45636	1117.09	6.91272	1124	0.00615011	0.006891
		0.2269	3187	259	2928	518	3446	0.150319	0.150319		0.9998	1121.54	3.45983	1118.08	6.91967	1125	0.00615081	0.006891
		0.2266	3187	260	2927	520	3447	0.150856	0.150681		0.9998	1122.54	3.46331	1119.07	6.92661	1126	0.00615152	0.006891
		0.2258	3188	260	2928	520	3448	0.150812	0.150681		0.9998	1123.53	3.46678	1120.07	6.93356	1127	0.00615223	0.006891
		0.2255	3189	260	2929	520	3449	0.150768	0.150681		0.9998	1124.53	3.47026	1121.06	6.94052	1128	0.00615294	0.006891
		0.2254	3190	260	2930	520	3450	0.150725	0.150681		0.9998	1125.53	3.47374	1122.05	6.94748	1129	0.00615366	0.006891
		0.2253	3191	260	2931	520	3451	0.150681	0.150681		0.9998	1126.52	3.47722	1123.05	6.95444	1130	0.00615437	0.006891
		0.2252	3191	261	2930	522	3452	0.151217	0.151173		0.9998	1127.52	3.4807	1124.04	6.9614	1131	0.00615509	0.006891
		0.225	3192	261	2931	522	3453	0.151173	0.151173		0.9998	1128.52	3.48418	1125.03	6.96837	1132	0.0061558	0.006891
		0.2244	3192	262	2930	524	3454	0.151708	0.151664		0.9998	1129.51	3.48767	1126.02	6.97534	1133	0.00615652	0.006891
		0.2238	3193	262	2931	524	3455	0.151664	0.151664		0.9998	1130.51	3.49116	1127.02	6.98231	1134	0.00615724	0.006891
		0.2233	3195	263	2932	526	3458	0.152111	0.152067		0.9998	1131.51	3.49464	1128.01	6.98929	1135	0.00615796	0.006891
		0.2232	3196	263	2933	526	3459	0.152067	0.152067		0.9998	1132.5	3.49813	1129	6.99627	1136	0.00615869	0.006891
		0.2227	3196	265	2931	530	3461	0.153135	0.153091		0.9998	1133.5	3.50163	1130	7.00325	1137	0.00615941	0.006891
		0.222	3197	265	2932	530	3462	0.153091	0.153091		0.9998	1134.49	3.50512	1130.99	7.01024	1138	0.00616014	0.006891
		0.2219	3197	266	2931	532	3463	0.153624	0.153403		0.9998	1135.49	3.50861	1131.98	7.01723	1139	0.00616087	0.006891
		0.2217	3198	266	2932	532	3464	0.15358	0.153403		0.9998	1136.49	3.51211	1132.98	7.02422	1140	0.0061616	0.006891
		0.2215	3199	266	2933	532	3465	0.153535	0.153403		0.9998	1137.48	3.51561	1133.97	7.03122	1141	0.00616233	0.006891
		0.2213	3200	266	2934	532	3466	0.153491	0.153403		0.9998	1138.48	3.51911	1134.96	7.03821	1142	0.00616306	0.006891
		0.2202	3201	266	2935	532	3467	0.153447	0.153403		0.9998	1139.48	3.52261	1135.95	7.04522	1143	0.00616379	0.006891
		0.2198	3202	266	2936	532	3468	0.153403	0.153403		0.9998	1140.47	3.52611	1136.95	7.05222	1144	0.00616453	0.006891
		0.2196	3203	267	2936	534	3470	0.15389	0.153846		0.9998	1141.47	3.52962	1137.94	7.05923	1145	0.00616527	0.006891
		0.2195	3204	267	2937	534	3471	0.153846	0.153846		0.9998	1142.47	3.53312	1138.93	7.06624	1146	0.00616601	0.006891
		0.2193	3204	268	2936	536	3472	0.154378	0.154067		0.9998	1143.46	3.53663	1139.93	7.07326	1147	0.00616675	0.006891
		0.2189	3206	268	2938	536	3474	0.154289	0.154067		0.9998	1144.46	3.54014	1140.92	7.08028	1148	0.00616749	0.006891
		0.218	3207	268	2939	536	3475	0.154245	0.154067		0.9998	1145.46	3.54365	1141.91	7.0873	1149	0.00616823	0.006891
		0.2177	3208	268	2940	536	3476	0.1542	0.154067		0.9998	1146.45	3.54716	1142.91	7.09432	1150	0.00616898	0.006891
		0.2176	3209	268	2941	536	3477	0.154156	0.154067		0.9998	1147.45	3.55068	1143.9	7.10135	1151	0.00616972	0.006891
		0.2171	3210	268	2942	536	3478	0.154112	0.154067		0.9998	1148.45	3.55419	1144.89	7.10839	1152	0.00617047	0.006891
		0.217	3211	268	2943	536	3479	0.154067	0.154067		0.9998	1149.44	3.55771	1145.88	7.11542	1153	0.00617122	0.006891
		0.2156	3211	269	2942	538	3480	0.154598	0.154598		0.9998	1150.44	3.56123	1146.88	7.12246	1154	0.00617198	0.006891
		0.2154	3211	270	2941	540	3481	0.155128	0.154994		0.9998	1151.44	3.56475	1147.87	7.1295	1155	0.00617273	0.006891
		0.2152	3212	270	2942	540	3482	0.155083	0.154994		0.9998	1152.43	3.56827	1148.86	7.13655	1156	0.00617348	0.006891
		0.2151	3214	270	2944	540	3484	0.154994	0.154994		0.9998	1153.43	3.5718	1149.86	7.1436	1157	0.00617424	0.006891
		0.215	3214	271	2943	542	3485	0.155524	0.155524		0.9998	1154.42	3.57532	1150.85	7.15065	1158	0.006175	0.006891
		0.2149	3215	272	2943	544	3487	0.156008	0.155829		0.9998	1155.42	3.57885	1151.84	7.1577	1159	0.00617576	0.006891
		0.2147	3217	272	2945	544	3489	0.155919	0.155829		0.9998	1156.42	3.58238	1152.84	7.16476	1160	0.00617652	0.006891
		0.2146	3218	272	2946	544	3490	0.155874	0.155829		0.9998	1157.41	3.58591	1153.83	7.17182	1161	0.00617728	0.006891
		0.2145	3219	272	2947	544	3491	0.155829	0.155829		0.9998	1158.41	3.58944	1154.82	7.17889	1162	0.00617805	0.006891
		0.2142	3219	273	2946	546	3492	0.156357	0.156268		0.9998	1159.41	3.59298	1155.81	7.18596	1163	0.00617881	0.006891
		0.214	3220	273	2947	546	3493	0.156313	0.156268		0.9998	1160.4	3.59652	1156.81	7.19303	1164	0.00617958	0.006891
		0.2137	3221	273	2948	546	3494	0.156268	0.156268		0.9998	1161.4	3.60005	1157.8	7.20011	1165	0.00618035	0.006891
		0.2135	3221	274	2947	548	3495	0.156795	0.156661		0.9998	1162.4	3.60359	1158.79	7.20719	1166	0.00618112	0.006891
		0.213	3222	274	2948	548	3496	0.156751	0.156661		0.9998	1163.39	3.60713	1159.79	7.21427	1167	0.00618189	0.006891
		0.2129	3223	274	2949	548	3497	0.156706	0.156661		0.9998	1164.39	3.61068	1160.78	7.22136	1168	0.00618267	0.006891
		0.2128	3224	274	2950	548	3498	0.156661	0.156661		0.9998	1165.39	3.61422	1161.77	7.22845	1169	0.00618344	0.006891
		0.2123	3224	275	2949	550	3499	0.157188	0.157008		0.9998	1166.38	3.61777	1162.76	7.23554	1170	0.00618422	0.006891
		0.2122	3226	275	2951	550	3501	0.157098	0.157008		0.9998	1167.38	3.62132	1163.76	7.24264	1171	0.006185	0.006891
		0.212	3227	275	2952	550	3502	0.157053	0.157008		0.9998	1168.38	3.62487	1164.75	7.24974	1172	0.00618578	0.006891
		0.2115	3228	275	2953	550	3503	0.157008	0.157008		0.9998	1169.37	3.62842	1165.74	7.25684	1173	0.00618657	0.006891
		0.211	3228	276	2952	552	3504	0.157534	0.15731		0.9998	1170.37	3.63197	1166.74	7.26395	1174	0.00618735	0.006891
		0.2107	3230	276	2954	552	3506	0.157444	0.15731		0.9998	1171.36	3.63553	1167.73	7.27106	1175	0.00618814	0.006891
		0.2101	3231	276	2955	552	3507	0.157399	0.15731		0.9998	1172.36	3.63909	1168.72	7.27817	1176	0.00618892	0.006891
		0.21	3232	276	2956	552	3508	0.157355	0.15731		0.9998	1173.36	3.64265	1169.71	7.28529	1177	0.00618971	0.006891
		0.2099	3233	276	2957	552	3509	0.15731	0.15731		0.9998	1174.35	3.64621	1170.71	7.29242	1178	0.00619051	0.006891
		0.2096	3235	277	2958	554	3512	0.157745	0.157745		0.9998	1175.35	3.64977	1171.7	7.29954	1179	0.0061913	0.006891
		0.2094	3235	278	2957	556	3513	0.158269	0.158044		0.9998	1176.35	3.65333	1172.69	7.30667	1180	0.00619209	0.006891
		0.2093	3236	278	2958	556	3514	0.158224	0.158044		0.9998	1177.34	3.6569	1173.69	7.3138	1181	0.00619289	0.006891
		0.2089	3237	278	2959	556	3515	0.158179	0.158044		0.9998	1178.34	3.66047	1174.68	7.32094	1182	0.00619369	0.006891
		0.2088	3239	278	2961	556	3517	0.158089	0.158044		0.9998	1179.34	3.66404	1175.67	7.32808	1183	0.00619449	0.006891
		0.2082	3240	278	2962	556	3518	0.158044	0.158044		0.9998	1180.33	3.66761	1176.66	7.33522	1184	0.00619529	0.006891
		0.2076	3241	279	2962	558	3520	0.158523	0.158433		0.9998	1181.33	3.67118	1177.66	7.34237	1185	0.00619609	0.006891
		0.2075	3242	279	2963	558	3521	0.158478	0.158433		0.9998	1182.33	3.67476	1178.65	7.34952	1186	0.0061969	0.006891
		0.2074	3243	279	2964	558	3522	0.158433	0.158433		0.9998	1183.32	3.67834	1179.64	7.35668	1187	0.0061977	0.006891
		0.2072	3243	280	2963	560	3523	0.158955	0.158865		0.9998	1184.32	3.68192	1180.64	7.36383	1188	0.00619851	0.006891
		0.2069	3245	280	2965	560	3525	0.158865	0.158865		0.9998	1185.31	3.6855	1181.63	7.371	1189	0.00619932	0.006891
		0.2068	3245	281	2964	562	3526	0.159387	0.159387		0.9998	1186.31	3.68908	1182.62	7.37816	1190	0.00620014	0.006891
		0.2061	3245	282	2963	564	3527	0.159909	0.159842		0.9998	1187.31	3.69267	1183.61	7.38533	1191	0.00620095	0.006891
		0.2059	3245	283	2962	566	3528	0.160431	0.159842		0.9998	1188.3	3.69625	1184.61	7.3925	1192	0.00620177	0.006891
		0.2057	3248	283	2965	566	3531	0.160295	0.159842		0.9998	1189.3	3.69984	1185.6	7.39968	1193	0.00620258	0.006891
		0.2055	3249	283	2966	566	3532	0.160249	0.159842		0.9998	1190.3	3.70343	1186.59	7.40686	1194	0.0062034	0.006891
		0.2054	3250	283	2967	566	3533	0.160204	0.159842		0.9998	1191.29	3.70702	1187.59	7.41405	1195	0.00620422	0.006891
		0.205	3251	283	2968	566	3534	0.160158	0.159842		0.9998	1192.29	3.71062	1188.58	7.42123	1196	0.00620505	0.006891
		0.2049	3252	283	2969	566	3535	0.160113	0.159842		0.9998	1193.29	3.71421	1189.57	7.42843	1197	0.00620587	0.006891
		0.2046	3253	283	2970	566	3536	0.160068	0.159842		0.9998	1194.28	3.71781	1190.56	7.43562	1198	0.0062067	0.006891
		0.2044	3255	283	2972	566	3538	0.159977	0.159842		0.9998	1195.28	3.72141	1191.56	7.44282	1199	0.00620752	0.006891
		0.2043	3256	283	2973	566	3539	0.159932	0.159842		0.9998	1196.27	3.72501	1192.55	7.45003	1200	0.00620835	0.006891
		0.2042	3257	283	2974	566	3540	0.159887	0.159842		0.9998	1197.27	3.72862	1193.54	7.45723	1201	0.00620919	0.006891
		0.2041	3258	283	2975	566	3541	0.159842	0.159842		0.9998	1198.27	3.73222	1194.54	7.46444	1202	0.00621002	0.006891
		0.2038	3258	284	2974	568	3542	0.160361	0.160361		0.9998	1199.26	3.73583	1195.53	7.47166	1203	0.00621086	0.006891
		0.2032	3258	285	2973	570	3543	0.160881	0.160881		0.9998	1200.26	3.73944	1196.52	7.47888	1204	0.00621169	0.006891
		0.2031	3258	286	2972	572	3544	0.1614	0.1614		0.9998	1201.26	3.74305	1197.51	7.4861	1205	0.00621253	0.006891
		0.203	3258	287	2971	574	3545	0.161918	0.161918		0.9998	1202.25	3.74666	1198.51	7.49333	1206	0.00621337	0.006891
		0.2025	3258	289	2969	578	3547	0.162955	0.162725		0.9998	1203.25	3.75028	1199.5	7.50056	1207	0.00621422	0.006891
		0.2019	3259	289	2970	578	3548	0.162909	0.162725		0.9997	1204.25	3.7539	1200.49	7.50779	1208	0.00621506	0.00757617
		0.2016	3261	289	2972	578	3550	0.162817	0.162725		0.9997	1205.24	3.75752	1201.48	7.51503	1209	0.00621591	0.00757617
		0.2014	3262	289	2973	578	3551	0.162771	0.162725		0.9997	1206.24	3.76114	1202.48	7.52227	1210	0.00621676	0.00757617
		0.2012	3263	289	2974	578	3552	0.162725	0.162725		0.9997	1207.24	3.76476	1203.47	7.52952	1211	0.00621761	0.00757617
		0.2011	3263	290	2973	580	3553	0.163242	0.163196		0.9997	1208.23	3.76839	1204.46	7.53677	1212	0.00621846	0.00757617
		0.201	3264	290	2974	580	3554	0.163196	0.163196		0.9997	1209.23	3.77201	1205.46	7.54403	1213	0.00621931	0.00757617
		0.2009	3264	291	2973	582	3555	0.163713	0.163575		0.9997	1210.22	3.77564	1206.45	7.55128	1214	0.00622017	0.00757617
		0.2002	3267	291	2976	582	3558	0.163575	0.163575		0.9997	1211.22	3.77927	1207.44	7.55855	1215	0.00622103	0.00757617
		0.2	3267	292	2975	584	3559	0.164091	0.164091		0.9997	1212.22	3.78291	1208.43	7.56581	1216	0.00622189	0.00757617
		0.1996	3267	293	2974	586	3560	0.164607	0.164607		0.9997	1213.21	3.78654	1209.43	7.57308	1217	0.00622275	0.00757617
		0.1995	3267	294	2973	588	3561	0.165122	0.165029		0.9997	1214.21	3.79018	1210.42	7.58036	1218	0.00622361	0.00757617
		0.1993	3268	294	2974	588	3562	0.165076	0.165029		0.9997	1215.21	3.79382	1211.41	7.58764	1219	0.00622448	0.00757617
		0.199	3269	294	2975	588	3563	0.165029	0.165029		0.9997	1216.2	3.79746	1212.41	7.59492	1220	0.00622534	0.00757617
		0.1989	3269	296	2973	592	3565	0.166059	0.165966		0.9997	1217.2	3.8011	1213.4	7.60221	1221	0.00622621	0.00757617
		0.1986	3270	296	2974	592	3566	0.166012	0.165966		0.9997	1218.2	3.80475	1214.39	7.6095	1222	0.00622708	0.00757617
		0.1985	3271	296	2975	592	3567	0.165966	0.165966		0.9997	1219.19	3.8084	1215.38	7.61679	1223	0.00622796	0.00757617
		0.1984	3271	297	2974	594	3568	0.16648	0.166293		0.9997	1220.19	3.81205	1216.38	7.62409	1224	0.00622883	0.00757617
		0.198	3272	297	2975	594	3569	0.166433	0.166293		0.9997	1221.18	3.8157	1217.37	7.63139	1225	0.00622971	0.00757617
		0.1979	3274	297	2977	594	3571	0.16634	0.166293		0.9997	1222.18	3.81935	1218.36	7.6387	1226	0.00623059	0.00757617
		0.1976	3275	297	2978	594	3572	0.166293	0.166293		0.9997	1223.18	3.82301	1219.35	7.64601	1227	0.00623147	0.00757617
		0.197	3275	298	2977	596	3573	0.166807	0.16676		0.9997	1224.17	3.82666	1220.35	7.65333	1228	0.00623235	0.00757617
		0.1967	3276	298	2978	596	3574	0.16676	0.16676		0.9997	1225.17	3.83032	1221.34	7.66065	1229	0.00623324	0.00757617
		0.1966	3276	299	2977	598	3575	0.167273	0.167179		0.9997	1226.17	3.83399	1222.33	7.66797	1230	0.00623412	0.00757617
		0.1965	3278	299	2979	598	3577	0.167179	0.167179		0.9997	1227.16	3.83765	1223.32	7.6753	1231	0.00623501	0.00757617
		0.1962	3279	300	2979	600	3579	0.167645	0.167598		0.9997	1228.16	3.84132	1224.32	7.68263	1232	0.0062359	0.00757617
		0.1961	3280	300	2980	600	3580	0.167598	0.167598		0.9997	1229.16	3.84498	1225.31	7.68997	1233	0.0062368	0.00757617
		0.196	3280	301	2979	602	3581	0.168109	0.168063		0.9997	1230.15	3.84865	1226.3	7.69731	1234	0.00623769	0.00757617
		0.1959	3281	301	2980	602	3582	0.168063	0.168063		0.9997	1231.15	3.85233	1227.3	7.70465	1235	0.00623859	0.00757617
		0.1958	3282	302	2980	604	3584	0.168527	0.168527		0.9997	1232.14	3.856	1228.29	7.712	1236	0.00623949	0.00757617
		0.1954	3283	303	2980	606	3586	0.168991	0.168896		0.9997	1233.14	3.85968	1229.28	7.71936	1237	0.00624039	0.00757617
		0.1953	3284	303	2981	606	3587	0.168943	0.168896		0.9997	1234.14	3.86336	1230.27	7.72672	1238	0.00624129	0.00757617
		0.1949	3285	303	2982	606	3588	0.168896	0.168896		0.9997	1235.13	3.86704	1231.27	7.73408	1239	0.00624219	0.00757617
		0.1947	3285	304	2981	608	3589	0.169407	0.169407		0.9997	1236.13	3.87072	1232.26	7.74144	1240	0.0062431	0.00757617
		0.1942	3285	305	2980	610	3590	0.169916	0.169822		0.9997	1237.13	3.87441	1233.25	7.74882	1241	0.00624401	0.00757617
		0.1941	3287	305	2982	610	3592	0.169822	0.169822		0.9997	1238.12	3.8781	1234.24	7.75619	1242	0.00624492	0.00757617
		0.1939	3292	306	2986	612	3598	0.170094	0.170094		0.9997	1239.12	3.88179	1235.24	7.76357	1243	0.00624583	0.00757617
		0.1938	3322	324	2998	648	3646	0.177729	0.177632		0.9997	1240.11	3.88548	1236.23	7.77095	1244	0.00624675	0.00757617
		0.1937	3324	324	3000	648	3648	0.177632	0.177632		0.9997	1241.11	3.88917	1237.22	7.77834	1245	0.00624766	0.00757617
		0.1936	3325	325	3000	650	3650	0.178082	0.178033		0.9997	1242.11	3.89287	1238.21	7.78574	1246	0.00624858	0.00757617
		0.1933	3326	325	3001	650	3651	0.178033	0.178033		0.9997	1243.1	3.89657	1239.21	7.79313	1247	0.00624951	0.00757617
		0.1929	3327	326	3001	652	3653	0.178483	0.178386		0.9997	1244.1	3.90027	1240.2	7.80053	1248	0.00625043	0.00757617
		0.1926	3329	326	3003	652	3655	0.178386	0.178386		0.9997	1245.1	3.90397	1241.19	7.80794	1249	0.00625135	0.00757617
		0.1923	3329	327	3002	654	3656	0.178884	0.178835		0.9997	1246.09	3.90768	1242.18	7.81535	1250	0.00625228	0.00757617
		0.1921	3330	327	3003	654	3657	0.178835	0.178835		0.9997	1247.09	3.91138	1243.18	7.82277	1251	0.00625321	0.00757617
		0.1919	3330	328	3002	656	3658	0.179333	0.179235		0.9997	1248.08	3.91509	1244.17	7.83019	1252	0.00625414	0.00757617
		0.1916	3331	328	3003	656	3659	0.179284	0.179235		0.9997	1249.08	3.91881	1245.16	7.83761	1253	0.00625508	0.00757617
		0.1915	3332	328	3004	656	3660	0.179235	0.179235		0.9997	1250.08	3.92252	1246.15	7.84504	1254	0.00625601	0.00757617
		0.1914	3334	329	3005	658	3663	0.179634	0.179634		0.9997	1251.07	3.92624	1247.15	7.85247	1255	0.00625695	0.00757617
		0.1913	3336	330	3006	660	3666	0.180033	0.180033		0.9997	1252.07	3.92995	1248.14	7.85991	1256	0.00625789	0.00757617
		0.1912	3336	331	3005	662	3667	0.180529	0.18048		0.9997	1253.07	3.93368	1249.13	7.86735	1257	0.00625883	0.00757617
		0.1911	3337	331	3006	662	3668	0.18048	0.18048		0.9997	1254.06	3.9374	1250.13	7.8748	1258	0.00625978	0.00757617
		0.191	3337	332	3005	664	3669	0.180976	0.180779		0.9997	1255.06	3.94113	1251.12	7.88225	1259	0.00626072	0.00757617
		0.1908	3341	332	3009	664	3673	0.180779	0.180779		0.9997	1256.06	3.94485	1252.11	7.88971	1260	0.00626167	0.00757617
		0.1907	3342	333	3009	666	3675	0.181224	0.181224		0.9997	1257.05	3.94858	1253.1	7.89717	1261	0.00626262	0.00757617
		0.1906	3439	393	3046	786	3832	0.205115	0.205008		0.9997	1258.05	3.95232	1254.1	7.90463	1262	0.00626358	0.00757617
		0.1902	3440	393	3047	786	3833	0.205061	0.205008		0.9997	1259.04	3.95605	1255.09	7.9121	1263	0.00626453	0.00757617
		0.19	3441	393	3048	786	3834	0.205008	0.205008		0.9997	1260.04	3.95979	1256.08	7.91958	1264	0.00626549	0.00757617
		0.1899	3441	394	3047	788	3835	0.205476	0.205208		0.9997	1261.04	3.96353	1257.07	7.92706	1265	0.00626645	0.00757617
		0.1898	3442	394	3048	788	3836	0.205422	0.205208		0.9997	1262.03	3.96727	1258.07	7.93454	1266	0.00626741	0.00757617
		0.1897	3443	394	3049	788	3837	0.205369	0.205208		0.9997	1263.03	3.97101	1259.06	7.94203	1267	0.00626837	0.00757617
		0.1896	3444	394	3050	788	3838	0.205315	0.205208		0.9997	1264.03	3.97476	1260.05	7.94952	1268	0.00626934	0.00757617
		0.1893	3445	394	3051	788	3839	0.205262	0.205208		0.9997	1265.02	3.97851	1261.04	7.95702	1269	0.00627031	0.00757617
		0.1892	3446	394	3052	788	3840	0.205208	0.205208		0.9997	1266.02	3.98226	1262.04	7.96452	1270	0.00627128	0.00757617
		0.1889	3446	395	3051	790	3841	0.205676	0.205355		0.9997	1267.01	3.98602	1263.03	7.97203	1271	0.00627225	0.00757617
		0.1887	3447	395	3052	790	3842	0.205622	0.205355		0.9997	1268.01	3.98977	1264.02	7.97954	1272	0.00627323	0.00757617
		0.1883	3448	395	3053	790	3843	0.205569	0.205355		0.9997	1269.01	3.99353	1265.01	7.98706	1273	0.0062742	0.00757617
		0.1882	3449	395	3054	790	3844	0.205515	0.205355		0.9997	1270	3.99729	1266.01	7.99458	1274	0.00627518	0.00757617
		0.1881	3450	395	3055	790	3845	0.205462	0.205355		0.9997	1271	4.00106	1267	8.00211	1275	0.00627616	0.00757617
		0.188	3451	395	3056	790	3846	0.205408	0.205355		0.9997	1272	4.00482	1267.99	8.00964	1276	0.00627715	0.00757617
		0.1879	3452	395	3057	790	3847	0.205355	0.205355		0.9997	1272.99	4.00859	1268.98	8.01718	1277	0.00627814	0.00757617
		0.1876	3453	396	3057	792	3849	0.205768	0.205714		0.9997	1273.99	4.01236	1269.98	8.02472	1278	0.00627912	0.00757617
		0.1875	3454	396	3058	792	3850	0.205714	0.205714		0.9997	1274.98	4.01613	1270.97	8.03227	1279	0.00628011	0.00757617
		0.1871	3456	397	3059	794	3853	0.206073	0.205913		0.9997	1275.98	4.01991	1271.96	8.03982	1280	0.00628111	0.00757617
		0.1866	3459	397	3062	794	3856	0.205913	0.205913		0.9997	1276.98	4.02369	1272.95	8.04737	1281	0.0062821	0.00757617
		0.1862	3459	398	3061	796	3857	0.206378	0.206004		0.9997	1277.97	4.02747	1273.95	8.05494	1282	0.0062831	0.00757617
		0.1861	3460	398	3062	796	3858	0.206325	0.206004		0.9997	1278.97	4.03125	1274.94	8.0625	1283	0.0062841	0.00757617
		0.1858	3462	398	3064	796	3860	0.206218	0.206004		0.9997	1279.96	4.03504	1275.93	8.07007	1284	0.0062851	0.00757617
		0.1856	3463	398	3065	796	3861	0.206164	0.206004		0.9997	1280.96	4.03882	1276.92	8.07765	1285	0.00628611	0.00757617
		0.1855	3464	398	3066	796	3862	0.206111	0.206004		0.9997	1281.96	4.04262	1277.91	8.08523	1286	0.00628712	0.00757617
		0.1854	3465	398	3067	796	3863	0.206057	0.206004		0.9997	1282.95	4.04641	1278.91	8.09282	1287	0.00628812	0.00757617
		0.1853	3466	398	3068	796	3864	0.206004	0.206004		0.9997	1283.95	4.0502	1279.9	8.10041	1288	0.00628914	0.00757617
		0.1851	3466	399	3067	798	3865	0.206468	0.206468		0.9997	1284.95	4.054	1280.89	8.108	1289	0.00629015	0.00757617
		0.1849	3466	400	3066	800	3866	0.206932	0.206932		0.9997	1285.94	4.0578	1281.88	8.11561	1290	0.00629117	0.00757617
		0.1842	3467	401	3066	802	3868	0.207342	0.207342		0.9997	1286.94	4.06161	1282.88	8.12321	1291	0.00629219	0.00757617
		0.184	3467	402	3065	804	3869	0.207806	0.207806		0.9997	1287.93	4.06541	1283.87	8.13082	1292	0.00629321	0.00757617
		0.1836	3467	403	3064	806	3870	0.208269	0.208161		0.9997	1288.93	4.06922	1284.86	8.13844	1293	0.00629423	0.00757617
		0.1835	3468	403	3065	806	3871	0.208215	0.208161		0.9997	1289.93	4.07303	1285.85	8.14606	1294	0.00629526	0.00757617
		0.1834	3469	403	3066	806	3872	0.208161	0.208161		0.9997	1290.92	4.07684	1286.85	8.15369	1295	0.00629628	0.00757617
		0.1833	3469	404	3065	808	3873	0.208624	0.208462		0.9997	1291.92	4.08066	1287.84	8.16132	1296	0.00629732	0.00757617
		0.1828	3472	404	3068	808	3876	0.208462	0.208462		0.9997	1292.92	4.08448	1288.83	8.16896	1297	0.00629835	0.00757617
		0.1826	3472	406	3066	812	3878	0.209386	0.209063		0.9997	1293.91	4.0883	1289.82	8.1766	1298	0.00629938	0.00757617
		0.1825	3474	406	3068	812	3880	0.209278	0.209063		0.9997	1294.91	4.09212	1290.82	8.18425	1299	0.00630042	0.00757617
		0.1821	3476	406	3070	812	3882	0.209171	0.209063		0.9997	1295.9	4.09595	1291.81	8.1919	1300	0.00630146	0.00757617
		0.182	3477	406	3071	812	3883	0.209117	0.209063		0.9997	1296.9	4.09978	1292.8	8.19956	1301	0.00630251	0.00757617
		0.1818	3478	406	3072	812	3884	0.209063	0.209063		0.9997	1297.9	4.10361	1293.79	8.20722	1302	0.00630355	0.00757617
		0.1816	3478	407	3071	814	3885	0.209524	0.209362		0.9997	1298.89	4.10745	1294.79	8.21489	1303	0.0063046	0.00757617
		0.1815	3479	407	3072	814	3886	0.20947	0.209362		0.9997	1299.89	4.11128	1295.78	8.22257	1304	0.00630565	0.00757617
		0.1811	3481	407	3074	814	3888	0.209362	0.209362		0.9997	1300.88	4.11512	1296.77	8.23025	1305	0.0063067	0.00757617
		0.1808	3481	408	3073	816	3889	0.209823	0.209823		0.9997	1301.88	4.11897	1297.76	8.23793	1306	0.00630776	0.00757617
		0.1807	3481	409	3072	818	3890	0.210283	0.210067		0.9997	1302.88	4.12281	1298.75	8.24562	1307	0.00630882	0.00757617
		0.1806	3482	409	3073	818	3891	0.210229	0.210067		0.9997	1303.87	4.12666	1299.75	8.25332	1308	0.00630988	0.00757617
		0.1804	3483	409	3074	818	3892	0.210175	0.210067		0.9997	1304.87	4.13051	1300.74	8.26102	1309	0.00631094	0.00757617
		0.1803	3484	409	3075	818	3893	0.210121	0.210067		0.9997	1305.87	4.13436	1301.73	8.26873	1310	0.006312	0.00757617
		0.1802	3485	409	3076	818	3894	0.210067	0.210067		0.9997	1306.86	4.13822	1302.72	8.27644	1311	0.00631307	0.00757617
		0.18	3485	410	3075	820	3895	0.210526	0.210364		0.9997	1307.86	4.14208	1303.72	8.28415	1312	0.00631414	0.00757617
		0.1799	3486	410	3076	820	3896	0.210472	0.210364		0.9997	1308.85	4.14594	1304.71	8.29188	1313	0.00631522	0.00757617
		0.1798	3487	410	3077	820	3897	0.210418	0.210364		0.9997	1309.85	4.1498	1305.7	8.29961	1314	0.00631629	0.00757617
		0.1797	3488	410	3078	820	3898	0.210364	0.210364		0.9997	1310.85	4.15367	1306.69	8.30734	1315	0.00631737	0.00757617
		0.1791	3488	411	3077	822	3899	0.210823	0.210796		0.9997	1311.84	4.15754	1307.68	8.31508	1316	0.00631845	0.00757617
		0.179	3489	412	3077	824	3901	0.211228	0.210796		0.9997	1312.84	4.16141	1308.68	8.32282	1317	0.00631953	0.00757617
		0.1789	3491	412	3079	824	3903	0.21112	0.210796		0.9997	1313.83	4.16529	1309.67	8.33058	1318	0.00632062	0.00757617
		0.1788	3493	412	3081	824	3905	0.211012	0.210796		0.9997	1314.83	4.16917	1310.66	8.33833	1319	0.00632171	0.00757617
		0.1783	3494	412	3082	824	3906	0.210958	0.210796		0.9997	1315.83	4.17305	1311.65	8.34609	1320	0.0063228	0.00757617
		0.1782	3495	412	3083	824	3907	0.210904	0.210796		0.9997	1316.82	4.17693	1312.65	8.35386	1321	0.00632389	0.00757617
		0.1777	3496	412	3084	824	3908	0.21085	0.210796		0.9997	1317.82	4.18082	1313.64	8.36163	1322	0.00632499	0.00757617
		0.1774	3497	412	3085	824	3909	0.210796	0.210796		0.9997	1318.82	4.18471	1314.63	8.36941	1323	0.00632609	0.00757617
		0.1773	3497	413	3084	826	3910	0.211253	0.211199		0.9997	1319.81	4.1886	1315.62	8.3772	1324	0.00632719	0.00757617
		0.1772	3498	413	3085	826	3911	0.211199	0.211199		0.9997	1320.81	4.19249	1316.62	8.38499	1325	0.00632829	0.00757617
		0.1771	3498	414	3084	828	3912	0.211656	0.211224		0.9997	1321.8	4.19639	1317.61	8.39278	1326	0.0063294	0.00757617
		0.177	3499	414	3085	828	3913	0.211602	0.211224		0.9997	1322.8	4.20029	1318.6	8.40058	1327	0.00633051	0.00757617
		0.1768	3500	414	3086	828	3914	0.211548	0.211224		0.9997	1323.8	4.2042	1319.59	8.40839	1328	0.00633162	0.00757617
		0.1767	3501	414	3087	828	3915	0.211494	0.211224		0.9997	1324.79	4.2081	1320.58	8.41621	1329	0.00633274	0.00757617
		0.1766	3502	414	3088	828	3916	0.21144	0.211224		0.9997	1325.79	4.21201	1321.58	8.42402	1330	0.00633385	0.00757617
		0.1765	3503	414	3089	828	3917	0.211386	0.211224		0.9997	1326.78	4.21592	1322.57	8.43185	1331	0.00633497	0.00757617
		0.1764	3504	414	3090	828	3918	0.211332	0.211224		0.9997	1327.78	4.21984	1323.56	8.43968	1332	0.0063361	0.00757617
		0.1763	3505	414	3091	828	3919	0.211278	0.211224		0.9997	1328.78	4.22376	1324.55	8.44752	1333	0.00633722	0.00757617
		0.1758	3506	414	3092	828	3920	0.211224	0.211224		0.9997	1329.77	4.22768	1325.54	8.45536	1334	0.00633835	0.00757617
		0.1754	3507	415	3092	830	3922	0.211627	0.211627		0.9997	1330.77	4.2316	1326.54	8.46321	1335	0.00633948	0.00757617
		0.1753	3508	416	3092	832	3924	0.212029	0.212029		0.9997	1331.76	4.23553	1327.53	8.47106	1336	0.00634061	0.00757617
		0.1752	3508	417	3091	834	3925	0.212484	0.212484		0.9997	1332.76	4.23946	1328.52	8.47892	1337	0.00634175	0.00757617
		0.1749	3508	418	3090	836	3926	0.212939	0.212614		0.9997	1333.76	4.24339	1329.51	8.48679	1338	0.00634289	0.00757617
		0.1746	3509	418	3091	836	3927	0.212885	0.212614		0.9997	1334.75	4.24733	1330.51	8.49466	1339	0.00634403	0.00757617
		0.1736	3511	418	3093	836	3929	0.212777	0.212614		0.9997	1335.75	4.25127	1331.5	8.50254	1340	0.00634518	0.00757617
		0.1735	3512	418	3094	836	3930	0.212723	0.212614		0.9997	1336.74	4.25521	1332.49	8.51042	1341	0.00634632	0.00757617
		0.1734	3514	418	3096	836	3932	0.212614	0.212614		0.9997	1337.74	4.25916	1333.48	8.51831	1342	0.00634748	0.00757617
		0.1731	3514	419	3095	838	3933	0.213069	0.213069		0.9997	1338.74	4.2631	1334.47	8.52621	1343	0.00634863	0.00757617
		0.1726	3514	420	3094	840	3934	0.213523	0.213469		0.9997	1339.73	4.26706	1335.47	8.53411	1344	0.00634978	0.00757617
		0.1725	3515	420	3095	840	3935	0.213469	0.213469		0.9997	1340.73	4.27101	1336.46	8.54202	1345	0.00635094	0.00757617
		0.1724	3516	421	3095	842	3937	0.213868	0.213868		0.9997	1341.73	4.27497	1337.45	8.54993	1346	0.00635211	0.00757617
		0.1723	3516	422	3094	844	3938	0.214322	0.214322		0.9997	1342.72	4.27893	1338.44	8.55785	1347	0.00635327	0.00757617
		0.1722	3516	424	3092	848	3940	0.215228	0.215174		0.9997	1343.72	4.28289	1339.43	8.56578	1348	0.00635444	0.00757617
		0.1721	3517	424	3093	848	3941	0.215174	0.215174		0.9997	1344.71	4.28686	1340.43	8.57371	1349	0.00635561	0.00757617
		0.1719	3518	425	3093	850	3943	0.215572	0.215408		0.9997	1345.71	4.29083	1341.42	8.58165	1350	0.00635678	0.00757617
		0.1717	3519	425	3094	850	3944	0.215517	0.215408		0.9997	1346.71	4.2948	1342.41	8.5896	1351	0.00635796	0.00757617
		0.1713	3521	425	3096	850	3946	0.215408	0.215408		0.9997	1347.7	4.29878	1343.4	8.59755	1352	0.00635914	0.00757617
		0.1712	3521	426	3095	852	3947	0.21586	0.215751		0.9997	1348.7	4.30275	1344.39	8.60551	1353	0.00636032	0.00757617
		0.1709	3522	426	3096	852	3948	0.215805	0.215751		0.9997	1349.69	4.30674	1345.39	8.61347	1354	0.0063615	0.00757617
		0.1707	3523	426	3097	852	3949	0.215751	0.215751		0.9997	1350.69	4.31072	1346.38	8.62145	1355	0.00636269	0.00757617
		0.1704	3524	427	3097	854	3951	0.216148	0.216148		0.9997	1351.69	4.31471	1347.37	8.62942	1356	0.00636388	0.00757617
		0.1702	3524	428	3096	856	3952	0.216599	0.216599		0.9997	1352.68	4.3187	1348.36	8.63741	1357	0.00636507	0.00757617
		0.1698	3524	429	3095	858	3953	0.21705	0.216941		0.9997	1353.68	4.3227	1349.35	8.6454	1358	0.00636627	0.00757617
		0.1696	3526	429	3097	858	3955	0.216941	0.216941		0.9997	1354.67	4.3267	1350.35	8.65339	1359	0.00636747	0.00757617
		0.1691	3526	430	3096	860	3956	0.217391	0.217281		0.9997	1355.67	4.3307	1351.34	8.66139	1360	0.00636867	0.00757617
		0.169	3527	430	3097	860	3957	0.217336	0.217281		0.9997	1356.67	4.3347	1352.33	8.6694	1361	0.00636988	0.00757617
		0.1688	3528	430	3098	860	3958	0.217281	0.217281		0.9997	1357.66	4.33871	1353.32	8.67742	1362	0.00637109	0.00757617
		0.1682	3530	431	3099	862	3961	0.217622	0.217512		0.9996	1358.66	4.34272	1354.31	8.68544	1363	0.0063723	0.00825438
		0.1681	3531	431	3100	862	3962	0.217567	0.217512		0.9996	1359.65	4.34674	1355.31	8.69347	1364	0.00637351	0.00825438
		0.1679	3532	431	3101	862	3963	0.217512	0.217512		0.9996	1360.65	4.35075	1356.3	8.70151	1365	0.00637473	0.00825438
		0.1677	3532	432	3100	864	3964	0.217962	0.217577		0.9996	1361.65	4.35477	1357.29	8.70955	1366	0.00637595	0.00825438
		0.1673	3533	432	3101	864	3965	0.217907	0.217577		0.9996	1362.64	4.3588	1358.28	8.7176	1367	0.00637717	0.00825438
		0.1672	3536	432	3104	864	3968	0.217742	0.217577		0.9996	1363.64	4.36283	1359.27	8.72565	1368	0.0063784	0.00825438
		0.1669	3538	432	3106	864	3970	0.217632	0.217577		0.9996	1364.63	4.36686	1360.27	8.73371	1369	0.00637963	0.00825438
		0.1668	3539	432	3107	864	3971	0.217577	0.217577		0.9996	1365.63	4.37089	1361.26	8.74178	1370	0.00638086	0.00825438
		0.1667	3541	433	3108	866	3974	0.217916	0.217862		0.9996	1366.63	4.37493	1362.25	8.74986	1371	0.0063821	0.00825438
		0.1663	3542	433	3109	866	3975	0.217862	0.217862		0.9996	1367.62	4.37897	1363.24	8.75794	1372	0.00638334	0.00825438
		0.1657	3542	434	3108	868	3976	0.21831	0.218145		0.9996	1368.62	4.38301	1364.23	8.76603	1373	0.00638458	0.00825438
		0.1654	3543	434	3109	868	3977	0.218255	0.218145		0.9996	1369.61	4.38706	1365.23	8.77412	1374	0.00638582	0.00825438
		0.1651	3545	434	3111	868	3979	0.218145	0.218145		0.9996	1370.61	4.39111	1366.22	8.78223	1375	0.00638707	0.00825438
[truncated: 5,547 more rows]

## Sheet: Spectral Level Data
Spectral Level Data		Confidence Threshold	Forward	Reverse	Correct	Incorrect	Total	Global FDR	q-value		Fit Confidence Threshold	Fit Forward	Fit Reverse	Fit Correct	Fit Incorrect	Fit Total	Fit Global FDR	Fit Local FDR
[truncated: 11,205 more rows]

[truncated: 3 more sheets: Single Results Table, PDST Controls, Table S1]
