# Supplementary material for: Low Gluten Beers Contain Variable Gluten and Immunogenic Epitope Content
Source: Foods. 2023 Aug 29;12(17):3252. doi: 10.3390/foods12173252 (PMC10486350; doi:10.3390/foods12173252)
Supplement: Supplementary file 1 [file foods-12-03252-s001.zip › Table S2.xlsx]

## Sheet: Metadata
_RESULTS_version	5
RESULTS_SEARCH_STAT_search_begin_time_clock	02/22/2023 10:41:28
RESULTS_SEARCH_STAT_search_end_time_clock	02/24/2023 07:37:17
RESULTS_SEARCH_STAT_search_time_duration	#VALUE!
RESULTS_SEARCH_STAT_stage_signal_processing_begin_time_clock	02/22/2023 10:41:28
RESULTS_SEARCH_STAT_stage_signal_processing_end_time_clock	02/22/2023 17:47:09
RESULTS_SEARCH_STAT_stage_signal_processing_time_duration	#VALUE!
RESULTS_SEARCH_STAT_stage_waiting_begin_time_clock	02/22/2023 17:47:09
RESULTS_SEARCH_STAT_stage_waiting_end_time_clock	02/22/2023 17:48:04
RESULTS_SEARCH_STAT_stage_waiting_time_duration	2051-01-21
RESULTS_SEARCH_STAT_stage_searching_begin_time_clock	02/22/2023 17:48:04
RESULTS_SEARCH_STAT_stage_searching_end_time_clock	02/24/2023 07:35:16
RESULTS_SEARCH_STAT_stage_searching_time_duration	#VALUE!
RESULTS_SEARCH_STAT_stage_fdr_begin_time_clock	02/24/2023 07:35:17
RESULTS_SEARCH_STAT_stage_fdr_end_time_clock	02/24/2023 07:37:17
RESULTS_SEARCH_STAT_stage_fdr_time_duration	2229-01-27
RESULTS_SEARCH_STAT_task_fraglet_exe_begin_time_clock	02/23/2023 08:15:46
RESULTS_SEARCH_STAT_task_fraglet_exe_end_time_clock	02/24/2023 06:22:17
RESULTS_SEARCH_STAT_task_fraglet_exe_time_duration	79590617
RESULTS_SEARCH_STAT_task_fraglet_exe_time_cpu	#VALUE!
RESULTS_SEARCH_STAT_task_taglet_exe_begin_time_clock	02/24/2023 06:42:07
RESULTS_SEARCH_STAT_task_taglet_exe_end_time_clock	02/24/2023 07:13:56
RESULTS_SEARCH_STAT_task_taglet_exe_time_duration	1909377
RESULTS_SEARCH_STAT_task_taglet_exe_time_cpu	#VALUE!
RESULTS_SEARCH_STAT_task_progroup_begin_time_clock	02/24/2023 07:13:56
RESULTS_SEARCH_STAT_task_progroup_end_time_clock	02/24/2023 07:35:15
RESULTS_SEARCH_STAT_task_progroup_time_duration	1279173
RESULTS_SEARCH_STAT_task_progroup_time_cpu	6285-02-04
RESULTS_SEARCH_STAT_task_focusing_begin_time_clock	02/24/2023 06:22:17
RESULTS_SEARCH_STAT_task_focusing_end_time_clock	02/24/2023 06:42:07
RESULTS_SEARCH_STAT_task_focusing_time_duration	1190174
RESULTS_SEARCH_STAT_task_focusing_time_cpu	1785765
RESULTS_SEARCH_STAT_computer_memory	65210
RESULTS_SEARCH_STAT_computer_name	XHD91901223
RESULTS_SEARCH_STAT_num_proteins	4485232
RESULTS_SEARCH_STAT_num_residues	1591451050
RESULTS_SEARCH_STAT_number_cores	18
RESULTS_SEARCH_STAT_number_licensed_tasks	16
RESULTS_SEARCH_STAT_number_processors	36
RESULTS_SEARCH_STAT_os	Windows 10 Pro for Workstations (6.2.9200)
RESULTS_SEARCH_1_time_cpu	2257640
RESULTS_SEARCH_1_time_duration	2258385
RESULTS_SEARCH_1_version	5.0.3.5312
RESULTS_SEARCH_1_xml:id	SEARCH:1:638126592873516437_0
RESULTS_SEARCH_1_PARAMETERS_chemical_data_edited	TRUE
RESULTS_SEARCH_1_PARAMETERS_do_multiprecursor_search	TRUE
RESULTS_SEARCH_1_PARAMETERS_do_reverse_search	TRUE
RESULTS_SEARCH_1_PARAMETERS_max_quant_labels	35
RESULTS_SEARCH_1_PARAMETERS_maxresults	15
RESULTS_SEARCH_1_PARAMETERS_separate_searches	FALSE
RESULTS_SEARCH_1_PARAMETERS_MSTOLERANCE_type	dalton
RESULTS_SEARCH_1_PARAMETERS_MSTOLERANCE_value	0.05
RESULTS_SEARCH_1_PARAMETERS_MSMSTOLERANCE_type	dalton
RESULTS_SEARCH_1_PARAMETERS_MSMSTOLERANCE_value	0.1
RESULTS_SEARCH_1_PARAMETERS_MS_STANDARD_DEVIATION_type	dalton
RESULTS_SEARCH_1_PARAMETERS_MS_STANDARD_DEVIATION_value	0.0011
RESULTS_SEARCH_1_PARAMETERS_MSMS_STANDARD_DEVIATION_type	dalton
RESULTS_SEARCH_1_PARAMETERS_MSMS_STANDARD_DEVIATION_value	0.01
RESULTS_SEARCH_1_PARAMETERS_FASTA_filename	C:\AB SCIEX\ProteinPilot Data\SearchDatabases\UP_20230221_Poacea_clean_crap.fasta
RESULTS_SEARCH_1_PARAMETERS_AUTO_CALIBRATION_ms	TRUE
RESULTS_SEARCH_1_PARAMETERS_AUTO_CALIBRATION_msexport	FALSE
RESULTS_SEARCH_1_PARAMETERS_AUTO_CALIBRATION_msms	TRUE
RESULTS_SEARCH_1_PARAMETERS_AUTO_CALIBRATION_msmstolsdratio	2.75
RESULTS_SEARCH_1_PARAMETERS_AUTO_CALIBRATION_mstolsdratio	7
RESULTS_SEARCH_1_PARAMETERS_AUTO_CALIBRATION_squareroot	TRUE
RESULTS_SEARCH_1_PARAMETERS_AUTO_CALIBRATION_type	dalton
RESULTS_SEARCH_1_PARAMETERS_AUTO_CALIBRATION_MCP_d_s_s_f	0.0666667
RESULTS_SEARCH_1_PARAMETERS_AUTO_CALIBRATION_MCP_d_s_w_f	3
RESULTS_SEARCH_1_PARAMETERS_AUTO_CALIBRATION_MCP_m_f_r_mbc	200
RESULTS_SEARCH_1_PARAMETERS_AUTO_CALIBRATION_MCP_m_m_c	10
RESULTS_SEARCH_1_PARAMETERS_AUTO_CALIBRATION_MCP_m_m_f_s	0.25
RESULTS_SEARCH_1_PARAMETERS_AUTO_CALIBRATION_MCP_m_m_p_f	0.33
RESULTS_SEARCH_1_PARAMETERS_AUTO_CALIBRATION_MCP_m_m_p_rms_f	1
RESULTS_SEARCH_1_PARAMETERS_AUTO_CALIBRATION_MCP_m_p_t_f	1
RESULTS_SEARCH_1_PARAMETERS_AUTO_CALIBRATION_MCP_m_r_h_n_b	15
RESULTS_SEARCH_1_PARAMETERS_AUTO_CALIBRATION_MCP_m_z_n_s	99
RESULTS_SEARCH_1_PARAMETERS_AUTO_CALIBRATION_MCP_m_z_s_mn_f_r	0.0666667
RESULTS_SEARCH_1_PARAMETERS_AUTO_CALIBRATION_MCP_m_z_s_mx_f_r	0.1
RESULTS_SEARCH_1_PARAMETERS_MS_AUTO_CALIBRATION_OUT_avres	1.04637e-07
RESULTS_SEARCH_1_PARAMETERS_MS_AUTO_CALIBRATION_OUT_c0	8.4842e-05
RESULTS_SEARCH_1_PARAMETERS_MS_AUTO_CALIBRATION_OUT_c1minus1	8.69773e-07
RESULTS_SEARCH_1_PARAMETERS_MS_AUTO_CALIBRATION_OUT_c2	0
RESULTS_SEARCH_1_PARAMETERS_MS_AUTO_CALIBRATION_OUT_file	1
RESULTS_SEARCH_1_PARAMETERS_MS_AUTO_CALIBRATION_OUT_partnumber	1
RESULTS_SEARCH_1_PARAMETERS_MS_AUTO_CALIBRATION_OUT_polyorder	1
RESULTS_SEARCH_1_PARAMETERS_MS_AUTO_CALIBRATION_OUT_sample	1
RESULTS_SEARCH_1_PARAMETERS_MS_AUTO_CALIBRATION_OUT_squareroot	TRUE
RESULTS_SEARCH_1_PARAMETERS_MSMS_AUTO_CALIBRATION_OUT_avres	-7.66765e-09
RESULTS_SEARCH_1_PARAMETERS_MSMS_AUTO_CALIBRATION_OUT_c0	4.12491e-05
RESULTS_SEARCH_1_PARAMETERS_MSMS_AUTO_CALIBRATION_OUT_c1minus1	8.58133e-07
RESULTS_SEARCH_1_PARAMETERS_MSMS_AUTO_CALIBRATION_OUT_c2	0
RESULTS_SEARCH_1_PARAMETERS_MSMS_AUTO_CALIBRATION_OUT_file	1
RESULTS_SEARCH_1_PARAMETERS_MSMS_AUTO_CALIBRATION_OUT_partnumber	1
RESULTS_SEARCH_1_PARAMETERS_MSMS_AUTO_CALIBRATION_OUT_polyorder	1
RESULTS_SEARCH_1_PARAMETERS_MSMS_AUTO_CALIBRATION_OUT_sample	1
RESULTS_SEARCH_1_PARAMETERS_MSMS_AUTO_CALIBRATION_OUT_squareroot	TRUE
RESULTS_SEARCH_1_PARAMETERS_MAX_PRECURSORS_FRAGLET	5
RESULTS_SEARCH_1_PARAMETERS_MAX_PRECURSORS_TAGLET	1
RESULTS_SEARCH_1_PARAMETERS_PRECURSORS_DR_FRAGLET	10
RESULTS_SEARCH_1_PARAMETERS_PRECURSORS_DR_TAGLET	3
RESULTS_SEARCH_1_PARAMETERS_DEFAULT_CHARGE_STATE_1_charge	2
RESULTS_SEARCH_1_PARAMETERS_DEFAULT_CHARGE_STATE_1_probability	1
RESULTS_SEARCH_1_PARAMETERS_DEFAULT_CHARGE_STATE_2_charge	3
RESULTS_SEARCH_1_PARAMETERS_DEFAULT_CHARGE_STATE_2_probability	1
RESULTS_SEARCH_1_PARAMETERS_DEFAULT_CHARGE_STATE_3_charge	4
RESULTS_SEARCH_1_PARAMETERS_DEFAULT_CHARGE_STATE_3_probability	1
RESULTS_SEARCH_1_PARAMETERS_VERSION	5.0.3.0, 5313
RESULTS_SEARCH_1_PARAMETERS_PARAGON_VERSION	5.0.3.0, 5312
RESULTS_SEARCH_1_PARAMETERS_APPLICATION	ProteinPilot(tm) Software
RESULTS_SEARCH_1_PARAMETERS_PROGROUP_alternativedispositionmaximumfoldprobabilitydrop	100
RESULTS_SEARCH_1_PARAMETERS_PROGROUP_alternativedispositionmaximumfoldscoredrop	2
RESULTS_SEARCH_1_PARAMETERS_PROGROUP_autodiscordantpeptidethreshold	0.3
RESULTS_SEARCH_1_PARAMETERS_PROGROUP_bayesconfidencecalclulation	TRUE
RESULTS_SEARCH_1_PARAMETERS_PROGROUP_calibrateconfidence	TRUE
RESULTS_SEARCH_1_PARAMETERS_PROGROUP_compresspeptides	FALSE
RESULTS_SEARCH_1_PARAMETERS_PROGROUP_confidencepercentthresholdforexcludingothersfromquant	15
RESULTS_SEARCH_1_PARAMETERS_PROGROUP_confidencepercentthresholdforincludingselfinquant	15
RESULTS_SEARCH_1_PARAMETERS_PROGROUP_donotstoremspeaklists	FALSE
RESULTS_SEARCH_1_PARAMETERS_PROGROUP_fasta	C:\AB SCIEX\ProteinPilot Data\SearchDatabases\UP_20230221_Poacea_clean_crap.fasta
RESULTS_SEARCH_1_PARAMETERS_PROGROUP_featuregroupminpepconf	0.66
RESULTS_SEARCH_1_PARAMETERS_PROGROUP_featuregroupminups	0.47
RESULTS_SEARCH_1_PARAMETERS_PROGROUP_focusingintersection	4
RESULTS_SEARCH_1_PARAMETERS_PROGROUP_focusingminimummatchconfidence	0.1
RESULTS_SEARCH_1_PARAMETERS_PROGROUP_focusingminunusedprotscore	0.1
RESULTS_SEARCH_1_PARAMETERS_PROGROUP_focusingsubsetcutoff	6
RESULTS_SEARCH_1_PARAMETERS_PROGROUP_intersection	1.3
RESULTS_SEARCH_1_PARAMETERS_PROGROUP_minimummatchconfidencecutoff	0.001
RESULTS_SEARCH_1_PARAMETERS_PROGROUP_minunusedprotscore	0.0458
RESULTS_SEARCH_1_PARAMETERS_PROGROUP_subsetcutoff	2
RESULTS_SEARCH_1_PARAMETERS_PROGROUP_uniprotservicehttpssupported	TRUE
RESULTS_SEARCH_1_PARAMETERS_PROGROUP_unusedprotscorethresholdforexcludingothersfromquant	1900-01-01 07:12:00
RESULTS_SEARCH_1_PARAMETERS_PEAKLIST_count	2784
RESULTS_SEARCH_1_PARAMETERS_PEAKLIST_filenumber	1
RESULTS_SEARCH_1_PARAMETERS_PEAKLIST_original_count	2784
RESULTS_SEARCH_1_PARAMETERS_PEAKLIST_originalfilename	F:\Data\Beer\MC 20170331 6600TF-M_IDA_LG Beers-RAC_LG1-17\MC 20170331 6600TF-M_IDA_RAC-LG13.wiff
RESULTS_SEARCH_1_PARAMETERS_PEAKLIST_partnumber	1
RESULTS_SEARCH_1_PARAMETERS_QUANT_TYPE_background_correction	FALSE
RESULTS_SEARCH_1_PARAMETERS_QUANT_TYPE_bias_correction	TRUE
RESULTS_SEARCH_1_PARAMETERS_QUANT_TYPE_keep_extreme_peptides_over_fraction	0
RESULTS_SEARCH_1_PARAMETERS_QUANT_TYPE_low_confidence_check	TRUE
RESULTS_SEARCH_1_PARAMETERS_QUANT_TYPE_low_intensity_check	TRUE
RESULTS_SEARCH_1_PARAMETERS_QUANT_TYPE_median_statistic	TRUE
RESULTS_SEARCH_1_PARAMETERS_QUANT_TYPE_mod_check	TRUE
RESULTS_SEARCH_1_PARAMETERS_QUANT_TYPE_quant_threshold	-1
RESULTS_SEARCH_1_PARAMETERS_QUANT_TYPE_quant_threshold_sn	9
RESULTS_SEARCH_1_PARAMETERS_QUANT_TYPE_separate_searches	FALSE
RESULTS_SEARCH_1_PARAMETERS_QUANT_TYPE_shared_msms_check	TRUE
RESULTS_SEARCH_1_PARAMETERS_PARAGON_METHOD_SETTINGS_UI_SAMPLE_TYPE	Identification
RESULTS_SEARCH_1_PARAMETERS_PARAGON_METHOD_SETTINGS_UI_CYS_ALKYLATION	Iodoacetamide
RESULTS_SEARCH_1_PARAMETERS_PARAGON_METHOD_SETTINGS_UI_DIGESTION	Chymotrypsin
RESULTS_SEARCH_1_PARAMETERS_PARAGON_METHOD_SETTINGS_UI_INSTRUMENT	TripleTOF 6600
RESULTS_SEARCH_1_PARAMETERS_PARAGON_METHOD_SETTINGS_UI_SEARCH_EFFORT	Thorough
RESULTS_SEARCH_1_PARAMETERS_PARAGON_METHOD_SETTINGS_UI_ID_FOCUS	Biological modifications
RESULTS_SEARCH_1_PARAMETERS_PARAGON_METHOD_SETTINGS_UI_USER_NAME	XHD91901223\ECU
RESULTS_SEARCH_1_PARAMETERS_PARAGON_METHOD_SETTINGS_UI_MACHINE_NAME	XHD91901223
RESULTS_SEARCH_1_PARAMETERS_PARAGON_METHOD_SETTINGS_UI_SEARCH_ID	#VALUE!
RESULTS_SEARCH_1_PARAMETERS_PARAGON_METHOD_SETTINGS_UI_START_TIME	2023-02-22 10:41:28
RESULTS_SEARCH_1_PARAMETERS_PARAGON_METHOD_SETTINGS_UI_MIN_UNUSED_PROTSCORE	01:05:57.120000
RESULTS_SEARCH_1_PARAMETERS_PARAGON_METHOD_SETTINGS_UI_PSPEP	TRUE
RESULTS_SEARCH_2_time_cpu	283312
RESULTS_SEARCH_2_time_duration	283578
RESULTS_SEARCH_2_version	5.0.3.5312
RESULTS_SEARCH_2_xml:id	SEARCH:2:638126592873516437_0
RESULTS_SEARCH_2_PARAMETERS_chemical_data_edited	TRUE
RESULTS_SEARCH_2_PARAMETERS_do_multiprecursor_search	TRUE
RESULTS_SEARCH_2_PARAMETERS_do_reverse_search	TRUE
RESULTS_SEARCH_2_PARAMETERS_max_quant_labels	35
RESULTS_SEARCH_2_PARAMETERS_maxresults	15
RESULTS_SEARCH_2_PARAMETERS_separate_searches	FALSE
RESULTS_SEARCH_2_PARAMETERS_MSTOLERANCE_type	dalton
RESULTS_SEARCH_2_PARAMETERS_MSTOLERANCE_value	0.05
RESULTS_SEARCH_2_PARAMETERS_MSMSTOLERANCE_type	dalton
RESULTS_SEARCH_2_PARAMETERS_MSMSTOLERANCE_value	0.1
RESULTS_SEARCH_2_PARAMETERS_MS_STANDARD_DEVIATION_type	dalton
RESULTS_SEARCH_2_PARAMETERS_MS_STANDARD_DEVIATION_value	0.0011
RESULTS_SEARCH_2_PARAMETERS_MSMS_STANDARD_DEVIATION_type	dalton
RESULTS_SEARCH_2_PARAMETERS_MSMS_STANDARD_DEVIATION_value	0.01
RESULTS_SEARCH_2_PARAMETERS_FASTA_filename	C:\AB SCIEX\ProteinPilot Data\SearchDatabases\UP_20230221_Poacea_clean_crap.fasta
RESULTS_SEARCH_2_PARAMETERS_AUTO_CALIBRATION_ms	TRUE
RESULTS_SEARCH_2_PARAMETERS_AUTO_CALIBRATION_msexport	FALSE
RESULTS_SEARCH_2_PARAMETERS_AUTO_CALIBRATION_msms	TRUE
RESULTS_SEARCH_2_PARAMETERS_AUTO_CALIBRATION_msmstolsdratio	2.75
RESULTS_SEARCH_2_PARAMETERS_AUTO_CALIBRATION_mstolsdratio	7
RESULTS_SEARCH_2_PARAMETERS_AUTO_CALIBRATION_squareroot	TRUE
RESULTS_SEARCH_2_PARAMETERS_AUTO_CALIBRATION_type	dalton
RESULTS_SEARCH_2_PARAMETERS_AUTO_CALIBRATION_MCP_d_s_s_f	0.0666667
RESULTS_SEARCH_2_PARAMETERS_AUTO_CALIBRATION_MCP_d_s_w_f	3
RESULTS_SEARCH_2_PARAMETERS_AUTO_CALIBRATION_MCP_m_f_r_mbc	200
RESULTS_SEARCH_2_PARAMETERS_AUTO_CALIBRATION_MCP_m_m_c	10
RESULTS_SEARCH_2_PARAMETERS_AUTO_CALIBRATION_MCP_m_m_f_s	0.25
RESULTS_SEARCH_2_PARAMETERS_AUTO_CALIBRATION_MCP_m_m_p_f	0.33
RESULTS_SEARCH_2_PARAMETERS_AUTO_CALIBRATION_MCP_m_m_p_rms_f	1
RESULTS_SEARCH_2_PARAMETERS_AUTO_CALIBRATION_MCP_m_p_t_f	1
RESULTS_SEARCH_2_PARAMETERS_AUTO_CALIBRATION_MCP_m_r_h_n_b	15
RESULTS_SEARCH_2_PARAMETERS_AUTO_CALIBRATION_MCP_m_z_n_s	99
RESULTS_SEARCH_2_PARAMETERS_AUTO_CALIBRATION_MCP_m_z_s_mn_f_r	0.0666667
RESULTS_SEARCH_2_PARAMETERS_AUTO_CALIBRATION_MCP_m_z_s_mx_f_r	0.1
RESULTS_SEARCH_2_PARAMETERS_MS_AUTO_CALIBRATION_OUT_avres	1.04637e-07
RESULTS_SEARCH_2_PARAMETERS_MS_AUTO_CALIBRATION_OUT_c0	8.4842e-05
RESULTS_SEARCH_2_PARAMETERS_MS_AUTO_CALIBRATION_OUT_c1minus1	8.69773e-07
RESULTS_SEARCH_2_PARAMETERS_MS_AUTO_CALIBRATION_OUT_c2	0
RESULTS_SEARCH_2_PARAMETERS_MS_AUTO_CALIBRATION_OUT_file	1900-01-01
RESULTS_SEARCH_2_PARAMETERS_MS_AUTO_CALIBRATION_OUT_partnumber	1
RESULTS_SEARCH_2_PARAMETERS_MS_AUTO_CALIBRATION_OUT_polyorder	1
RESULTS_SEARCH_2_PARAMETERS_MS_AUTO_CALIBRATION_OUT_sample	1
RESULTS_SEARCH_2_PARAMETERS_MS_AUTO_CALIBRATION_OUT_squareroot	TRUE
RESULTS_SEARCH_2_PARAMETERS_MSMS_AUTO_CALIBRATION_OUT_avres	-7.66765e-09
RESULTS_SEARCH_2_PARAMETERS_MSMS_AUTO_CALIBRATION_OUT_c0	4.12491e-05
RESULTS_SEARCH_2_PARAMETERS_MSMS_AUTO_CALIBRATION_OUT_c1minus1	8.58133e-07
RESULTS_SEARCH_2_PARAMETERS_MSMS_AUTO_CALIBRATION_OUT_c2	0
RESULTS_SEARCH_2_PARAMETERS_MSMS_AUTO_CALIBRATION_OUT_file	1
RESULTS_SEARCH_2_PARAMETERS_MSMS_AUTO_CALIBRATION_OUT_partnumber	1
RESULTS_SEARCH_2_PARAMETERS_MSMS_AUTO_CALIBRATION_OUT_polyorder	1
RESULTS_SEARCH_2_PARAMETERS_MSMS_AUTO_CALIBRATION_OUT_sample	1
RESULTS_SEARCH_2_PARAMETERS_MSMS_AUTO_CALIBRATION_OUT_squareroot	TRUE
RESULTS_SEARCH_2_PARAMETERS_MAX_PRECURSORS_FRAGLET	5
RESULTS_SEARCH_2_PARAMETERS_MAX_PRECURSORS_TAGLET	1
RESULTS_SEARCH_2_PARAMETERS_PRECURSORS_DR_FRAGLET	10
RESULTS_SEARCH_2_PARAMETERS_PRECURSORS_DR_TAGLET	3
RESULTS_SEARCH_2_PARAMETERS_DEFAULT_CHARGE_STATE_1_charge	2
RESULTS_SEARCH_2_PARAMETERS_DEFAULT_CHARGE_STATE_1_probability	1
RESULTS_SEARCH_2_PARAMETERS_DEFAULT_CHARGE_STATE_2_charge	3
RESULTS_SEARCH_2_PARAMETERS_DEFAULT_CHARGE_STATE_2_probability	1
RESULTS_SEARCH_2_PARAMETERS_DEFAULT_CHARGE_STATE_3_charge	4
RESULTS_SEARCH_2_PARAMETERS_DEFAULT_CHARGE_STATE_3_probability	1
RESULTS_SEARCH_2_PARAMETERS_VERSION	5.0.3.0, 5313
RESULTS_SEARCH_2_PARAMETERS_PARAGON_VERSION	5.0.3.0, 5312
RESULTS_SEARCH_2_PARAMETERS_APPLICATION	ProteinPilot(tm) Software
RESULTS_SEARCH_2_PARAMETERS_PROGROUP_alternativedispositionmaximumfoldprobabilitydrop	100
RESULTS_SEARCH_2_PARAMETERS_PROGROUP_alternativedispositionmaximumfoldscoredrop	2
RESULTS_SEARCH_2_PARAMETERS_PROGROUP_autodiscordantpeptidethreshold	0.3
RESULTS_SEARCH_2_PARAMETERS_PROGROUP_bayesconfidencecalclulation	TRUE
RESULTS_SEARCH_2_PARAMETERS_PROGROUP_calibrateconfidence	TRUE
RESULTS_SEARCH_2_PARAMETERS_PROGROUP_compresspeptides	FALSE
RESULTS_SEARCH_2_PARAMETERS_PROGROUP_confidencepercentthresholdforexcludingothersfromquant	15
RESULTS_SEARCH_2_PARAMETERS_PROGROUP_confidencepercentthresholdforincludingselfinquant	15
RESULTS_SEARCH_2_PARAMETERS_PROGROUP_donotstoremspeaklists	FALSE
RESULTS_SEARCH_2_PARAMETERS_PROGROUP_fasta	C:\AB SCIEX\ProteinPilot Data\SearchDatabases\UP_20230221_Poacea_clean_crap.fasta
RESULTS_SEARCH_2_PARAMETERS_PROGROUP_featuregroupminpepconf	0.66
RESULTS_SEARCH_2_PARAMETERS_PROGROUP_featuregroupminups	0.47
RESULTS_SEARCH_2_PARAMETERS_PROGROUP_focusingintersection	4
RESULTS_SEARCH_2_PARAMETERS_PROGROUP_focusingminimummatchconfidence	0.1
RESULTS_SEARCH_2_PARAMETERS_PROGROUP_focusingminunusedprotscore	0.1
RESULTS_SEARCH_2_PARAMETERS_PROGROUP_focusingsubsetcutoff	6
RESULTS_SEARCH_2_PARAMETERS_PROGROUP_intersection	1.3
RESULTS_SEARCH_2_PARAMETERS_PROGROUP_minimummatchconfidencecutoff	0.001
RESULTS_SEARCH_2_PARAMETERS_PROGROUP_minunusedprotscore	0.0458
RESULTS_SEARCH_2_PARAMETERS_PROGROUP_subsetcutoff	2
RESULTS_SEARCH_2_PARAMETERS_PROGROUP_uniprotservicehttpssupported	TRUE
RESULTS_SEARCH_2_PARAMETERS_PROGROUP_unusedprotscorethresholdforexcludingothersfromquant	1.3
RESULTS_SEARCH_2_PARAMETERS_PEAKLIST_count	2784
RESULTS_SEARCH_2_PARAMETERS_PEAKLIST_filenumber	1
RESULTS_SEARCH_2_PARAMETERS_PEAKLIST_original_count	2784
RESULTS_SEARCH_2_PARAMETERS_PEAKLIST_originalfilename	F:\Data\Beer\MC 20170331 6600TF-M_IDA_LG Beers-RAC_LG1-17\MC 20170331 6600TF-M_IDA_RAC-LG13.wiff
RESULTS_SEARCH_2_PARAMETERS_PEAKLIST_partnumber	1
RESULTS_SEARCH_2_PARAMETERS_QUANT_TYPE_background_correction	FALSE
RESULTS_SEARCH_2_PARAMETERS_QUANT_TYPE_bias_correction	TRUE
RESULTS_SEARCH_2_PARAMETERS_QUANT_TYPE_keep_extreme_peptides_over_fraction	0
RESULTS_SEARCH_2_PARAMETERS_QUANT_TYPE_low_confidence_check	TRUE
RESULTS_SEARCH_2_PARAMETERS_QUANT_TYPE_low_intensity_check	TRUE
RESULTS_SEARCH_2_PARAMETERS_QUANT_TYPE_median_statistic	TRUE
RESULTS_SEARCH_2_PARAMETERS_QUANT_TYPE_mod_check	TRUE
RESULTS_SEARCH_2_PARAMETERS_QUANT_TYPE_quant_threshold	-1
RESULTS_SEARCH_2_PARAMETERS_QUANT_TYPE_quant_threshold_sn	9
RESULTS_SEARCH_2_PARAMETERS_QUANT_TYPE_separate_searches	FALSE
RESULTS_SEARCH_2_PARAMETERS_QUANT_TYPE_shared_msms_check	TRUE
RESULTS_SEARCH_2_PARAMETERS_PARAGON_METHOD_SETTINGS_UI_SAMPLE_TYPE	Identification
RESULTS_SEARCH_2_PARAMETERS_PARAGON_METHOD_SETTINGS_UI_CYS_ALKYLATION	Iodoacetamide
RESULTS_SEARCH_2_PARAMETERS_PARAGON_METHOD_SETTINGS_UI_DIGESTION	Chymotrypsin
RESULTS_SEARCH_2_PARAMETERS_PARAGON_METHOD_SETTINGS_UI_INSTRUMENT	TripleTOF 6600
RESULTS_SEARCH_2_PARAMETERS_PARAGON_METHOD_SETTINGS_UI_SEARCH_EFFORT	Thorough
RESULTS_SEARCH_2_PARAMETERS_PARAGON_METHOD_SETTINGS_UI_ID_FOCUS	Biological modifications
RESULTS_SEARCH_2_PARAMETERS_PARAGON_METHOD_SETTINGS_UI_USER_NAME	XHD91901223\ECU
RESULTS_SEARCH_2_PARAMETERS_PARAGON_METHOD_SETTINGS_UI_MACHINE_NAME	XHD91901223
RESULTS_SEARCH_2_PARAMETERS_PARAGON_METHOD_SETTINGS_UI_SEARCH_ID	6.38127e+17
RESULTS_SEARCH_2_PARAMETERS_PARAGON_METHOD_SETTINGS_UI_START_TIME	2023-02-22 10:41:28
RESULTS_SEARCH_2_PARAMETERS_PARAGON_METHOD_SETTINGS_UI_MIN_UNUSED_PROTSCORE	0.0458
RESULTS_SEARCH_2_PARAMETERS_PARAGON_METHOD_SETTINGS_UI_PSPEP	TRUE
RESULTS_SEARCH_3_time_cpu	1678218
RESULTS_SEARCH_3_time_duration	1679290
RESULTS_SEARCH_3_version	5.0.3.5312
RESULTS_SEARCH_3_xml:id	SEARCH:1:638126592873516437_1
RESULTS_SEARCH_3_PARAMETERS_chemical_data_edited	TRUE
RESULTS_SEARCH_3_PARAMETERS_do_multiprecursor_search	TRUE
RESULTS_SEARCH_3_PARAMETERS_do_reverse_search	TRUE
RESULTS_SEARCH_3_PARAMETERS_max_quant_labels	35
RESULTS_SEARCH_3_PARAMETERS_maxresults	15
RESULTS_SEARCH_3_PARAMETERS_separate_searches	FALSE
RESULTS_SEARCH_3_PARAMETERS_MSTOLERANCE_type	dalton
RESULTS_SEARCH_3_PARAMETERS_MSTOLERANCE_value	0.05
RESULTS_SEARCH_3_PARAMETERS_MSMSTOLERANCE_type	dalton
RESULTS_SEARCH_3_PARAMETERS_MSMSTOLERANCE_value	0.1
RESULTS_SEARCH_3_PARAMETERS_MS_STANDARD_DEVIATION_type	dalton
RESULTS_SEARCH_3_PARAMETERS_MS_STANDARD_DEVIATION_value	0.0011
RESULTS_SEARCH_3_PARAMETERS_MSMS_STANDARD_DEVIATION_type	dalton
RESULTS_SEARCH_3_PARAMETERS_MSMS_STANDARD_DEVIATION_value	0.01
RESULTS_SEARCH_3_PARAMETERS_FASTA_filename	C:\AB SCIEX\ProteinPilot Data\SearchDatabases\UP_20230221_Poacea_clean_crap.fasta
RESULTS_SEARCH_3_PARAMETERS_AUTO_CALIBRATION_ms	TRUE
RESULTS_SEARCH_3_PARAMETERS_AUTO_CALIBRATION_msexport	FALSE
RESULTS_SEARCH_3_PARAMETERS_AUTO_CALIBRATION_msms	TRUE
RESULTS_SEARCH_3_PARAMETERS_AUTO_CALIBRATION_msmstolsdratio	2.75
RESULTS_SEARCH_3_PARAMETERS_AUTO_CALIBRATION_mstolsdratio	7
RESULTS_SEARCH_3_PARAMETERS_AUTO_CALIBRATION_squareroot	TRUE
RESULTS_SEARCH_3_PARAMETERS_AUTO_CALIBRATION_type	dalton
RESULTS_SEARCH_3_PARAMETERS_AUTO_CALIBRATION_MCP_d_s_s_f	0.0666667
RESULTS_SEARCH_3_PARAMETERS_AUTO_CALIBRATION_MCP_d_s_w_f	3
RESULTS_SEARCH_3_PARAMETERS_AUTO_CALIBRATION_MCP_m_f_r_mbc	200
RESULTS_SEARCH_3_PARAMETERS_AUTO_CALIBRATION_MCP_m_m_c	10
RESULTS_SEARCH_3_PARAMETERS_AUTO_CALIBRATION_MCP_m_m_f_s	0.25
RESULTS_SEARCH_3_PARAMETERS_AUTO_CALIBRATION_MCP_m_m_p_f	0.33
RESULTS_SEARCH_3_PARAMETERS_AUTO_CALIBRATION_MCP_m_m_p_rms_f	1
RESULTS_SEARCH_3_PARAMETERS_AUTO_CALIBRATION_MCP_m_p_t_f	1
RESULTS_SEARCH_3_PARAMETERS_AUTO_CALIBRATION_MCP_m_r_h_n_b	15
RESULTS_SEARCH_3_PARAMETERS_AUTO_CALIBRATION_MCP_m_z_n_s	99
RESULTS_SEARCH_3_PARAMETERS_AUTO_CALIBRATION_MCP_m_z_s_mn_f_r	0.0666667
RESULTS_SEARCH_3_PARAMETERS_AUTO_CALIBRATION_MCP_m_z_s_mx_f_r	0.1
RESULTS_SEARCH_3_PARAMETERS_MS_AUTO_CALIBRATION_OUT_avres	-2e-07
RESULTS_SEARCH_3_PARAMETERS_MS_AUTO_CALIBRATION_OUT_c0	3.109e-05
RESULTS_SEARCH_3_PARAMETERS_MS_AUTO_CALIBRATION_OUT_c1minus1	2.72999e-06
RESULTS_SEARCH_3_PARAMETERS_MS_AUTO_CALIBRATION_OUT_c2	0
RESULTS_SEARCH_3_PARAMETERS_MS_AUTO_CALIBRATION_OUT_file	2
RESULTS_SEARCH_3_PARAMETERS_MS_AUTO_CALIBRATION_OUT_partnumber	2
RESULTS_SEARCH_3_PARAMETERS_MS_AUTO_CALIBRATION_OUT_polyorder	1
RESULTS_SEARCH_3_PARAMETERS_MS_AUTO_CALIBRATION_OUT_sample	1
RESULTS_SEARCH_3_PARAMETERS_MS_AUTO_CALIBRATION_OUT_squareroot	TRUE
RESULTS_SEARCH_3_PARAMETERS_MSMS_AUTO_CALIBRATION_OUT_avres	-1.68426e-07
RESULTS_SEARCH_3_PARAMETERS_MSMS_AUTO_CALIBRATION_OUT_c0	1.07059e-05
RESULTS_SEARCH_3_PARAMETERS_MSMS_AUTO_CALIBRATION_OUT_c1minus1	2.12258e-06
RESULTS_SEARCH_3_PARAMETERS_MSMS_AUTO_CALIBRATION_OUT_c2	0
RESULTS_SEARCH_3_PARAMETERS_MSMS_AUTO_CALIBRATION_OUT_file	2
RESULTS_SEARCH_3_PARAMETERS_MSMS_AUTO_CALIBRATION_OUT_partnumber	2
RESULTS_SEARCH_3_PARAMETERS_MSMS_AUTO_CALIBRATION_OUT_polyorder	1
RESULTS_SEARCH_3_PARAMETERS_MSMS_AUTO_CALIBRATION_OUT_sample	1900-01-01
RESULTS_SEARCH_3_PARAMETERS_MSMS_AUTO_CALIBRATION_OUT_squareroot	TRUE
RESULTS_SEARCH_3_PARAMETERS_MAX_PRECURSORS_FRAGLET	5
RESULTS_SEARCH_3_PARAMETERS_MAX_PRECURSORS_TAGLET	1
RESULTS_SEARCH_3_PARAMETERS_PRECURSORS_DR_FRAGLET	10
RESULTS_SEARCH_3_PARAMETERS_PRECURSORS_DR_TAGLET	3
RESULTS_SEARCH_3_PARAMETERS_DEFAULT_CHARGE_STATE_1_charge	2
RESULTS_SEARCH_3_PARAMETERS_DEFAULT_CHARGE_STATE_1_probability	1
RESULTS_SEARCH_3_PARAMETERS_DEFAULT_CHARGE_STATE_2_charge	3
RESULTS_SEARCH_3_PARAMETERS_DEFAULT_CHARGE_STATE_2_probability	1
RESULTS_SEARCH_3_PARAMETERS_DEFAULT_CHARGE_STATE_3_charge	4
RESULTS_SEARCH_3_PARAMETERS_DEFAULT_CHARGE_STATE_3_probability	1
RESULTS_SEARCH_3_PARAMETERS_VERSION	5.0.3.0, 5313
RESULTS_SEARCH_3_PARAMETERS_PARAGON_VERSION	5.0.3.0, 5312
RESULTS_SEARCH_3_PARAMETERS_APPLICATION	ProteinPilot(tm) Software
RESULTS_SEARCH_3_PARAMETERS_PROGROUP_alternativedispositionmaximumfoldprobabilitydrop	100
RESULTS_SEARCH_3_PARAMETERS_PROGROUP_alternativedispositionmaximumfoldscoredrop	2
RESULTS_SEARCH_3_PARAMETERS_PROGROUP_autodiscordantpeptidethreshold	0.3
RESULTS_SEARCH_3_PARAMETERS_PROGROUP_bayesconfidencecalclulation	TRUE
RESULTS_SEARCH_3_PARAMETERS_PROGROUP_calibrateconfidence	TRUE
RESULTS_SEARCH_3_PARAMETERS_PROGROUP_compresspeptides	FALSE
RESULTS_SEARCH_3_PARAMETERS_PROGROUP_confidencepercentthresholdforexcludingothersfromquant	15
RESULTS_SEARCH_3_PARAMETERS_PROGROUP_confidencepercentthresholdforincludingselfinquant	15
RESULTS_SEARCH_3_PARAMETERS_PROGROUP_donotstoremspeaklists	FALSE
RESULTS_SEARCH_3_PARAMETERS_PROGROUP_fasta	C:\AB SCIEX\ProteinPilot Data\SearchDatabases\UP_20230221_Poacea_clean_crap.fasta
RESULTS_SEARCH_3_PARAMETERS_PROGROUP_featuregroupminpepconf	0.66
RESULTS_SEARCH_3_PARAMETERS_PROGROUP_featuregroupminups	0.47
RESULTS_SEARCH_3_PARAMETERS_PROGROUP_focusingintersection	4
RESULTS_SEARCH_3_PARAMETERS_PROGROUP_focusingminimummatchconfidence	0.1
RESULTS_SEARCH_3_PARAMETERS_PROGROUP_focusingminunusedprotscore	0.1
RESULTS_SEARCH_3_PARAMETERS_PROGROUP_focusingsubsetcutoff	6
RESULTS_SEARCH_3_PARAMETERS_PROGROUP_intersection	1.3
RESULTS_SEARCH_3_PARAMETERS_PROGROUP_minimummatchconfidencecutoff	0.001
RESULTS_SEARCH_3_PARAMETERS_PROGROUP_minunusedprotscore	01:05:57.120000
RESULTS_SEARCH_3_PARAMETERS_PROGROUP_subsetcutoff	2
RESULTS_SEARCH_3_PARAMETERS_PROGROUP_uniprotservicehttpssupported	TRUE
RESULTS_SEARCH_3_PARAMETERS_PROGROUP_unusedprotscorethresholdforexcludingothersfromquant	1.3
RESULTS_SEARCH_3_PARAMETERS_PEAKLIST_count	2289
RESULTS_SEARCH_3_PARAMETERS_PEAKLIST_filenumber	2
RESULTS_SEARCH_3_PARAMETERS_PEAKLIST_original_count	2289
RESULTS_SEARCH_3_PARAMETERS_PEAKLIST_originalfilename	F:\Data\Beer\MC 20170331 6600TF-M_IDA_LG Beers-RAC_LG1-17\MC 20170331 6600TF-M_IDA_RAC-LG14.wiff
RESULTS_SEARCH_3_PARAMETERS_PEAKLIST_partnumber	2
RESULTS_SEARCH_3_PARAMETERS_QUANT_TYPE_background_correction	FALSE
RESULTS_SEARCH_3_PARAMETERS_QUANT_TYPE_bias_correction	TRUE
RESULTS_SEARCH_3_PARAMETERS_QUANT_TYPE_keep_extreme_peptides_over_fraction	0
RESULTS_SEARCH_3_PARAMETERS_QUANT_TYPE_low_confidence_check	TRUE
RESULTS_SEARCH_3_PARAMETERS_QUANT_TYPE_low_intensity_check	TRUE
RESULTS_SEARCH_3_PARAMETERS_QUANT_TYPE_median_statistic	TRUE
RESULTS_SEARCH_3_PARAMETERS_QUANT_TYPE_mod_check	TRUE
RESULTS_SEARCH_3_PARAMETERS_QUANT_TYPE_quant_threshold	-1
RESULTS_SEARCH_3_PARAMETERS_QUANT_TYPE_quant_threshold_sn	9
RESULTS_SEARCH_3_PARAMETERS_QUANT_TYPE_separate_searches	FALSE
RESULTS_SEARCH_3_PARAMETERS_QUANT_TYPE_shared_msms_check	TRUE
RESULTS_SEARCH_3_PARAMETERS_PARAGON_METHOD_SETTINGS_UI_SAMPLE_TYPE	Identification
RESULTS_SEARCH_3_PARAMETERS_PARAGON_METHOD_SETTINGS_UI_CYS_ALKYLATION	Iodoacetamide
RESULTS_SEARCH_3_PARAMETERS_PARAGON_METHOD_SETTINGS_UI_DIGESTION	Chymotrypsin
RESULTS_SEARCH_3_PARAMETERS_PARAGON_METHOD_SETTINGS_UI_INSTRUMENT	TripleTOF 6600
RESULTS_SEARCH_3_PARAMETERS_PARAGON_METHOD_SETTINGS_UI_SEARCH_EFFORT	Thorough
RESULTS_SEARCH_3_PARAMETERS_PARAGON_METHOD_SETTINGS_UI_ID_FOCUS	Biological modifications
RESULTS_SEARCH_3_PARAMETERS_PARAGON_METHOD_SETTINGS_UI_USER_NAME	XHD91901223\ECU
RESULTS_SEARCH_3_PARAMETERS_PARAGON_METHOD_SETTINGS_UI_MACHINE_NAME	XHD91901223
RESULTS_SEARCH_3_PARAMETERS_PARAGON_METHOD_SETTINGS_UI_SEARCH_ID	6.38127e+17
RESULTS_SEARCH_3_PARAMETERS_PARAGON_METHOD_SETTINGS_UI_START_TIME	2023-02-22 10:41:28
RESULTS_SEARCH_3_PARAMETERS_PARAGON_METHOD_SETTINGS_UI_MIN_UNUSED_PROTSCORE	0.0458
RESULTS_SEARCH_3_PARAMETERS_PARAGON_METHOD_SETTINGS_UI_PSPEP	TRUE
RESULTS_SEARCH_4_time_cpu	2526-12-07
RESULTS_SEARCH_4_time_duration	229043
RESULTS_SEARCH_4_version	5.0.3.5312
RESULTS_SEARCH_4_xml:id	SEARCH:2:638126592873516437_1
RESULTS_SEARCH_4_PARAMETERS_chemical_data_edited	TRUE
RESULTS_SEARCH_4_PARAMETERS_do_multiprecursor_search	TRUE
RESULTS_SEARCH_4_PARAMETERS_do_reverse_search	TRUE
RESULTS_SEARCH_4_PARAMETERS_max_quant_labels	35
RESULTS_SEARCH_4_PARAMETERS_maxresults	15
RESULTS_SEARCH_4_PARAMETERS_separate_searches	FALSE
RESULTS_SEARCH_4_PARAMETERS_MSTOLERANCE_type	dalton
RESULTS_SEARCH_4_PARAMETERS_MSTOLERANCE_value	0.05
RESULTS_SEARCH_4_PARAMETERS_MSMSTOLERANCE_type	dalton
RESULTS_SEARCH_4_PARAMETERS_MSMSTOLERANCE_value	0.1
RESULTS_SEARCH_4_PARAMETERS_MS_STANDARD_DEVIATION_type	dalton
RESULTS_SEARCH_4_PARAMETERS_MS_STANDARD_DEVIATION_value	0.0011
RESULTS_SEARCH_4_PARAMETERS_MSMS_STANDARD_DEVIATION_type	dalton
RESULTS_SEARCH_4_PARAMETERS_MSMS_STANDARD_DEVIATION_value	0.01
RESULTS_SEARCH_4_PARAMETERS_FASTA_filename	C:\AB SCIEX\ProteinPilot Data\SearchDatabases\UP_20230221_Poacea_clean_crap.fasta
RESULTS_SEARCH_4_PARAMETERS_AUTO_CALIBRATION_ms	TRUE
RESULTS_SEARCH_4_PARAMETERS_AUTO_CALIBRATION_msexport	FALSE
RESULTS_SEARCH_4_PARAMETERS_AUTO_CALIBRATION_msms	TRUE
RESULTS_SEARCH_4_PARAMETERS_AUTO_CALIBRATION_msmstolsdratio	2.75
RESULTS_SEARCH_4_PARAMETERS_AUTO_CALIBRATION_mstolsdratio	7
RESULTS_SEARCH_4_PARAMETERS_AUTO_CALIBRATION_squareroot	TRUE
RESULTS_SEARCH_4_PARAMETERS_AUTO_CALIBRATION_type	dalton
RESULTS_SEARCH_4_PARAMETERS_AUTO_CALIBRATION_MCP_d_s_s_f	0.0666667
RESULTS_SEARCH_4_PARAMETERS_AUTO_CALIBRATION_MCP_d_s_w_f	3
RESULTS_SEARCH_4_PARAMETERS_AUTO_CALIBRATION_MCP_m_f_r_mbc	200
RESULTS_SEARCH_4_PARAMETERS_AUTO_CALIBRATION_MCP_m_m_c	10
RESULTS_SEARCH_4_PARAMETERS_AUTO_CALIBRATION_MCP_m_m_f_s	0.25
RESULTS_SEARCH_4_PARAMETERS_AUTO_CALIBRATION_MCP_m_m_p_f	0.33
RESULTS_SEARCH_4_PARAMETERS_AUTO_CALIBRATION_MCP_m_m_p_rms_f	1
RESULTS_SEARCH_4_PARAMETERS_AUTO_CALIBRATION_MCP_m_p_t_f	1
RESULTS_SEARCH_4_PARAMETERS_AUTO_CALIBRATION_MCP_m_r_h_n_b	15
RESULTS_SEARCH_4_PARAMETERS_AUTO_CALIBRATION_MCP_m_z_n_s	99
RESULTS_SEARCH_4_PARAMETERS_AUTO_CALIBRATION_MCP_m_z_s_mn_f_r	0.0666667
RESULTS_SEARCH_4_PARAMETERS_AUTO_CALIBRATION_MCP_m_z_s_mx_f_r	0.1
RESULTS_SEARCH_4_PARAMETERS_MS_AUTO_CALIBRATION_OUT_avres	-2e-07
RESULTS_SEARCH_4_PARAMETERS_MS_AUTO_CALIBRATION_OUT_c0	3.109e-05
RESULTS_SEARCH_4_PARAMETERS_MS_AUTO_CALIBRATION_OUT_c1minus1	2.72999e-06
RESULTS_SEARCH_4_PARAMETERS_MS_AUTO_CALIBRATION_OUT_c2	0
RESULTS_SEARCH_4_PARAMETERS_MS_AUTO_CALIBRATION_OUT_file	2
RESULTS_SEARCH_4_PARAMETERS_MS_AUTO_CALIBRATION_OUT_partnumber	2
RESULTS_SEARCH_4_PARAMETERS_MS_AUTO_CALIBRATION_OUT_polyorder	1
RESULTS_SEARCH_4_PARAMETERS_MS_AUTO_CALIBRATION_OUT_sample	1
RESULTS_SEARCH_4_PARAMETERS_MS_AUTO_CALIBRATION_OUT_squareroot	TRUE
RESULTS_SEARCH_4_PARAMETERS_MSMS_AUTO_CALIBRATION_OUT_avres	-1.68426e-07
RESULTS_SEARCH_4_PARAMETERS_MSMS_AUTO_CALIBRATION_OUT_c0	1.07059e-05
RESULTS_SEARCH_4_PARAMETERS_MSMS_AUTO_CALIBRATION_OUT_c1minus1	2.12258e-06
RESULTS_SEARCH_4_PARAMETERS_MSMS_AUTO_CALIBRATION_OUT_c2	0
RESULTS_SEARCH_4_PARAMETERS_MSMS_AUTO_CALIBRATION_OUT_file	2
RESULTS_SEARCH_4_PARAMETERS_MSMS_AUTO_CALIBRATION_OUT_partnumber	2
RESULTS_SEARCH_4_PARAMETERS_MSMS_AUTO_CALIBRATION_OUT_polyorder	1
RESULTS_SEARCH_4_PARAMETERS_MSMS_AUTO_CALIBRATION_OUT_sample	1
RESULTS_SEARCH_4_PARAMETERS_MSMS_AUTO_CALIBRATION_OUT_squareroot	TRUE
RESULTS_SEARCH_4_PARAMETERS_MAX_PRECURSORS_FRAGLET	5
RESULTS_SEARCH_4_PARAMETERS_MAX_PRECURSORS_TAGLET	1
RESULTS_SEARCH_4_PARAMETERS_PRECURSORS_DR_FRAGLET	10
RESULTS_SEARCH_4_PARAMETERS_PRECURSORS_DR_TAGLET	3
RESULTS_SEARCH_4_PARAMETERS_DEFAULT_CHARGE_STATE_1_charge	2
RESULTS_SEARCH_4_PARAMETERS_DEFAULT_CHARGE_STATE_1_probability	1
RESULTS_SEARCH_4_PARAMETERS_DEFAULT_CHARGE_STATE_2_charge	3
RESULTS_SEARCH_4_PARAMETERS_DEFAULT_CHARGE_STATE_2_probability	1
RESULTS_SEARCH_4_PARAMETERS_DEFAULT_CHARGE_STATE_3_charge	4
RESULTS_SEARCH_4_PARAMETERS_DEFAULT_CHARGE_STATE_3_probability	1
RESULTS_SEARCH_4_PARAMETERS_VERSION	5.0.3.0, 5313
RESULTS_SEARCH_4_PARAMETERS_PARAGON_VERSION	5.0.3.0, 5312
RESULTS_SEARCH_4_PARAMETERS_APPLICATION	ProteinPilot(tm) Software
RESULTS_SEARCH_4_PARAMETERS_PROGROUP_alternativedispositionmaximumfoldprobabilitydrop	100
RESULTS_SEARCH_4_PARAMETERS_PROGROUP_alternativedispositionmaximumfoldscoredrop	2
RESULTS_SEARCH_4_PARAMETERS_PROGROUP_autodiscordantpeptidethreshold	0.3
RESULTS_SEARCH_4_PARAMETERS_PROGROUP_bayesconfidencecalclulation	TRUE
RESULTS_SEARCH_4_PARAMETERS_PROGROUP_calibrateconfidence	TRUE
RESULTS_SEARCH_4_PARAMETERS_PROGROUP_compresspeptides	FALSE
RESULTS_SEARCH_4_PARAMETERS_PROGROUP_confidencepercentthresholdforexcludingothersfromquant	15
RESULTS_SEARCH_4_PARAMETERS_PROGROUP_confidencepercentthresholdforincludingselfinquant	15
RESULTS_SEARCH_4_PARAMETERS_PROGROUP_donotstoremspeaklists	FALSE
RESULTS_SEARCH_4_PARAMETERS_PROGROUP_fasta	C:\AB SCIEX\ProteinPilot Data\SearchDatabases\UP_20230221_Poacea_clean_crap.fasta
RESULTS_SEARCH_4_PARAMETERS_PROGROUP_featuregroupminpepconf	0.66
RESULTS_SEARCH_4_PARAMETERS_PROGROUP_featuregroupminups	0.47
RESULTS_SEARCH_4_PARAMETERS_PROGROUP_focusingintersection	4
RESULTS_SEARCH_4_PARAMETERS_PROGROUP_focusingminimummatchconfidence	0.1
RESULTS_SEARCH_4_PARAMETERS_PROGROUP_focusingminunusedprotscore	0.1
RESULTS_SEARCH_4_PARAMETERS_PROGROUP_focusingsubsetcutoff	6
RESULTS_SEARCH_4_PARAMETERS_PROGROUP_intersection	1.3
RESULTS_SEARCH_4_PARAMETERS_PROGROUP_minimummatchconfidencecutoff	0.001
RESULTS_SEARCH_4_PARAMETERS_PROGROUP_minunusedprotscore	0.0458
RESULTS_SEARCH_4_PARAMETERS_PROGROUP_subsetcutoff	2
RESULTS_SEARCH_4_PARAMETERS_PROGROUP_uniprotservicehttpssupported	TRUE
RESULTS_SEARCH_4_PARAMETERS_PROGROUP_unusedprotscorethresholdforexcludingothersfromquant	1.3
RESULTS_SEARCH_4_PARAMETERS_PEAKLIST_count	2289
RESULTS_SEARCH_4_PARAMETERS_PEAKLIST_filenumber	2
RESULTS_SEARCH_4_PARAMETERS_PEAKLIST_original_count	2289
RESULTS_SEARCH_4_PARAMETERS_PEAKLIST_originalfilename	F:\Data\Beer\MC 20170331 6600TF-M_IDA_LG Beers-RAC_LG1-17\MC 20170331 6600TF-M_IDA_RAC-LG14.wiff
RESULTS_SEARCH_4_PARAMETERS_PEAKLIST_partnumber	2
RESULTS_SEARCH_4_PARAMETERS_QUANT_TYPE_background_correction	FALSE
RESULTS_SEARCH_4_PARAMETERS_QUANT_TYPE_bias_correction	TRUE
RESULTS_SEARCH_4_PARAMETERS_QUANT_TYPE_keep_extreme_peptides_over_fraction	0
RESULTS_SEARCH_4_PARAMETERS_QUANT_TYPE_low_confidence_check	TRUE
RESULTS_SEARCH_4_PARAMETERS_QUANT_TYPE_low_intensity_check	TRUE
RESULTS_SEARCH_4_PARAMETERS_QUANT_TYPE_median_statistic	TRUE
RESULTS_SEARCH_4_PARAMETERS_QUANT_TYPE_mod_check	TRUE
RESULTS_SEARCH_4_PARAMETERS_QUANT_TYPE_quant_threshold	-1
RESULTS_SEARCH_4_PARAMETERS_QUANT_TYPE_quant_threshold_sn	1900-01-09
RESULTS_SEARCH_4_PARAMETERS_QUANT_TYPE_separate_searches	FALSE
RESULTS_SEARCH_4_PARAMETERS_QUANT_TYPE_shared_msms_check	TRUE
RESULTS_SEARCH_4_PARAMETERS_PARAGON_METHOD_SETTINGS_UI_SAMPLE_TYPE	Identification
RESULTS_SEARCH_4_PARAMETERS_PARAGON_METHOD_SETTINGS_UI_CYS_ALKYLATION	Iodoacetamide
RESULTS_SEARCH_4_PARAMETERS_PARAGON_METHOD_SETTINGS_UI_DIGESTION	Chymotrypsin
RESULTS_SEARCH_4_PARAMETERS_PARAGON_METHOD_SETTINGS_UI_INSTRUMENT	TripleTOF 6600
RESULTS_SEARCH_4_PARAMETERS_PARAGON_METHOD_SETTINGS_UI_SEARCH_EFFORT	Thorough
RESULTS_SEARCH_4_PARAMETERS_PARAGON_METHOD_SETTINGS_UI_ID_FOCUS	Biological modifications
RESULTS_SEARCH_4_PARAMETERS_PARAGON_METHOD_SETTINGS_UI_USER_NAME	XHD91901223\ECU
RESULTS_SEARCH_4_PARAMETERS_PARAGON_METHOD_SETTINGS_UI_MACHINE_NAME	XHD91901223
RESULTS_SEARCH_4_PARAMETERS_PARAGON_METHOD_SETTINGS_UI_SEARCH_ID	6.38127e+17
RESULTS_SEARCH_4_PARAMETERS_PARAGON_METHOD_SETTINGS_UI_START_TIME	2023-02-22 10:41:28
RESULTS_SEARCH_4_PARAMETERS_PARAGON_METHOD_SETTINGS_UI_MIN_UNUSED_PROTSCORE	0.0458
RESULTS_SEARCH_4_PARAMETERS_PARAGON_METHOD_SETTINGS_UI_PSPEP	TRUE
RESULTS_SEARCH_5_time_cpu	3331234
RESULTS_SEARCH_5_time_duration	#VALUE!
RESULTS_SEARCH_5_version	5.0.3.5312
RESULTS_SEARCH_5_xml:id	SEARCH:1:638126592873516437_2
RESULTS_SEARCH_5_PARAMETERS_chemical_data_edited	TRUE
RESULTS_SEARCH_5_PARAMETERS_do_multiprecursor_search	TRUE
RESULTS_SEARCH_5_PARAMETERS_do_reverse_search	TRUE
RESULTS_SEARCH_5_PARAMETERS_max_quant_labels	35
RESULTS_SEARCH_5_PARAMETERS_maxresults	15
RESULTS_SEARCH_5_PARAMETERS_separate_searches	FALSE
RESULTS_SEARCH_5_PARAMETERS_MSTOLERANCE_type	dalton
RESULTS_SEARCH_5_PARAMETERS_MSTOLERANCE_value	0.05
RESULTS_SEARCH_5_PARAMETERS_MSMSTOLERANCE_type	dalton
RESULTS_SEARCH_5_PARAMETERS_MSMSTOLERANCE_value	0.1
RESULTS_SEARCH_5_PARAMETERS_MS_STANDARD_DEVIATION_type	dalton
RESULTS_SEARCH_5_PARAMETERS_MS_STANDARD_DEVIATION_value	0.0011
RESULTS_SEARCH_5_PARAMETERS_MSMS_STANDARD_DEVIATION_type	dalton
RESULTS_SEARCH_5_PARAMETERS_MSMS_STANDARD_DEVIATION_value	0.01
RESULTS_SEARCH_5_PARAMETERS_FASTA_filename	C:\AB SCIEX\ProteinPilot Data\SearchDatabases\UP_20230221_Poacea_clean_crap.fasta
RESULTS_SEARCH_5_PARAMETERS_AUTO_CALIBRATION_ms	TRUE
RESULTS_SEARCH_5_PARAMETERS_AUTO_CALIBRATION_msexport	FALSE
RESULTS_SEARCH_5_PARAMETERS_AUTO_CALIBRATION_msms	TRUE
RESULTS_SEARCH_5_PARAMETERS_AUTO_CALIBRATION_msmstolsdratio	2.75
RESULTS_SEARCH_5_PARAMETERS_AUTO_CALIBRATION_mstolsdratio	7
RESULTS_SEARCH_5_PARAMETERS_AUTO_CALIBRATION_squareroot	TRUE
RESULTS_SEARCH_5_PARAMETERS_AUTO_CALIBRATION_type	dalton
RESULTS_SEARCH_5_PARAMETERS_AUTO_CALIBRATION_MCP_d_s_s_f	0.0666667
RESULTS_SEARCH_5_PARAMETERS_AUTO_CALIBRATION_MCP_d_s_w_f	3
RESULTS_SEARCH_5_PARAMETERS_AUTO_CALIBRATION_MCP_m_f_r_mbc	200
RESULTS_SEARCH_5_PARAMETERS_AUTO_CALIBRATION_MCP_m_m_c	10
RESULTS_SEARCH_5_PARAMETERS_AUTO_CALIBRATION_MCP_m_m_f_s	0.25
RESULTS_SEARCH_5_PARAMETERS_AUTO_CALIBRATION_MCP_m_m_p_f	0.33
RESULTS_SEARCH_5_PARAMETERS_AUTO_CALIBRATION_MCP_m_m_p_rms_f	1
RESULTS_SEARCH_5_PARAMETERS_AUTO_CALIBRATION_MCP_m_p_t_f	1
RESULTS_SEARCH_5_PARAMETERS_AUTO_CALIBRATION_MCP_m_r_h_n_b	15
RESULTS_SEARCH_5_PARAMETERS_AUTO_CALIBRATION_MCP_m_z_n_s	99
RESULTS_SEARCH_5_PARAMETERS_AUTO_CALIBRATION_MCP_m_z_s_mn_f_r	0.0666667
RESULTS_SEARCH_5_PARAMETERS_AUTO_CALIBRATION_MCP_m_z_s_mx_f_r	0.1
RESULTS_SEARCH_5_PARAMETERS_MS_AUTO_CALIBRATION_OUT_avres	2.04946e-08
RESULTS_SEARCH_5_PARAMETERS_MS_AUTO_CALIBRATION_OUT_c0	-0.000120437
RESULTS_SEARCH_5_PARAMETERS_MS_AUTO_CALIBRATION_OUT_c1minus1	1.84952e-06
RESULTS_SEARCH_5_PARAMETERS_MS_AUTO_CALIBRATION_OUT_c2	0
RESULTS_SEARCH_5_PARAMETERS_MS_AUTO_CALIBRATION_OUT_file	3
RESULTS_SEARCH_5_PARAMETERS_MS_AUTO_CALIBRATION_OUT_partnumber	3
RESULTS_SEARCH_5_PARAMETERS_MS_AUTO_CALIBRATION_OUT_polyorder	1
RESULTS_SEARCH_5_PARAMETERS_MS_AUTO_CALIBRATION_OUT_sample	1
RESULTS_SEARCH_5_PARAMETERS_MS_AUTO_CALIBRATION_OUT_squareroot	TRUE
RESULTS_SEARCH_5_PARAMETERS_MSMS_AUTO_CALIBRATION_OUT_avres	-5.34378e-08
RESULTS_SEARCH_5_PARAMETERS_MSMS_AUTO_CALIBRATION_OUT_c0	-0.000145703
RESULTS_SEARCH_5_PARAMETERS_MSMS_AUTO_CALIBRATION_OUT_c1minus1	1.37469e-06
RESULTS_SEARCH_5_PARAMETERS_MSMS_AUTO_CALIBRATION_OUT_c2	0
RESULTS_SEARCH_5_PARAMETERS_MSMS_AUTO_CALIBRATION_OUT_file	3
RESULTS_SEARCH_5_PARAMETERS_MSMS_AUTO_CALIBRATION_OUT_partnumber	3
RESULTS_SEARCH_5_PARAMETERS_MSMS_AUTO_CALIBRATION_OUT_polyorder	1
RESULTS_SEARCH_5_PARAMETERS_MSMS_AUTO_CALIBRATION_OUT_sample	1
RESULTS_SEARCH_5_PARAMETERS_MSMS_AUTO_CALIBRATION_OUT_squareroot	TRUE
RESULTS_SEARCH_5_PARAMETERS_MAX_PRECURSORS_FRAGLET	5
RESULTS_SEARCH_5_PARAMETERS_MAX_PRECURSORS_TAGLET	1
RESULTS_SEARCH_5_PARAMETERS_PRECURSORS_DR_FRAGLET	10
RESULTS_SEARCH_5_PARAMETERS_PRECURSORS_DR_TAGLET	3
RESULTS_SEARCH_5_PARAMETERS_DEFAULT_CHARGE_STATE_1_charge	2
RESULTS_SEARCH_5_PARAMETERS_DEFAULT_CHARGE_STATE_1_probability	1
RESULTS_SEARCH_5_PARAMETERS_DEFAULT_CHARGE_STATE_2_charge	3
RESULTS_SEARCH_5_PARAMETERS_DEFAULT_CHARGE_STATE_2_probability	1
RESULTS_SEARCH_5_PARAMETERS_DEFAULT_CHARGE_STATE_3_charge	4
RESULTS_SEARCH_5_PARAMETERS_DEFAULT_CHARGE_STATE_3_probability	1
RESULTS_SEARCH_5_PARAMETERS_VERSION	5.0.3.0, 5313
RESULTS_SEARCH_5_PARAMETERS_PARAGON_VERSION	5.0.3.0, 5312
RESULTS_SEARCH_5_PARAMETERS_APPLICATION	ProteinPilot(tm) Software
RESULTS_SEARCH_5_PARAMETERS_PROGROUP_alternativedispositionmaximumfoldprobabilitydrop	100
RESULTS_SEARCH_5_PARAMETERS_PROGROUP_alternativedispositionmaximumfoldscoredrop	2
RESULTS_SEARCH_5_PARAMETERS_PROGROUP_autodiscordantpeptidethreshold	0.3
RESULTS_SEARCH_5_PARAMETERS_PROGROUP_bayesconfidencecalclulation	TRUE
RESULTS_SEARCH_5_PARAMETERS_PROGROUP_calibrateconfidence	TRUE
RESULTS_SEARCH_5_PARAMETERS_PROGROUP_compresspeptides	FALSE
RESULTS_SEARCH_5_PARAMETERS_PROGROUP_confidencepercentthresholdforexcludingothersfromquant	15
RESULTS_SEARCH_5_PARAMETERS_PROGROUP_confidencepercentthresholdforincludingselfinquant	15
RESULTS_SEARCH_5_PARAMETERS_PROGROUP_donotstoremspeaklists	FALSE
RESULTS_SEARCH_5_PARAMETERS_PROGROUP_fasta	C:\AB SCIEX\ProteinPilot Data\SearchDatabases\UP_20230221_Poacea_clean_crap.fasta
RESULTS_SEARCH_5_PARAMETERS_PROGROUP_featuregroupminpepconf	0.66
RESULTS_SEARCH_5_PARAMETERS_PROGROUP_featuregroupminups	0.47
RESULTS_SEARCH_5_PARAMETERS_PROGROUP_focusingintersection	4
RESULTS_SEARCH_5_PARAMETERS_PROGROUP_focusingminimummatchconfidence	0.1
RESULTS_SEARCH_5_PARAMETERS_PROGROUP_focusingminunusedprotscore	0.1
RESULTS_SEARCH_5_PARAMETERS_PROGROUP_focusingsubsetcutoff	6
RESULTS_SEARCH_5_PARAMETERS_PROGROUP_intersection	1.3
RESULTS_SEARCH_5_PARAMETERS_PROGROUP_minimummatchconfidencecutoff	0.001
RESULTS_SEARCH_5_PARAMETERS_PROGROUP_minunusedprotscore	0.0458
RESULTS_SEARCH_5_PARAMETERS_PROGROUP_subsetcutoff	2
RESULTS_SEARCH_5_PARAMETERS_PROGROUP_uniprotservicehttpssupported	TRUE
RESULTS_SEARCH_5_PARAMETERS_PROGROUP_unusedprotscorethresholdforexcludingothersfromquant	1.3
RESULTS_SEARCH_5_PARAMETERS_PEAKLIST_count	3146
RESULTS_SEARCH_5_PARAMETERS_PEAKLIST_filenumber	3
RESULTS_SEARCH_5_PARAMETERS_PEAKLIST_original_count	3147
RESULTS_SEARCH_5_PARAMETERS_PEAKLIST_originalfilename	F:\Data\Beer\MC 20170331 6600TF-M_IDA_LG Beers-RAC_LG1-17\MC 20170331 6600TF-M_IDA_RAC-LG16.wiff
RESULTS_SEARCH_5_PARAMETERS_PEAKLIST_partnumber	3
RESULTS_SEARCH_5_PARAMETERS_QUANT_TYPE_background_correction	FALSE
RESULTS_SEARCH_5_PARAMETERS_QUANT_TYPE_bias_correction	TRUE
RESULTS_SEARCH_5_PARAMETERS_QUANT_TYPE_keep_extreme_peptides_over_fraction	0
RESULTS_SEARCH_5_PARAMETERS_QUANT_TYPE_low_confidence_check	TRUE
RESULTS_SEARCH_5_PARAMETERS_QUANT_TYPE_low_intensity_check	TRUE
RESULTS_SEARCH_5_PARAMETERS_QUANT_TYPE_median_statistic	TRUE
RESULTS_SEARCH_5_PARAMETERS_QUANT_TYPE_mod_check	TRUE
RESULTS_SEARCH_5_PARAMETERS_QUANT_TYPE_quant_threshold	-1
RESULTS_SEARCH_5_PARAMETERS_QUANT_TYPE_quant_threshold_sn	9
RESULTS_SEARCH_5_PARAMETERS_QUANT_TYPE_separate_searches	FALSE
RESULTS_SEARCH_5_PARAMETERS_QUANT_TYPE_shared_msms_check	TRUE
RESULTS_SEARCH_5_PARAMETERS_PARAGON_METHOD_SETTINGS_UI_SAMPLE_TYPE	Identification
RESULTS_SEARCH_5_PARAMETERS_PARAGON_METHOD_SETTINGS_UI_CYS_ALKYLATION	Iodoacetamide
RESULTS_SEARCH_5_PARAMETERS_PARAGON_METHOD_SETTINGS_UI_DIGESTION	Chymotrypsin
RESULTS_SEARCH_5_PARAMETERS_PARAGON_METHOD_SETTINGS_UI_INSTRUMENT	TripleTOF 6600
RESULTS_SEARCH_5_PARAMETERS_PARAGON_METHOD_SETTINGS_UI_SEARCH_EFFORT	Thorough
RESULTS_SEARCH_5_PARAMETERS_PARAGON_METHOD_SETTINGS_UI_ID_FOCUS	Biological modifications
RESULTS_SEARCH_5_PARAMETERS_PARAGON_METHOD_SETTINGS_UI_USER_NAME	XHD91901223\ECU
RESULTS_SEARCH_5_PARAMETERS_PARAGON_METHOD_SETTINGS_UI_MACHINE_NAME	XHD91901223
RESULTS_SEARCH_5_PARAMETERS_PARAGON_METHOD_SETTINGS_UI_SEARCH_ID	6.38127e+17
RESULTS_SEARCH_5_PARAMETERS_PARAGON_METHOD_SETTINGS_UI_START_TIME	2023-02-22 10:41:28
RESULTS_SEARCH_5_PARAMETERS_PARAGON_METHOD_SETTINGS_UI_MIN_UNUSED_PROTSCORE	0.0458
RESULTS_SEARCH_5_PARAMETERS_PARAGON_METHOD_SETTINGS_UI_PSPEP	TRUE
RESULTS_SEARCH_6_time_cpu	2785-04-12
RESULTS_SEARCH_6_time_duration	323546
RESULTS_SEARCH_6_version	5.0.3.5312
RESULTS_SEARCH_6_xml:id	SEARCH:2:638126592873516437_2
RESULTS_SEARCH_6_PARAMETERS_chemical_data_edited	TRUE
RESULTS_SEARCH_6_PARAMETERS_do_multiprecursor_search	TRUE
RESULTS_SEARCH_6_PARAMETERS_do_reverse_search	TRUE
RESULTS_SEARCH_6_PARAMETERS_max_quant_labels	35
RESULTS_SEARCH_6_PARAMETERS_maxresults	15
RESULTS_SEARCH_6_PARAMETERS_separate_searches	FALSE
RESULTS_SEARCH_6_PARAMETERS_MSTOLERANCE_type	dalton
RESULTS_SEARCH_6_PARAMETERS_MSTOLERANCE_value	0.05
RESULTS_SEARCH_6_PARAMETERS_MSMSTOLERANCE_type	dalton
RESULTS_SEARCH_6_PARAMETERS_MSMSTOLERANCE_value	0.1
RESULTS_SEARCH_6_PARAMETERS_MS_STANDARD_DEVIATION_type	dalton
RESULTS_SEARCH_6_PARAMETERS_MS_STANDARD_DEVIATION_value	0.0011
RESULTS_SEARCH_6_PARAMETERS_MSMS_STANDARD_DEVIATION_type	dalton
RESULTS_SEARCH_6_PARAMETERS_MSMS_STANDARD_DEVIATION_value	0.01
RESULTS_SEARCH_6_PARAMETERS_FASTA_filename	C:\AB SCIEX\ProteinPilot Data\SearchDatabases\UP_20230221_Poacea_clean_crap.fasta
RESULTS_SEARCH_6_PARAMETERS_AUTO_CALIBRATION_ms	TRUE
RESULTS_SEARCH_6_PARAMETERS_AUTO_CALIBRATION_msexport	FALSE
RESULTS_SEARCH_6_PARAMETERS_AUTO_CALIBRATION_msms	TRUE
RESULTS_SEARCH_6_PARAMETERS_AUTO_CALIBRATION_msmstolsdratio	2.75
RESULTS_SEARCH_6_PARAMETERS_AUTO_CALIBRATION_mstolsdratio	7
RESULTS_SEARCH_6_PARAMETERS_AUTO_CALIBRATION_squareroot	TRUE
RESULTS_SEARCH_6_PARAMETERS_AUTO_CALIBRATION_type	dalton
RESULTS_SEARCH_6_PARAMETERS_AUTO_CALIBRATION_MCP_d_s_s_f	0.0666667
RESULTS_SEARCH_6_PARAMETERS_AUTO_CALIBRATION_MCP_d_s_w_f	3
RESULTS_SEARCH_6_PARAMETERS_AUTO_CALIBRATION_MCP_m_f_r_mbc	200
RESULTS_SEARCH_6_PARAMETERS_AUTO_CALIBRATION_MCP_m_m_c	10
RESULTS_SEARCH_6_PARAMETERS_AUTO_CALIBRATION_MCP_m_m_f_s	0.25
RESULTS_SEARCH_6_PARAMETERS_AUTO_CALIBRATION_MCP_m_m_p_f	0.33
RESULTS_SEARCH_6_PARAMETERS_AUTO_CALIBRATION_MCP_m_m_p_rms_f	1
RESULTS_SEARCH_6_PARAMETERS_AUTO_CALIBRATION_MCP_m_p_t_f	1
RESULTS_SEARCH_6_PARAMETERS_AUTO_CALIBRATION_MCP_m_r_h_n_b	15
RESULTS_SEARCH_6_PARAMETERS_AUTO_CALIBRATION_MCP_m_z_n_s	99
RESULTS_SEARCH_6_PARAMETERS_AUTO_CALIBRATION_MCP_m_z_s_mn_f_r	0.0666667
RESULTS_SEARCH_6_PARAMETERS_AUTO_CALIBRATION_MCP_m_z_s_mx_f_r	0.1
RESULTS_SEARCH_6_PARAMETERS_MS_AUTO_CALIBRATION_OUT_avres	2.04946e-08
RESULTS_SEARCH_6_PARAMETERS_MS_AUTO_CALIBRATION_OUT_c0	-0.000120437
RESULTS_SEARCH_6_PARAMETERS_MS_AUTO_CALIBRATION_OUT_c1minus1	1.84952e-06
RESULTS_SEARCH_6_PARAMETERS_MS_AUTO_CALIBRATION_OUT_c2	0
RESULTS_SEARCH_6_PARAMETERS_MS_AUTO_CALIBRATION_OUT_file	3
RESULTS_SEARCH_6_PARAMETERS_MS_AUTO_CALIBRATION_OUT_partnumber	3
RESULTS_SEARCH_6_PARAMETERS_MS_AUTO_CALIBRATION_OUT_polyorder	1
RESULTS_SEARCH_6_PARAMETERS_MS_AUTO_CALIBRATION_OUT_sample	1
RESULTS_SEARCH_6_PARAMETERS_MS_AUTO_CALIBRATION_OUT_squareroot	TRUE
RESULTS_SEARCH_6_PARAMETERS_MSMS_AUTO_CALIBRATION_OUT_avres	-5.34378e-08
RESULTS_SEARCH_6_PARAMETERS_MSMS_AUTO_CALIBRATION_OUT_c0	-0.000145703
RESULTS_SEARCH_6_PARAMETERS_MSMS_AUTO_CALIBRATION_OUT_c1minus1	1.37469e-06
RESULTS_SEARCH_6_PARAMETERS_MSMS_AUTO_CALIBRATION_OUT_c2	0
RESULTS_SEARCH_6_PARAMETERS_MSMS_AUTO_CALIBRATION_OUT_file	3
RESULTS_SEARCH_6_PARAMETERS_MSMS_AUTO_CALIBRATION_OUT_partnumber	3
RESULTS_SEARCH_6_PARAMETERS_MSMS_AUTO_CALIBRATION_OUT_polyorder	1
RESULTS_SEARCH_6_PARAMETERS_MSMS_AUTO_CALIBRATION_OUT_sample	1
RESULTS_SEARCH_6_PARAMETERS_MSMS_AUTO_CALIBRATION_OUT_squareroot	TRUE
RESULTS_SEARCH_6_PARAMETERS_MAX_PRECURSORS_FRAGLET	5
RESULTS_SEARCH_6_PARAMETERS_MAX_PRECURSORS_TAGLET	1
RESULTS_SEARCH_6_PARAMETERS_PRECURSORS_DR_FRAGLET	1900-01-10
RESULTS_SEARCH_6_PARAMETERS_PRECURSORS_DR_TAGLET	3
RESULTS_SEARCH_6_PARAMETERS_DEFAULT_CHARGE_STATE_1_charge	2
RESULTS_SEARCH_6_PARAMETERS_DEFAULT_CHARGE_STATE_1_probability	1
RESULTS_SEARCH_6_PARAMETERS_DEFAULT_CHARGE_STATE_2_charge	3
RESULTS_SEARCH_6_PARAMETERS_DEFAULT_CHARGE_STATE_2_probability	1
RESULTS_SEARCH_6_PARAMETERS_DEFAULT_CHARGE_STATE_3_charge	4
RESULTS_SEARCH_6_PARAMETERS_DEFAULT_CHARGE_STATE_3_probability	1
RESULTS_SEARCH_6_PARAMETERS_VERSION	5.0.3.0, 5313
RESULTS_SEARCH_6_PARAMETERS_PARAGON_VERSION	5.0.3.0, 5312
RESULTS_SEARCH_6_PARAMETERS_APPLICATION	ProteinPilot(tm) Software
RESULTS_SEARCH_6_PARAMETERS_PROGROUP_alternativedispositionmaximumfoldprobabilitydrop	100
RESULTS_SEARCH_6_PARAMETERS_PROGROUP_alternativedispositionmaximumfoldscoredrop	2
RESULTS_SEARCH_6_PARAMETERS_PROGROUP_autodiscordantpeptidethreshold	0.3
RESULTS_SEARCH_6_PARAMETERS_PROGROUP_bayesconfidencecalclulation	TRUE
RESULTS_SEARCH_6_PARAMETERS_PROGROUP_calibrateconfidence	TRUE
RESULTS_SEARCH_6_PARAMETERS_PROGROUP_compresspeptides	FALSE
RESULTS_SEARCH_6_PARAMETERS_PROGROUP_confidencepercentthresholdforexcludingothersfromquant	15
RESULTS_SEARCH_6_PARAMETERS_PROGROUP_confidencepercentthresholdforincludingselfinquant	15
RESULTS_SEARCH_6_PARAMETERS_PROGROUP_donotstoremspeaklists	FALSE
RESULTS_SEARCH_6_PARAMETERS_PROGROUP_fasta	C:\AB SCIEX\ProteinPilot Data\SearchDatabases\UP_20230221_Poacea_clean_crap.fasta
RESULTS_SEARCH_6_PARAMETERS_PROGROUP_featuregroupminpepconf	0.66
RESULTS_SEARCH_6_PARAMETERS_PROGROUP_featuregroupminups	0.47
RESULTS_SEARCH_6_PARAMETERS_PROGROUP_focusingintersection	4
RESULTS_SEARCH_6_PARAMETERS_PROGROUP_focusingminimummatchconfidence	0.1
RESULTS_SEARCH_6_PARAMETERS_PROGROUP_focusingminunusedprotscore	0.1
RESULTS_SEARCH_6_PARAMETERS_PROGROUP_focusingsubsetcutoff	6
RESULTS_SEARCH_6_PARAMETERS_PROGROUP_intersection	1.3
RESULTS_SEARCH_6_PARAMETERS_PROGROUP_minimummatchconfidencecutoff	0.001
RESULTS_SEARCH_6_PARAMETERS_PROGROUP_minunusedprotscore	0.0458
RESULTS_SEARCH_6_PARAMETERS_PROGROUP_subsetcutoff	2
RESULTS_SEARCH_6_PARAMETERS_PROGROUP_uniprotservicehttpssupported	TRUE
RESULTS_SEARCH_6_PARAMETERS_PROGROUP_unusedprotscorethresholdforexcludingothersfromquant	1.3
RESULTS_SEARCH_6_PARAMETERS_PEAKLIST_count	3146
RESULTS_SEARCH_6_PARAMETERS_PEAKLIST_filenumber	3
RESULTS_SEARCH_6_PARAMETERS_PEAKLIST_original_count	3147
RESULTS_SEARCH_6_PARAMETERS_PEAKLIST_originalfilename	F:\Data\Beer\MC 20170331 6600TF-M_IDA_LG Beers-RAC_LG1-17\MC 20170331 6600TF-M_IDA_RAC-LG16.wiff
RESULTS_SEARCH_6_PARAMETERS_PEAKLIST_partnumber	3
RESULTS_SEARCH_6_PARAMETERS_QUANT_TYPE_background_correction	FALSE
RESULTS_SEARCH_6_PARAMETERS_QUANT_TYPE_bias_correction	TRUE
RESULTS_SEARCH_6_PARAMETERS_QUANT_TYPE_keep_extreme_peptides_over_fraction	0
RESULTS_SEARCH_6_PARAMETERS_QUANT_TYPE_low_confidence_check	TRUE
RESULTS_SEARCH_6_PARAMETERS_QUANT_TYPE_low_intensity_check	TRUE
RESULTS_SEARCH_6_PARAMETERS_QUANT_TYPE_median_statistic	TRUE
RESULTS_SEARCH_6_PARAMETERS_QUANT_TYPE_mod_check	TRUE
RESULTS_SEARCH_6_PARAMETERS_QUANT_TYPE_quant_threshold	-1
RESULTS_SEARCH_6_PARAMETERS_QUANT_TYPE_quant_threshold_sn	1900-01-09
RESULTS_SEARCH_6_PARAMETERS_QUANT_TYPE_separate_searches	FALSE
RESULTS_SEARCH_6_PARAMETERS_QUANT_TYPE_shared_msms_check	TRUE
RESULTS_SEARCH_6_PARAMETERS_PARAGON_METHOD_SETTINGS_UI_SAMPLE_TYPE	Identification
RESULTS_SEARCH_6_PARAMETERS_PARAGON_METHOD_SETTINGS_UI_CYS_ALKYLATION	Iodoacetamide
RESULTS_SEARCH_6_PARAMETERS_PARAGON_METHOD_SETTINGS_UI_DIGESTION	Chymotrypsin
RESULTS_SEARCH_6_PARAMETERS_PARAGON_METHOD_SETTINGS_UI_INSTRUMENT	TripleTOF 6600
RESULTS_SEARCH_6_PARAMETERS_PARAGON_METHOD_SETTINGS_UI_SEARCH_EFFORT	Thorough
RESULTS_SEARCH_6_PARAMETERS_PARAGON_METHOD_SETTINGS_UI_ID_FOCUS	Biological modifications
RESULTS_SEARCH_6_PARAMETERS_PARAGON_METHOD_SETTINGS_UI_USER_NAME	XHD91901223\ECU
RESULTS_SEARCH_6_PARAMETERS_PARAGON_METHOD_SETTINGS_UI_MACHINE_NAME	XHD91901223
RESULTS_SEARCH_6_PARAMETERS_PARAGON_METHOD_SETTINGS_UI_SEARCH_ID	6.38127e+17
RESULTS_SEARCH_6_PARAMETERS_PARAGON_METHOD_SETTINGS_UI_START_TIME	2023-02-22 10:41:28
RESULTS_SEARCH_6_PARAMETERS_PARAGON_METHOD_SETTINGS_UI_MIN_UNUSED_PROTSCORE	0.0458
RESULTS_SEARCH_6_PARAMETERS_PARAGON_METHOD_SETTINGS_UI_PSPEP	TRUE
RESULTS_SEARCH_7_time_cpu	3718593
RESULTS_SEARCH_7_time_duration	3722314
RESULTS_SEARCH_7_version	5.0.3.5312
RESULTS_SEARCH_7_xml:id	SEARCH:1:638126592873516437_3
RESULTS_SEARCH_7_PARAMETERS_chemical_data_edited	TRUE
RESULTS_SEARCH_7_PARAMETERS_do_multiprecursor_search	TRUE
RESULTS_SEARCH_7_PARAMETERS_do_reverse_search	TRUE
RESULTS_SEARCH_7_PARAMETERS_max_quant_labels	35
RESULTS_SEARCH_7_PARAMETERS_maxresults	15
RESULTS_SEARCH_7_PARAMETERS_separate_searches	FALSE
RESULTS_SEARCH_7_PARAMETERS_MSTOLERANCE_type	dalton
RESULTS_SEARCH_7_PARAMETERS_MSTOLERANCE_value	0.05
RESULTS_SEARCH_7_PARAMETERS_MSMSTOLERANCE_type	dalton
RESULTS_SEARCH_7_PARAMETERS_MSMSTOLERANCE_value	0.1
RESULTS_SEARCH_7_PARAMETERS_MS_STANDARD_DEVIATION_type	dalton
RESULTS_SEARCH_7_PARAMETERS_MS_STANDARD_DEVIATION_value	0.0011
RESULTS_SEARCH_7_PARAMETERS_MSMS_STANDARD_DEVIATION_type	dalton
RESULTS_SEARCH_7_PARAMETERS_MSMS_STANDARD_DEVIATION_value	0.01
RESULTS_SEARCH_7_PARAMETERS_FASTA_filename	C:\AB SCIEX\ProteinPilot Data\SearchDatabases\UP_20230221_Poacea_clean_crap.fasta
RESULTS_SEARCH_7_PARAMETERS_AUTO_CALIBRATION_ms	TRUE
RESULTS_SEARCH_7_PARAMETERS_AUTO_CALIBRATION_msexport	FALSE
RESULTS_SEARCH_7_PARAMETERS_AUTO_CALIBRATION_msms	TRUE
RESULTS_SEARCH_7_PARAMETERS_AUTO_CALIBRATION_msmstolsdratio	2.75
RESULTS_SEARCH_7_PARAMETERS_AUTO_CALIBRATION_mstolsdratio	7
RESULTS_SEARCH_7_PARAMETERS_AUTO_CALIBRATION_squareroot	TRUE
RESULTS_SEARCH_7_PARAMETERS_AUTO_CALIBRATION_type	dalton
RESULTS_SEARCH_7_PARAMETERS_AUTO_CALIBRATION_MCP_d_s_s_f	0.0666667
RESULTS_SEARCH_7_PARAMETERS_AUTO_CALIBRATION_MCP_d_s_w_f	3
RESULTS_SEARCH_7_PARAMETERS_AUTO_CALIBRATION_MCP_m_f_r_mbc	200
RESULTS_SEARCH_7_PARAMETERS_AUTO_CALIBRATION_MCP_m_m_c	10
RESULTS_SEARCH_7_PARAMETERS_AUTO_CALIBRATION_MCP_m_m_f_s	0.25
RESULTS_SEARCH_7_PARAMETERS_AUTO_CALIBRATION_MCP_m_m_p_f	0.33
RESULTS_SEARCH_7_PARAMETERS_AUTO_CALIBRATION_MCP_m_m_p_rms_f	1
RESULTS_SEARCH_7_PARAMETERS_AUTO_CALIBRATION_MCP_m_p_t_f	1
RESULTS_SEARCH_7_PARAMETERS_AUTO_CALIBRATION_MCP_m_r_h_n_b	15
RESULTS_SEARCH_7_PARAMETERS_AUTO_CALIBRATION_MCP_m_z_n_s	99
RESULTS_SEARCH_7_PARAMETERS_AUTO_CALIBRATION_MCP_m_z_s_mn_f_r	0.0666667
RESULTS_SEARCH_7_PARAMETERS_AUTO_CALIBRATION_MCP_m_z_s_mx_f_r	0.1
RESULTS_SEARCH_7_PARAMETERS_MS_AUTO_CALIBRATION_OUT_avres	2.76792e-08
RESULTS_SEARCH_7_PARAMETERS_MS_AUTO_CALIBRATION_OUT_c0	-0.000139781
RESULTS_SEARCH_7_PARAMETERS_MS_AUTO_CALIBRATION_OUT_c1minus1	2.07805e-06
RESULTS_SEARCH_7_PARAMETERS_MS_AUTO_CALIBRATION_OUT_c2	0
RESULTS_SEARCH_7_PARAMETERS_MS_AUTO_CALIBRATION_OUT_file	4
RESULTS_SEARCH_7_PARAMETERS_MS_AUTO_CALIBRATION_OUT_partnumber	4
RESULTS_SEARCH_7_PARAMETERS_MS_AUTO_CALIBRATION_OUT_polyorder	1
RESULTS_SEARCH_7_PARAMETERS_MS_AUTO_CALIBRATION_OUT_sample	1
RESULTS_SEARCH_7_PARAMETERS_MS_AUTO_CALIBRATION_OUT_squareroot	TRUE
RESULTS_SEARCH_7_PARAMETERS_MSMS_AUTO_CALIBRATION_OUT_avres	-7.15996e-08
RESULTS_SEARCH_7_PARAMETERS_MSMS_AUTO_CALIBRATION_OUT_c0	-0.000159001
RESULTS_SEARCH_7_PARAMETERS_MSMS_AUTO_CALIBRATION_OUT_c1minus1	1.74316e-06
RESULTS_SEARCH_7_PARAMETERS_MSMS_AUTO_CALIBRATION_OUT_c2	0
RESULTS_SEARCH_7_PARAMETERS_MSMS_AUTO_CALIBRATION_OUT_file	4
RESULTS_SEARCH_7_PARAMETERS_MSMS_AUTO_CALIBRATION_OUT_partnumber	4
RESULTS_SEARCH_7_PARAMETERS_MSMS_AUTO_CALIBRATION_OUT_polyorder	1
RESULTS_SEARCH_7_PARAMETERS_MSMS_AUTO_CALIBRATION_OUT_sample	1
RESULTS_SEARCH_7_PARAMETERS_MSMS_AUTO_CALIBRATION_OUT_squareroot	TRUE
RESULTS_SEARCH_7_PARAMETERS_MAX_PRECURSORS_FRAGLET	5
RESULTS_SEARCH_7_PARAMETERS_MAX_PRECURSORS_TAGLET	1
RESULTS_SEARCH_7_PARAMETERS_PRECURSORS_DR_FRAGLET	10
RESULTS_SEARCH_7_PARAMETERS_PRECURSORS_DR_TAGLET	3
RESULTS_SEARCH_7_PARAMETERS_DEFAULT_CHARGE_STATE_1_charge	2
RESULTS_SEARCH_7_PARAMETERS_DEFAULT_CHARGE_STATE_1_probability	1
RESULTS_SEARCH_7_PARAMETERS_DEFAULT_CHARGE_STATE_2_charge	3
RESULTS_SEARCH_7_PARAMETERS_DEFAULT_CHARGE_STATE_2_probability	1
RESULTS_SEARCH_7_PARAMETERS_DEFAULT_CHARGE_STATE_3_charge	4
RESULTS_SEARCH_7_PARAMETERS_DEFAULT_CHARGE_STATE_3_probability	1
RESULTS_SEARCH_7_PARAMETERS_VERSION	5.0.3.0, 5313
RESULTS_SEARCH_7_PARAMETERS_PARAGON_VERSION	5.0.3.0, 5312
RESULTS_SEARCH_7_PARAMETERS_APPLICATION	ProteinPilot(tm) Software
RESULTS_SEARCH_7_PARAMETERS_PROGROUP_alternativedispositionmaximumfoldprobabilitydrop	100
RESULTS_SEARCH_7_PARAMETERS_PROGROUP_alternativedispositionmaximumfoldscoredrop	2
RESULTS_SEARCH_7_PARAMETERS_PROGROUP_autodiscordantpeptidethreshold	0.3
RESULTS_SEARCH_7_PARAMETERS_PROGROUP_bayesconfidencecalclulation	TRUE
RESULTS_SEARCH_7_PARAMETERS_PROGROUP_calibrateconfidence	TRUE
RESULTS_SEARCH_7_PARAMETERS_PROGROUP_compresspeptides	FALSE
RESULTS_SEARCH_7_PARAMETERS_PROGROUP_confidencepercentthresholdforexcludingothersfromquant	15
RESULTS_SEARCH_7_PARAMETERS_PROGROUP_confidencepercentthresholdforincludingselfinquant	15
RESULTS_SEARCH_7_PARAMETERS_PROGROUP_donotstoremspeaklists	FALSE
RESULTS_SEARCH_7_PARAMETERS_PROGROUP_fasta	C:\AB SCIEX\ProteinPilot Data\SearchDatabases\UP_20230221_Poacea_clean_crap.fasta
RESULTS_SEARCH_7_PARAMETERS_PROGROUP_featuregroupminpepconf	0.66
RESULTS_SEARCH_7_PARAMETERS_PROGROUP_featuregroupminups	0.47
RESULTS_SEARCH_7_PARAMETERS_PROGROUP_focusingintersection	4
RESULTS_SEARCH_7_PARAMETERS_PROGROUP_focusingminimummatchconfidence	0.1
RESULTS_SEARCH_7_PARAMETERS_PROGROUP_focusingminunusedprotscore	0.1
RESULTS_SEARCH_7_PARAMETERS_PROGROUP_focusingsubsetcutoff	6
RESULTS_SEARCH_7_PARAMETERS_PROGROUP_intersection	1.3
RESULTS_SEARCH_7_PARAMETERS_PROGROUP_minimummatchconfidencecutoff	0.001
RESULTS_SEARCH_7_PARAMETERS_PROGROUP_minunusedprotscore	0.0458
RESULTS_SEARCH_7_PARAMETERS_PROGROUP_subsetcutoff	2
RESULTS_SEARCH_7_PARAMETERS_PROGROUP_uniprotservicehttpssupported	TRUE
RESULTS_SEARCH_7_PARAMETERS_PROGROUP_unusedprotscorethresholdforexcludingothersfromquant	1.3
RESULTS_SEARCH_7_PARAMETERS_PEAKLIST_count	3576
RESULTS_SEARCH_7_PARAMETERS_PEAKLIST_filenumber	4
RESULTS_SEARCH_7_PARAMETERS_PEAKLIST_original_count	3576
RESULTS_SEARCH_7_PARAMETERS_PEAKLIST_originalfilename	F:\Data\Beer\MC 20170331 6600TF-M_IDA_LG Beers-RAC_LG1-17\MC 20170331 6600TF-M_IDA_RAC-LG17.wiff
RESULTS_SEARCH_7_PARAMETERS_PEAKLIST_partnumber	4
RESULTS_SEARCH_7_PARAMETERS_QUANT_TYPE_background_correction	FALSE
RESULTS_SEARCH_7_PARAMETERS_QUANT_TYPE_bias_correction	TRUE
RESULTS_SEARCH_7_PARAMETERS_QUANT_TYPE_keep_extreme_peptides_over_fraction	0
RESULTS_SEARCH_7_PARAMETERS_QUANT_TYPE_low_confidence_check	TRUE
RESULTS_SEARCH_7_PARAMETERS_QUANT_TYPE_low_intensity_check	TRUE
RESULTS_SEARCH_7_PARAMETERS_QUANT_TYPE_median_statistic	TRUE
RESULTS_SEARCH_7_PARAMETERS_QUANT_TYPE_mod_check	TRUE
RESULTS_SEARCH_7_PARAMETERS_QUANT_TYPE_quant_threshold	1899-12-29
RESULTS_SEARCH_7_PARAMETERS_QUANT_TYPE_quant_threshold_sn	9
RESULTS_SEARCH_7_PARAMETERS_QUANT_TYPE_separate_searches	FALSE
RESULTS_SEARCH_7_PARAMETERS_QUANT_TYPE_shared_msms_check	TRUE
RESULTS_SEARCH_7_PARAMETERS_PARAGON_METHOD_SETTINGS_UI_SAMPLE_TYPE	Identification
RESULTS_SEARCH_7_PARAMETERS_PARAGON_METHOD_SETTINGS_UI_CYS_ALKYLATION	Iodoacetamide
RESULTS_SEARCH_7_PARAMETERS_PARAGON_METHOD_SETTINGS_UI_DIGESTION	Chymotrypsin
RESULTS_SEARCH_7_PARAMETERS_PARAGON_METHOD_SETTINGS_UI_INSTRUMENT	TripleTOF 6600
RESULTS_SEARCH_7_PARAMETERS_PARAGON_METHOD_SETTINGS_UI_SEARCH_EFFORT	Thorough
RESULTS_SEARCH_7_PARAMETERS_PARAGON_METHOD_SETTINGS_UI_ID_FOCUS	Biological modifications
RESULTS_SEARCH_7_PARAMETERS_PARAGON_METHOD_SETTINGS_UI_USER_NAME	XHD91901223\ECU
RESULTS_SEARCH_7_PARAMETERS_PARAGON_METHOD_SETTINGS_UI_MACHINE_NAME	XHD91901223
RESULTS_SEARCH_7_PARAMETERS_PARAGON_METHOD_SETTINGS_UI_SEARCH_ID	6.38127e+17
RESULTS_SEARCH_7_PARAMETERS_PARAGON_METHOD_SETTINGS_UI_START_TIME	2023-02-22 10:41:28
RESULTS_SEARCH_7_PARAMETERS_PARAGON_METHOD_SETTINGS_UI_MIN_UNUSED_PROTSCORE	0.0458
RESULTS_SEARCH_7_PARAMETERS_PARAGON_METHOD_SETTINGS_UI_PSPEP	TRUE
RESULTS_SEARCH_8_time_cpu	367156
RESULTS_SEARCH_8_time_duration	367213
RESULTS_SEARCH_8_version	5.0.3.5312
RESULTS_SEARCH_8_xml:id	SEARCH:2:638126592873516437_3
RESULTS_SEARCH_8_PARAMETERS_chemical_data_edited	TRUE
RESULTS_SEARCH_8_PARAMETERS_do_multiprecursor_search	TRUE
RESULTS_SEARCH_8_PARAMETERS_do_reverse_search	TRUE
RESULTS_SEARCH_8_PARAMETERS_max_quant_labels	35
RESULTS_SEARCH_8_PARAMETERS_maxresults	15
RESULTS_SEARCH_8_PARAMETERS_separate_searches	FALSE
RESULTS_SEARCH_8_PARAMETERS_MSTOLERANCE_type	dalton
RESULTS_SEARCH_8_PARAMETERS_MSTOLERANCE_value	0.05
RESULTS_SEARCH_8_PARAMETERS_MSMSTOLERANCE_type	dalton
RESULTS_SEARCH_8_PARAMETERS_MSMSTOLERANCE_value	0.1
RESULTS_SEARCH_8_PARAMETERS_MS_STANDARD_DEVIATION_type	dalton
RESULTS_SEARCH_8_PARAMETERS_MS_STANDARD_DEVIATION_value	0.0011
RESULTS_SEARCH_8_PARAMETERS_MSMS_STANDARD_DEVIATION_type	dalton
RESULTS_SEARCH_8_PARAMETERS_MSMS_STANDARD_DEVIATION_value	0.01
RESULTS_SEARCH_8_PARAMETERS_FASTA_filename	C:\AB SCIEX\ProteinPilot Data\SearchDatabases\UP_20230221_Poacea_clean_crap.fasta
RESULTS_SEARCH_8_PARAMETERS_AUTO_CALIBRATION_ms	TRUE
RESULTS_SEARCH_8_PARAMETERS_AUTO_CALIBRATION_msexport	FALSE
RESULTS_SEARCH_8_PARAMETERS_AUTO_CALIBRATION_msms	TRUE
RESULTS_SEARCH_8_PARAMETERS_AUTO_CALIBRATION_msmstolsdratio	2.75
RESULTS_SEARCH_8_PARAMETERS_AUTO_CALIBRATION_mstolsdratio	7
RESULTS_SEARCH_8_PARAMETERS_AUTO_CALIBRATION_squareroot	TRUE
RESULTS_SEARCH_8_PARAMETERS_AUTO_CALIBRATION_type	dalton
RESULTS_SEARCH_8_PARAMETERS_AUTO_CALIBRATION_MCP_d_s_s_f	0.0666667
RESULTS_SEARCH_8_PARAMETERS_AUTO_CALIBRATION_MCP_d_s_w_f	3
RESULTS_SEARCH_8_PARAMETERS_AUTO_CALIBRATION_MCP_m_f_r_mbc	200
RESULTS_SEARCH_8_PARAMETERS_AUTO_CALIBRATION_MCP_m_m_c	10
RESULTS_SEARCH_8_PARAMETERS_AUTO_CALIBRATION_MCP_m_m_f_s	0.25
RESULTS_SEARCH_8_PARAMETERS_AUTO_CALIBRATION_MCP_m_m_p_f	0.33
RESULTS_SEARCH_8_PARAMETERS_AUTO_CALIBRATION_MCP_m_m_p_rms_f	1
RESULTS_SEARCH_8_PARAMETERS_AUTO_CALIBRATION_MCP_m_p_t_f	1
RESULTS_SEARCH_8_PARAMETERS_AUTO_CALIBRATION_MCP_m_r_h_n_b	15
RESULTS_SEARCH_8_PARAMETERS_AUTO_CALIBRATION_MCP_m_z_n_s	99
RESULTS_SEARCH_8_PARAMETERS_AUTO_CALIBRATION_MCP_m_z_s_mn_f_r	0.0666667
RESULTS_SEARCH_8_PARAMETERS_AUTO_CALIBRATION_MCP_m_z_s_mx_f_r	0.1
RESULTS_SEARCH_8_PARAMETERS_MS_AUTO_CALIBRATION_OUT_avres	2.76792e-08
RESULTS_SEARCH_8_PARAMETERS_MS_AUTO_CALIBRATION_OUT_c0	-0.000139781
RESULTS_SEARCH_8_PARAMETERS_MS_AUTO_CALIBRATION_OUT_c1minus1	2.07805e-06
RESULTS_SEARCH_8_PARAMETERS_MS_AUTO_CALIBRATION_OUT_c2	0
RESULTS_SEARCH_8_PARAMETERS_MS_AUTO_CALIBRATION_OUT_file	4
RESULTS_SEARCH_8_PARAMETERS_MS_AUTO_CALIBRATION_OUT_partnumber	4
RESULTS_SEARCH_8_PARAMETERS_MS_AUTO_CALIBRATION_OUT_polyorder	1
RESULTS_SEARCH_8_PARAMETERS_MS_AUTO_CALIBRATION_OUT_sample	1
RESULTS_SEARCH_8_PARAMETERS_MS_AUTO_CALIBRATION_OUT_squareroot	TRUE
RESULTS_SEARCH_8_PARAMETERS_MSMS_AUTO_CALIBRATION_OUT_avres	-7.15996e-08
RESULTS_SEARCH_8_PARAMETERS_MSMS_AUTO_CALIBRATION_OUT_c0	-0.000159001
RESULTS_SEARCH_8_PARAMETERS_MSMS_AUTO_CALIBRATION_OUT_c1minus1	1.74316e-06
RESULTS_SEARCH_8_PARAMETERS_MSMS_AUTO_CALIBRATION_OUT_c2	0
RESULTS_SEARCH_8_PARAMETERS_MSMS_AUTO_CALIBRATION_OUT_file	4
RESULTS_SEARCH_8_PARAMETERS_MSMS_AUTO_CALIBRATION_OUT_partnumber	4
RESULTS_SEARCH_8_PARAMETERS_MSMS_AUTO_CALIBRATION_OUT_polyorder	1
RESULTS_SEARCH_8_PARAMETERS_MSMS_AUTO_CALIBRATION_OUT_sample	1
RESULTS_SEARCH_8_PARAMETERS_MSMS_AUTO_CALIBRATION_OUT_squareroot	TRUE
RESULTS_SEARCH_8_PARAMETERS_MAX_PRECURSORS_FRAGLET	1900-01-05
RESULTS_SEARCH_8_PARAMETERS_MAX_PRECURSORS_TAGLET	1
RESULTS_SEARCH_8_PARAMETERS_PRECURSORS_DR_FRAGLET	10
RESULTS_SEARCH_8_PARAMETERS_PRECURSORS_DR_TAGLET	3
RESULTS_SEARCH_8_PARAMETERS_DEFAULT_CHARGE_STATE_1_charge	1900-01-02
RESULTS_SEARCH_8_PARAMETERS_DEFAULT_CHARGE_STATE_1_probability	1
RESULTS_SEARCH_8_PARAMETERS_DEFAULT_CHARGE_STATE_2_charge	3
RESULTS_SEARCH_8_PARAMETERS_DEFAULT_CHARGE_STATE_2_probability	1
RESULTS_SEARCH_8_PARAMETERS_DEFAULT_CHARGE_STATE_3_charge	4
RESULTS_SEARCH_8_PARAMETERS_DEFAULT_CHARGE_STATE_3_probability	1
RESULTS_SEARCH_8_PARAMETERS_VERSION	5.0.3.0, 5313
RESULTS_SEARCH_8_PARAMETERS_PARAGON_VERSION	5.0.3.0, 5312
RESULTS_SEARCH_8_PARAMETERS_APPLICATION	ProteinPilot(tm) Software
RESULTS_SEARCH_8_PARAMETERS_PROGROUP_alternativedispositionmaximumfoldprobabilitydrop	100
RESULTS_SEARCH_8_PARAMETERS_PROGROUP_alternativedispositionmaximumfoldscoredrop	2
RESULTS_SEARCH_8_PARAMETERS_PROGROUP_autodiscordantpeptidethreshold	0.3
RESULTS_SEARCH_8_PARAMETERS_PROGROUP_bayesconfidencecalclulation	TRUE
RESULTS_SEARCH_8_PARAMETERS_PROGROUP_calibrateconfidence	TRUE
RESULTS_SEARCH_8_PARAMETERS_PROGROUP_compresspeptides	FALSE
RESULTS_SEARCH_8_PARAMETERS_PROGROUP_confidencepercentthresholdforexcludingothersfromquant	15
RESULTS_SEARCH_8_PARAMETERS_PROGROUP_confidencepercentthresholdforincludingselfinquant	15
RESULTS_SEARCH_8_PARAMETERS_PROGROUP_donotstoremspeaklists	FALSE
RESULTS_SEARCH_8_PARAMETERS_PROGROUP_fasta	C:\AB SCIEX\ProteinPilot Data\SearchDatabases\UP_20230221_Poacea_clean_crap.fasta
RESULTS_SEARCH_8_PARAMETERS_PROGROUP_featuregroupminpepconf	0.66
RESULTS_SEARCH_8_PARAMETERS_PROGROUP_featuregroupminups	0.47
RESULTS_SEARCH_8_PARAMETERS_PROGROUP_focusingintersection	4
RESULTS_SEARCH_8_PARAMETERS_PROGROUP_focusingminimummatchconfidence	0.1
RESULTS_SEARCH_8_PARAMETERS_PROGROUP_focusingminunusedprotscore	0.1
RESULTS_SEARCH_8_PARAMETERS_PROGROUP_focusingsubsetcutoff	6
RESULTS_SEARCH_8_PARAMETERS_PROGROUP_intersection	1.3
RESULTS_SEARCH_8_PARAMETERS_PROGROUP_minimummatchconfidencecutoff	0.001
RESULTS_SEARCH_8_PARAMETERS_PROGROUP_minunusedprotscore	0.0458
RESULTS_SEARCH_8_PARAMETERS_PROGROUP_subsetcutoff	2
RESULTS_SEARCH_8_PARAMETERS_PROGROUP_uniprotservicehttpssupported	TRUE
RESULTS_SEARCH_8_PARAMETERS_PROGROUP_unusedprotscorethresholdforexcludingothersfromquant	1.3
RESULTS_SEARCH_8_PARAMETERS_PEAKLIST_count	3576
RESULTS_SEARCH_8_PARAMETERS_PEAKLIST_filenumber	4
RESULTS_SEARCH_8_PARAMETERS_PEAKLIST_original_count	3576
RESULTS_SEARCH_8_PARAMETERS_PEAKLIST_originalfilename	F:\Data\Beer\MC 20170331 6600TF-M_IDA_LG Beers-RAC_LG1-17\MC 20170331 6600TF-M_IDA_RAC-LG17.wiff
RESULTS_SEARCH_8_PARAMETERS_PEAKLIST_partnumber	4
RESULTS_SEARCH_8_PARAMETERS_QUANT_TYPE_background_correction	FALSE
RESULTS_SEARCH_8_PARAMETERS_QUANT_TYPE_bias_correction	TRUE
RESULTS_SEARCH_8_PARAMETERS_QUANT_TYPE_keep_extreme_peptides_over_fraction	0
RESULTS_SEARCH_8_PARAMETERS_QUANT_TYPE_low_confidence_check	TRUE
RESULTS_SEARCH_8_PARAMETERS_QUANT_TYPE_low_intensity_check	TRUE
RESULTS_SEARCH_8_PARAMETERS_QUANT_TYPE_median_statistic	TRUE
RESULTS_SEARCH_8_PARAMETERS_QUANT_TYPE_mod_check	TRUE
RESULTS_SEARCH_8_PARAMETERS_QUANT_TYPE_quant_threshold	-1
RESULTS_SEARCH_8_PARAMETERS_QUANT_TYPE_quant_threshold_sn	9
RESULTS_SEARCH_8_PARAMETERS_QUANT_TYPE_separate_searches	FALSE
RESULTS_SEARCH_8_PARAMETERS_QUANT_TYPE_shared_msms_check	TRUE
RESULTS_SEARCH_8_PARAMETERS_PARAGON_METHOD_SETTINGS_UI_SAMPLE_TYPE	Identification
RESULTS_SEARCH_8_PARAMETERS_PARAGON_METHOD_SETTINGS_UI_CYS_ALKYLATION	Iodoacetamide
RESULTS_SEARCH_8_PARAMETERS_PARAGON_METHOD_SETTINGS_UI_DIGESTION	Chymotrypsin
RESULTS_SEARCH_8_PARAMETERS_PARAGON_METHOD_SETTINGS_UI_INSTRUMENT	TripleTOF 6600
RESULTS_SEARCH_8_PARAMETERS_PARAGON_METHOD_SETTINGS_UI_SEARCH_EFFORT	Thorough
RESULTS_SEARCH_8_PARAMETERS_PARAGON_METHOD_SETTINGS_UI_ID_FOCUS	Biological modifications
RESULTS_SEARCH_8_PARAMETERS_PARAGON_METHOD_SETTINGS_UI_USER_NAME	XHD91901223\ECU
RESULTS_SEARCH_8_PARAMETERS_PARAGON_METHOD_SETTINGS_UI_MACHINE_NAME	XHD91901223
RESULTS_SEARCH_8_PARAMETERS_PARAGON_METHOD_SETTINGS_UI_SEARCH_ID	6.38127e+17
RESULTS_SEARCH_8_PARAMETERS_PARAGON_METHOD_SETTINGS_UI_START_TIME	2023-02-22 10:41:28
RESULTS_SEARCH_8_PARAMETERS_PARAGON_METHOD_SETTINGS_UI_MIN_UNUSED_PROTSCORE	0.0458
RESULTS_SEARCH_8_PARAMETERS_PARAGON_METHOD_SETTINGS_UI_PSPEP	TRUE
RESULTS_SEARCH_9_time_cpu	17967328
RESULTS_SEARCH_9_time_duration	#VALUE!
RESULTS_SEARCH_9_version	5.0.3.5312
RESULTS_SEARCH_9_xml:id	SEARCH:1:638126592873516437_4
RESULTS_SEARCH_9_PARAMETERS_chemical_data_edited	TRUE
RESULTS_SEARCH_9_PARAMETERS_do_multiprecursor_search	TRUE
RESULTS_SEARCH_9_PARAMETERS_do_reverse_search	TRUE
RESULTS_SEARCH_9_PARAMETERS_max_quant_labels	35
RESULTS_SEARCH_9_PARAMETERS_maxresults	15
RESULTS_SEARCH_9_PARAMETERS_separate_searches	FALSE
RESULTS_SEARCH_9_PARAMETERS_MSTOLERANCE_type	dalton
RESULTS_SEARCH_9_PARAMETERS_MSTOLERANCE_value	0.05
RESULTS_SEARCH_9_PARAMETERS_MSMSTOLERANCE_type	dalton
RESULTS_SEARCH_9_PARAMETERS_MSMSTOLERANCE_value	0.1
RESULTS_SEARCH_9_PARAMETERS_MS_STANDARD_DEVIATION_type	dalton
RESULTS_SEARCH_9_PARAMETERS_MS_STANDARD_DEVIATION_value	0.0011
RESULTS_SEARCH_9_PARAMETERS_MSMS_STANDARD_DEVIATION_type	dalton
RESULTS_SEARCH_9_PARAMETERS_MSMS_STANDARD_DEVIATION_value	0.01
RESULTS_SEARCH_9_PARAMETERS_FASTA_filename	C:\AB SCIEX\ProteinPilot Data\SearchDatabases\UP_20230221_Poacea_clean_crap.fasta
RESULTS_SEARCH_9_PARAMETERS_AUTO_CALIBRATION_ms	TRUE
RESULTS_SEARCH_9_PARAMETERS_AUTO_CALIBRATION_msexport	FALSE
RESULTS_SEARCH_9_PARAMETERS_AUTO_CALIBRATION_msms	TRUE
RESULTS_SEARCH_9_PARAMETERS_AUTO_CALIBRATION_msmstolsdratio	2.75
RESULTS_SEARCH_9_PARAMETERS_AUTO_CALIBRATION_mstolsdratio	7
RESULTS_SEARCH_9_PARAMETERS_AUTO_CALIBRATION_squareroot	TRUE
RESULTS_SEARCH_9_PARAMETERS_AUTO_CALIBRATION_type	dalton
RESULTS_SEARCH_9_PARAMETERS_AUTO_CALIBRATION_MCP_d_s_s_f	0.0666667
RESULTS_SEARCH_9_PARAMETERS_AUTO_CALIBRATION_MCP_d_s_w_f	3
RESULTS_SEARCH_9_PARAMETERS_AUTO_CALIBRATION_MCP_m_f_r_mbc	200
RESULTS_SEARCH_9_PARAMETERS_AUTO_CALIBRATION_MCP_m_m_c	1900-01-10
RESULTS_SEARCH_9_PARAMETERS_AUTO_CALIBRATION_MCP_m_m_f_s	0.25
RESULTS_SEARCH_9_PARAMETERS_AUTO_CALIBRATION_MCP_m_m_p_f	0.33
RESULTS_SEARCH_9_PARAMETERS_AUTO_CALIBRATION_MCP_m_m_p_rms_f	1
RESULTS_SEARCH_9_PARAMETERS_AUTO_CALIBRATION_MCP_m_p_t_f	1
RESULTS_SEARCH_9_PARAMETERS_AUTO_CALIBRATION_MCP_m_r_h_n_b	15
RESULTS_SEARCH_9_PARAMETERS_AUTO_CALIBRATION_MCP_m_z_n_s	99
RESULTS_SEARCH_9_PARAMETERS_AUTO_CALIBRATION_MCP_m_z_s_mn_f_r	0.0666667
RESULTS_SEARCH_9_PARAMETERS_AUTO_CALIBRATION_MCP_m_z_s_mx_f_r	0.1
RESULTS_SEARCH_9_PARAMETERS_MAX_PRECURSORS_FRAGLET	5
RESULTS_SEARCH_9_PARAMETERS_MAX_PRECURSORS_TAGLET	1
RESULTS_SEARCH_9_PARAMETERS_PRECURSORS_DR_FRAGLET	10
RESULTS_SEARCH_9_PARAMETERS_PRECURSORS_DR_TAGLET	3
RESULTS_SEARCH_9_PARAMETERS_DEFAULT_CHARGE_STATE_1_charge	2
RESULTS_SEARCH_9_PARAMETERS_DEFAULT_CHARGE_STATE_1_probability	1
RESULTS_SEARCH_9_PARAMETERS_DEFAULT_CHARGE_STATE_2_charge	3
RESULTS_SEARCH_9_PARAMETERS_DEFAULT_CHARGE_STATE_2_probability	1
RESULTS_SEARCH_9_PARAMETERS_DEFAULT_CHARGE_STATE_3_charge	4
RESULTS_SEARCH_9_PARAMETERS_DEFAULT_CHARGE_STATE_3_probability	1
RESULTS_SEARCH_9_PARAMETERS_VERSION	5.0.3.0, 5313
RESULTS_SEARCH_9_PARAMETERS_PARAGON_VERSION	5.0.3.0, 5312
RESULTS_SEARCH_9_PARAMETERS_APPLICATION	ProteinPilot(tm) Software
RESULTS_SEARCH_9_PARAMETERS_PROGROUP_alternativedispositionmaximumfoldprobabilitydrop	100
RESULTS_SEARCH_9_PARAMETERS_PROGROUP_alternativedispositionmaximumfoldscoredrop	2
RESULTS_SEARCH_9_PARAMETERS_PROGROUP_autodiscordantpeptidethreshold	0.3
RESULTS_SEARCH_9_PARAMETERS_PROGROUP_bayesconfidencecalclulation	TRUE
RESULTS_SEARCH_9_PARAMETERS_PROGROUP_calibrateconfidence	TRUE
RESULTS_SEARCH_9_PARAMETERS_PROGROUP_compresspeptides	FALSE
RESULTS_SEARCH_9_PARAMETERS_PROGROUP_confidencepercentthresholdforexcludingothersfromquant	15
RESULTS_SEARCH_9_PARAMETERS_PROGROUP_confidencepercentthresholdforincludingselfinquant	15
RESULTS_SEARCH_9_PARAMETERS_PROGROUP_donotstoremspeaklists	FALSE
RESULTS_SEARCH_9_PARAMETERS_PROGROUP_fasta	C:\AB SCIEX\ProteinPilot Data\SearchDatabases\UP_20230221_Poacea_clean_crap.fasta
RESULTS_SEARCH_9_PARAMETERS_PROGROUP_featuregroupminpepconf	0.66
RESULTS_SEARCH_9_PARAMETERS_PROGROUP_featuregroupminups	0.47
RESULTS_SEARCH_9_PARAMETERS_PROGROUP_focusingintersection	4
RESULTS_SEARCH_9_PARAMETERS_PROGROUP_focusingminimummatchconfidence	0.1
RESULTS_SEARCH_9_PARAMETERS_PROGROUP_focusingminunusedprotscore	0.1
RESULTS_SEARCH_9_PARAMETERS_PROGROUP_focusingsubsetcutoff	6
RESULTS_SEARCH_9_PARAMETERS_PROGROUP_intersection	1.3
RESULTS_SEARCH_9_PARAMETERS_PROGROUP_minimummatchconfidencecutoff	0.001
RESULTS_SEARCH_9_PARAMETERS_PROGROUP_minunusedprotscore	0.0458
RESULTS_SEARCH_9_PARAMETERS_PROGROUP_subsetcutoff	2
RESULTS_SEARCH_9_PARAMETERS_PROGROUP_uniprotservicehttpssupported	TRUE
RESULTS_SEARCH_9_PARAMETERS_PROGROUP_unusedprotscorethresholdforexcludingothersfromquant	1.3
RESULTS_SEARCH_9_PARAMETERS_PEAKLIST_count	3944
RESULTS_SEARCH_9_PARAMETERS_PEAKLIST_filenumber	5
RESULTS_SEARCH_9_PARAMETERS_PEAKLIST_original_count	1910-10-18
RESULTS_SEARCH_9_PARAMETERS_PEAKLIST_originalfilename	F:\Data\Beer\LG18 LG19 chymo\KB 20190901 6600TF-M_Beer_LG18.wiff
RESULTS_SEARCH_9_PARAMETERS_PEAKLIST_partnumber	5
RESULTS_SEARCH_9_PARAMETERS_QUANT_TYPE_background_correction	FALSE
RESULTS_SEARCH_9_PARAMETERS_QUANT_TYPE_bias_correction	TRUE
RESULTS_SEARCH_9_PARAMETERS_QUANT_TYPE_keep_extreme_peptides_over_fraction	0
RESULTS_SEARCH_9_PARAMETERS_QUANT_TYPE_low_confidence_check	TRUE
RESULTS_SEARCH_9_PARAMETERS_QUANT_TYPE_low_intensity_check	TRUE
RESULTS_SEARCH_9_PARAMETERS_QUANT_TYPE_median_statistic	TRUE
RESULTS_SEARCH_9_PARAMETERS_QUANT_TYPE_mod_check	TRUE
RESULTS_SEARCH_9_PARAMETERS_QUANT_TYPE_quant_threshold	-1
RESULTS_SEARCH_9_PARAMETERS_QUANT_TYPE_quant_threshold_sn	9
RESULTS_SEARCH_9_PARAMETERS_QUANT_TYPE_separate_searches	FALSE
RESULTS_SEARCH_9_PARAMETERS_QUANT_TYPE_shared_msms_check	TRUE
RESULTS_SEARCH_9_PARAMETERS_PARAGON_METHOD_SETTINGS_UI_SAMPLE_TYPE	Identification
RESULTS_SEARCH_9_PARAMETERS_PARAGON_METHOD_SETTINGS_UI_CYS_ALKYLATION	Iodoacetamide
RESULTS_SEARCH_9_PARAMETERS_PARAGON_METHOD_SETTINGS_UI_DIGESTION	Chymotrypsin
RESULTS_SEARCH_9_PARAMETERS_PARAGON_METHOD_SETTINGS_UI_INSTRUMENT	TripleTOF 6600
RESULTS_SEARCH_9_PARAMETERS_PARAGON_METHOD_SETTINGS_UI_SEARCH_EFFORT	Thorough
RESULTS_SEARCH_9_PARAMETERS_PARAGON_METHOD_SETTINGS_UI_ID_FOCUS	Biological modifications
RESULTS_SEARCH_9_PARAMETERS_PARAGON_METHOD_SETTINGS_UI_USER_NAME	XHD91901223\ECU
RESULTS_SEARCH_9_PARAMETERS_PARAGON_METHOD_SETTINGS_UI_MACHINE_NAME	XHD91901223
RESULTS_SEARCH_9_PARAMETERS_PARAGON_METHOD_SETTINGS_UI_SEARCH_ID	6.38127e+17
RESULTS_SEARCH_9_PARAMETERS_PARAGON_METHOD_SETTINGS_UI_START_TIME	2023-02-22 10:41:28
RESULTS_SEARCH_9_PARAMETERS_PARAGON_METHOD_SETTINGS_UI_MIN_UNUSED_PROTSCORE	0.0458
RESULTS_SEARCH_9_PARAMETERS_PARAGON_METHOD_SETTINGS_UI_PSPEP	TRUE
RESULTS_SEARCH_10_time_cpu	350234
RESULTS_SEARCH_10_time_duration	350471
RESULTS_SEARCH_10_version	5.0.3.5312
RESULTS_SEARCH_10_xml:id	SEARCH:2:638126592873516437_4
RESULTS_SEARCH_10_PARAMETERS_chemical_data_edited	TRUE
RESULTS_SEARCH_10_PARAMETERS_do_multiprecursor_search	TRUE
RESULTS_SEARCH_10_PARAMETERS_do_reverse_search	TRUE
RESULTS_SEARCH_10_PARAMETERS_max_quant_labels	35
RESULTS_SEARCH_10_PARAMETERS_maxresults	15
RESULTS_SEARCH_10_PARAMETERS_separate_searches	FALSE
RESULTS_SEARCH_10_PARAMETERS_MSTOLERANCE_type	dalton
RESULTS_SEARCH_10_PARAMETERS_MSTOLERANCE_value	0.05
RESULTS_SEARCH_10_PARAMETERS_MSMSTOLERANCE_type	dalton
RESULTS_SEARCH_10_PARAMETERS_MSMSTOLERANCE_value	0.1
RESULTS_SEARCH_10_PARAMETERS_MS_STANDARD_DEVIATION_type	dalton
RESULTS_SEARCH_10_PARAMETERS_MS_STANDARD_DEVIATION_value	0.0011
RESULTS_SEARCH_10_PARAMETERS_MSMS_STANDARD_DEVIATION_type	dalton
RESULTS_SEARCH_10_PARAMETERS_MSMS_STANDARD_DEVIATION_value	0.01
RESULTS_SEARCH_10_PARAMETERS_FASTA_filename	C:\AB SCIEX\ProteinPilot Data\SearchDatabases\UP_20230221_Poacea_clean_crap.fasta
RESULTS_SEARCH_10_PARAMETERS_AUTO_CALIBRATION_ms	TRUE
RESULTS_SEARCH_10_PARAMETERS_AUTO_CALIBRATION_msexport	FALSE
RESULTS_SEARCH_10_PARAMETERS_AUTO_CALIBRATION_msms	TRUE
RESULTS_SEARCH_10_PARAMETERS_AUTO_CALIBRATION_msmstolsdratio	2.75
RESULTS_SEARCH_10_PARAMETERS_AUTO_CALIBRATION_mstolsdratio	7
RESULTS_SEARCH_10_PARAMETERS_AUTO_CALIBRATION_squareroot	TRUE
RESULTS_SEARCH_10_PARAMETERS_AUTO_CALIBRATION_type	dalton
RESULTS_SEARCH_10_PARAMETERS_AUTO_CALIBRATION_MCP_d_s_s_f	0.0666667
RESULTS_SEARCH_10_PARAMETERS_AUTO_CALIBRATION_MCP_d_s_w_f	3
RESULTS_SEARCH_10_PARAMETERS_AUTO_CALIBRATION_MCP_m_f_r_mbc	200
RESULTS_SEARCH_10_PARAMETERS_AUTO_CALIBRATION_MCP_m_m_c	10
RESULTS_SEARCH_10_PARAMETERS_AUTO_CALIBRATION_MCP_m_m_f_s	0.25
RESULTS_SEARCH_10_PARAMETERS_AUTO_CALIBRATION_MCP_m_m_p_f	0.33
RESULTS_SEARCH_10_PARAMETERS_AUTO_CALIBRATION_MCP_m_m_p_rms_f	1
RESULTS_SEARCH_10_PARAMETERS_AUTO_CALIBRATION_MCP_m_p_t_f	1
RESULTS_SEARCH_10_PARAMETERS_AUTO_CALIBRATION_MCP_m_r_h_n_b	15
RESULTS_SEARCH_10_PARAMETERS_AUTO_CALIBRATION_MCP_m_z_n_s	99
RESULTS_SEARCH_10_PARAMETERS_AUTO_CALIBRATION_MCP_m_z_s_mn_f_r	0.0666667
RESULTS_SEARCH_10_PARAMETERS_AUTO_CALIBRATION_MCP_m_z_s_mx_f_r	0.1
RESULTS_SEARCH_10_PARAMETERS_MAX_PRECURSORS_FRAGLET	5
RESULTS_SEARCH_10_PARAMETERS_MAX_PRECURSORS_TAGLET	1
RESULTS_SEARCH_10_PARAMETERS_PRECURSORS_DR_FRAGLET	1900-01-10
RESULTS_SEARCH_10_PARAMETERS_PRECURSORS_DR_TAGLET	3
RESULTS_SEARCH_10_PARAMETERS_DEFAULT_CHARGE_STATE_1_charge	2
RESULTS_SEARCH_10_PARAMETERS_DEFAULT_CHARGE_STATE_1_probability	1
RESULTS_SEARCH_10_PARAMETERS_DEFAULT_CHARGE_STATE_2_charge	3
RESULTS_SEARCH_10_PARAMETERS_DEFAULT_CHARGE_STATE_2_probability	1
RESULTS_SEARCH_10_PARAMETERS_DEFAULT_CHARGE_STATE_3_charge	4
RESULTS_SEARCH_10_PARAMETERS_DEFAULT_CHARGE_STATE_3_probability	1
RESULTS_SEARCH_10_PARAMETERS_VERSION	5.0.3.0, 5313
RESULTS_SEARCH_10_PARAMETERS_PARAGON_VERSION	5.0.3.0, 5312
RESULTS_SEARCH_10_PARAMETERS_APPLICATION	ProteinPilot(tm) Software
RESULTS_SEARCH_10_PARAMETERS_PROGROUP_alternativedispositionmaximumfoldprobabilitydrop	100
RESULTS_SEARCH_10_PARAMETERS_PROGROUP_alternativedispositionmaximumfoldscoredrop	2
RESULTS_SEARCH_10_PARAMETERS_PROGROUP_autodiscordantpeptidethreshold	0.3
RESULTS_SEARCH_10_PARAMETERS_PROGROUP_bayesconfidencecalclulation	TRUE
RESULTS_SEARCH_10_PARAMETERS_PROGROUP_calibrateconfidence	TRUE
RESULTS_SEARCH_10_PARAMETERS_PROGROUP_compresspeptides	FALSE
RESULTS_SEARCH_10_PARAMETERS_PROGROUP_confidencepercentthresholdforexcludingothersfromquant	15
RESULTS_SEARCH_10_PARAMETERS_PROGROUP_confidencepercentthresholdforincludingselfinquant	15
RESULTS_SEARCH_10_PARAMETERS_PROGROUP_donotstoremspeaklists	FALSE
RESULTS_SEARCH_10_PARAMETERS_PROGROUP_fasta	C:\AB SCIEX\ProteinPilot Data\SearchDatabases\UP_20230221_Poacea_clean_crap.fasta
RESULTS_SEARCH_10_PARAMETERS_PROGROUP_featuregroupminpepconf	0.66
RESULTS_SEARCH_10_PARAMETERS_PROGROUP_featuregroupminups	0.47
RESULTS_SEARCH_10_PARAMETERS_PROGROUP_focusingintersection	4
RESULTS_SEARCH_10_PARAMETERS_PROGROUP_focusingminimummatchconfidence	0.1
RESULTS_SEARCH_10_PARAMETERS_PROGROUP_focusingminunusedprotscore	0.1
RESULTS_SEARCH_10_PARAMETERS_PROGROUP_focusingsubsetcutoff	6
RESULTS_SEARCH_10_PARAMETERS_PROGROUP_intersection	1.3
RESULTS_SEARCH_10_PARAMETERS_PROGROUP_minimummatchconfidencecutoff	0.001
RESULTS_SEARCH_10_PARAMETERS_PROGROUP_minunusedprotscore	0.0458
RESULTS_SEARCH_10_PARAMETERS_PROGROUP_subsetcutoff	2
RESULTS_SEARCH_10_PARAMETERS_PROGROUP_uniprotservicehttpssupported	TRUE
RESULTS_SEARCH_10_PARAMETERS_PROGROUP_unusedprotscorethresholdforexcludingothersfromquant	1.3
RESULTS_SEARCH_10_PARAMETERS_PEAKLIST_count	3944
RESULTS_SEARCH_10_PARAMETERS_PEAKLIST_filenumber	5
RESULTS_SEARCH_10_PARAMETERS_PEAKLIST_original_count	3944
RESULTS_SEARCH_10_PARAMETERS_PEAKLIST_originalfilename	F:\Data\Beer\LG18 LG19 chymo\KB 20190901 6600TF-M_Beer_LG18.wiff
RESULTS_SEARCH_10_PARAMETERS_PEAKLIST_partnumber	1900-01-05
RESULTS_SEARCH_10_PARAMETERS_QUANT_TYPE_background_correction	FALSE
RESULTS_SEARCH_10_PARAMETERS_QUANT_TYPE_bias_correction	TRUE
RESULTS_SEARCH_10_PARAMETERS_QUANT_TYPE_keep_extreme_peptides_over_fraction	0
RESULTS_SEARCH_10_PARAMETERS_QUANT_TYPE_low_confidence_check	TRUE
RESULTS_SEARCH_10_PARAMETERS_QUANT_TYPE_low_intensity_check	TRUE
RESULTS_SEARCH_10_PARAMETERS_QUANT_TYPE_median_statistic	TRUE
RESULTS_SEARCH_10_PARAMETERS_QUANT_TYPE_mod_check	TRUE
RESULTS_SEARCH_10_PARAMETERS_QUANT_TYPE_quant_threshold	-1
RESULTS_SEARCH_10_PARAMETERS_QUANT_TYPE_quant_threshold_sn	9
RESULTS_SEARCH_10_PARAMETERS_QUANT_TYPE_separate_searches	FALSE
RESULTS_SEARCH_10_PARAMETERS_QUANT_TYPE_shared_msms_check	TRUE
RESULTS_SEARCH_10_PARAMETERS_PARAGON_METHOD_SETTINGS_UI_SAMPLE_TYPE	Identification
RESULTS_SEARCH_10_PARAMETERS_PARAGON_METHOD_SETTINGS_UI_CYS_ALKYLATION	Iodoacetamide
RESULTS_SEARCH_10_PARAMETERS_PARAGON_METHOD_SETTINGS_UI_DIGESTION	Chymotrypsin
RESULTS_SEARCH_10_PARAMETERS_PARAGON_METHOD_SETTINGS_UI_INSTRUMENT	TripleTOF 6600
RESULTS_SEARCH_10_PARAMETERS_PARAGON_METHOD_SETTINGS_UI_SEARCH_EFFORT	Thorough
RESULTS_SEARCH_10_PARAMETERS_PARAGON_METHOD_SETTINGS_UI_ID_FOCUS	Biological modifications
RESULTS_SEARCH_10_PARAMETERS_PARAGON_METHOD_SETTINGS_UI_USER_NAME	XHD91901223\ECU
RESULTS_SEARCH_10_PARAMETERS_PARAGON_METHOD_SETTINGS_UI_MACHINE_NAME	XHD91901223
RESULTS_SEARCH_10_PARAMETERS_PARAGON_METHOD_SETTINGS_UI_SEARCH_ID	6.38127e+17
RESULTS_SEARCH_10_PARAMETERS_PARAGON_METHOD_SETTINGS_UI_START_TIME	2023-02-22 10:41:28
RESULTS_SEARCH_10_PARAMETERS_PARAGON_METHOD_SETTINGS_UI_MIN_UNUSED_PROTSCORE	0.0458
RESULTS_SEARCH_10_PARAMETERS_PARAGON_METHOD_SETTINGS_UI_PSPEP	TRUE
RESULTS_SEARCH_11_time_cpu	18613734
RESULTS_SEARCH_11_time_duration	18631318
RESULTS_SEARCH_11_version	5.0.3.5312
RESULTS_SEARCH_11_xml:id	SEARCH:1:638126592873516437_5
RESULTS_SEARCH_11_PARAMETERS_chemical_data_edited	TRUE
RESULTS_SEARCH_11_PARAMETERS_do_multiprecursor_search	TRUE
RESULTS_SEARCH_11_PARAMETERS_do_reverse_search	TRUE
RESULTS_SEARCH_11_PARAMETERS_max_quant_labels	35
RESULTS_SEARCH_11_PARAMETERS_maxresults	15
RESULTS_SEARCH_11_PARAMETERS_separate_searches	FALSE
RESULTS_SEARCH_11_PARAMETERS_MSTOLERANCE_type	dalton
RESULTS_SEARCH_11_PARAMETERS_MSTOLERANCE_value	0.05
RESULTS_SEARCH_11_PARAMETERS_MSMSTOLERANCE_type	dalton
RESULTS_SEARCH_11_PARAMETERS_MSMSTOLERANCE_value	0.1
RESULTS_SEARCH_11_PARAMETERS_MS_STANDARD_DEVIATION_type	dalton
RESULTS_SEARCH_11_PARAMETERS_MS_STANDARD_DEVIATION_value	0.0011
RESULTS_SEARCH_11_PARAMETERS_MSMS_STANDARD_DEVIATION_type	dalton
RESULTS_SEARCH_11_PARAMETERS_MSMS_STANDARD_DEVIATION_value	0.01
RESULTS_SEARCH_11_PARAMETERS_FASTA_filename	C:\AB SCIEX\ProteinPilot Data\SearchDatabases\UP_20230221_Poacea_clean_crap.fasta
RESULTS_SEARCH_11_PARAMETERS_AUTO_CALIBRATION_ms	TRUE
RESULTS_SEARCH_11_PARAMETERS_AUTO_CALIBRATION_msexport	FALSE
RESULTS_SEARCH_11_PARAMETERS_AUTO_CALIBRATION_msms	TRUE
RESULTS_SEARCH_11_PARAMETERS_AUTO_CALIBRATION_msmstolsdratio	2.75
RESULTS_SEARCH_11_PARAMETERS_AUTO_CALIBRATION_mstolsdratio	7
RESULTS_SEARCH_11_PARAMETERS_AUTO_CALIBRATION_squareroot	TRUE
RESULTS_SEARCH_11_PARAMETERS_AUTO_CALIBRATION_type	dalton
RESULTS_SEARCH_11_PARAMETERS_AUTO_CALIBRATION_MCP_d_s_s_f	0.0666667
RESULTS_SEARCH_11_PARAMETERS_AUTO_CALIBRATION_MCP_d_s_w_f	3
RESULTS_SEARCH_11_PARAMETERS_AUTO_CALIBRATION_MCP_m_f_r_mbc	200
RESULTS_SEARCH_11_PARAMETERS_AUTO_CALIBRATION_MCP_m_m_c	10
RESULTS_SEARCH_11_PARAMETERS_AUTO_CALIBRATION_MCP_m_m_f_s	0.25
RESULTS_SEARCH_11_PARAMETERS_AUTO_CALIBRATION_MCP_m_m_p_f	0.33
RESULTS_SEARCH_11_PARAMETERS_AUTO_CALIBRATION_MCP_m_m_p_rms_f	1
RESULTS_SEARCH_11_PARAMETERS_AUTO_CALIBRATION_MCP_m_p_t_f	1
RESULTS_SEARCH_11_PARAMETERS_AUTO_CALIBRATION_MCP_m_r_h_n_b	15
RESULTS_SEARCH_11_PARAMETERS_AUTO_CALIBRATION_MCP_m_z_n_s	99
RESULTS_SEARCH_11_PARAMETERS_AUTO_CALIBRATION_MCP_m_z_s_mn_f_r	0.0666667
RESULTS_SEARCH_11_PARAMETERS_AUTO_CALIBRATION_MCP_m_z_s_mx_f_r	0.1
RESULTS_SEARCH_11_PARAMETERS_MAX_PRECURSORS_FRAGLET	5
RESULTS_SEARCH_11_PARAMETERS_MAX_PRECURSORS_TAGLET	1
RESULTS_SEARCH_11_PARAMETERS_PRECURSORS_DR_FRAGLET	10
RESULTS_SEARCH_11_PARAMETERS_PRECURSORS_DR_TAGLET	3
RESULTS_SEARCH_11_PARAMETERS_DEFAULT_CHARGE_STATE_1_charge	2
RESULTS_SEARCH_11_PARAMETERS_DEFAULT_CHARGE_STATE_1_probability	1
RESULTS_SEARCH_11_PARAMETERS_DEFAULT_CHARGE_STATE_2_charge	3
RESULTS_SEARCH_11_PARAMETERS_DEFAULT_CHARGE_STATE_2_probability	1
RESULTS_SEARCH_11_PARAMETERS_DEFAULT_CHARGE_STATE_3_charge	4
RESULTS_SEARCH_11_PARAMETERS_DEFAULT_CHARGE_STATE_3_probability	1
RESULTS_SEARCH_11_PARAMETERS_VERSION	5.0.3.0, 5313
RESULTS_SEARCH_11_PARAMETERS_PARAGON_VERSION	5.0.3.0, 5312
RESULTS_SEARCH_11_PARAMETERS_APPLICATION	ProteinPilot(tm) Software
RESULTS_SEARCH_11_PARAMETERS_PROGROUP_alternativedispositionmaximumfoldprobabilitydrop	100
RESULTS_SEARCH_11_PARAMETERS_PROGROUP_alternativedispositionmaximumfoldscoredrop	2
RESULTS_SEARCH_11_PARAMETERS_PROGROUP_autodiscordantpeptidethreshold	0.3
RESULTS_SEARCH_11_PARAMETERS_PROGROUP_bayesconfidencecalclulation	TRUE
RESULTS_SEARCH_11_PARAMETERS_PROGROUP_calibrateconfidence	TRUE
RESULTS_SEARCH_11_PARAMETERS_PROGROUP_compresspeptides	FALSE
RESULTS_SEARCH_11_PARAMETERS_PROGROUP_confidencepercentthresholdforexcludingothersfromquant	15
RESULTS_SEARCH_11_PARAMETERS_PROGROUP_confidencepercentthresholdforincludingselfinquant	15
RESULTS_SEARCH_11_PARAMETERS_PROGROUP_donotstoremspeaklists	FALSE
RESULTS_SEARCH_11_PARAMETERS_PROGROUP_fasta	C:\AB SCIEX\ProteinPilot Data\SearchDatabases\UP_20230221_Poacea_clean_crap.fasta
RESULTS_SEARCH_11_PARAMETERS_PROGROUP_featuregroupminpepconf	0.66
RESULTS_SEARCH_11_PARAMETERS_PROGROUP_featuregroupminups	0.47
RESULTS_SEARCH_11_PARAMETERS_PROGROUP_focusingintersection	4
RESULTS_SEARCH_11_PARAMETERS_PROGROUP_focusingminimummatchconfidence	0.1
RESULTS_SEARCH_11_PARAMETERS_PROGROUP_focusingminunusedprotscore	0.1
RESULTS_SEARCH_11_PARAMETERS_PROGROUP_focusingsubsetcutoff	6
RESULTS_SEARCH_11_PARAMETERS_PROGROUP_intersection	1.3
RESULTS_SEARCH_11_PARAMETERS_PROGROUP_minimummatchconfidencecutoff	0.001
RESULTS_SEARCH_11_PARAMETERS_PROGROUP_minunusedprotscore	0.0458
RESULTS_SEARCH_11_PARAMETERS_PROGROUP_subsetcutoff	2
RESULTS_SEARCH_11_PARAMETERS_PROGROUP_uniprotservicehttpssupported	TRUE
RESULTS_SEARCH_11_PARAMETERS_PROGROUP_unusedprotscorethresholdforexcludingothersfromquant	1.3
RESULTS_SEARCH_11_PARAMETERS_PEAKLIST_count	3930
RESULTS_SEARCH_11_PARAMETERS_PEAKLIST_filenumber	5
RESULTS_SEARCH_11_PARAMETERS_PEAKLIST_original_count	3930
RESULTS_SEARCH_11_PARAMETERS_PEAKLIST_originalfilename	F:\Data\Beer\LG18 LG19 chymo\KB 20190901 6600TF-M_Beer_LG18.wiff
RESULTS_SEARCH_11_PARAMETERS_PEAKLIST_partnumber	6
RESULTS_SEARCH_11_PARAMETERS_QUANT_TYPE_background_correction	FALSE
RESULTS_SEARCH_11_PARAMETERS_QUANT_TYPE_bias_correction	TRUE
RESULTS_SEARCH_11_PARAMETERS_QUANT_TYPE_keep_extreme_peptides_over_fraction	0
RESULTS_SEARCH_11_PARAMETERS_QUANT_TYPE_low_confidence_check	TRUE
RESULTS_SEARCH_11_PARAMETERS_QUANT_TYPE_low_intensity_check	TRUE
RESULTS_SEARCH_11_PARAMETERS_QUANT_TYPE_median_statistic	TRUE
RESULTS_SEARCH_11_PARAMETERS_QUANT_TYPE_mod_check	TRUE
RESULTS_SEARCH_11_PARAMETERS_QUANT_TYPE_quant_threshold	-1
RESULTS_SEARCH_11_PARAMETERS_QUANT_TYPE_quant_threshold_sn	9
RESULTS_SEARCH_11_PARAMETERS_QUANT_TYPE_separate_searches	FALSE
RESULTS_SEARCH_11_PARAMETERS_QUANT_TYPE_shared_msms_check	TRUE
RESULTS_SEARCH_11_PARAMETERS_PARAGON_METHOD_SETTINGS_UI_SAMPLE_TYPE	Identification
RESULTS_SEARCH_11_PARAMETERS_PARAGON_METHOD_SETTINGS_UI_CYS_ALKYLATION	Iodoacetamide
RESULTS_SEARCH_11_PARAMETERS_PARAGON_METHOD_SETTINGS_UI_DIGESTION	Chymotrypsin
RESULTS_SEARCH_11_PARAMETERS_PARAGON_METHOD_SETTINGS_UI_INSTRUMENT	TripleTOF 6600
RESULTS_SEARCH_11_PARAMETERS_PARAGON_METHOD_SETTINGS_UI_SEARCH_EFFORT	Thorough
RESULTS_SEARCH_11_PARAMETERS_PARAGON_METHOD_SETTINGS_UI_ID_FOCUS	Biological modifications
RESULTS_SEARCH_11_PARAMETERS_PARAGON_METHOD_SETTINGS_UI_USER_NAME	XHD91901223\ECU
RESULTS_SEARCH_11_PARAMETERS_PARAGON_METHOD_SETTINGS_UI_MACHINE_NAME	XHD91901223
RESULTS_SEARCH_11_PARAMETERS_PARAGON_METHOD_SETTINGS_UI_SEARCH_ID	6.38127e+17
RESULTS_SEARCH_11_PARAMETERS_PARAGON_METHOD_SETTINGS_UI_START_TIME	2023-02-22 10:41:28
RESULTS_SEARCH_11_PARAMETERS_PARAGON_METHOD_SETTINGS_UI_MIN_UNUSED_PROTSCORE	0.0458
RESULTS_SEARCH_11_PARAMETERS_PARAGON_METHOD_SETTINGS_UI_PSPEP	TRUE
RESULTS_SEARCH_12_time_cpu	355828
RESULTS_SEARCH_12_time_duration	355964
RESULTS_SEARCH_12_version	5.0.3.5312
RESULTS_SEARCH_12_xml:id	SEARCH:2:638126592873516437_5
RESULTS_SEARCH_12_PARAMETERS_chemical_data_edited	TRUE
RESULTS_SEARCH_12_PARAMETERS_do_multiprecursor_search	TRUE
RESULTS_SEARCH_12_PARAMETERS_do_reverse_search	TRUE
RESULTS_SEARCH_12_PARAMETERS_max_quant_labels	35
RESULTS_SEARCH_12_PARAMETERS_maxresults	15
RESULTS_SEARCH_12_PARAMETERS_separate_searches	FALSE
RESULTS_SEARCH_12_PARAMETERS_MSTOLERANCE_type	dalton
RESULTS_SEARCH_12_PARAMETERS_MSTOLERANCE_value	0.05
RESULTS_SEARCH_12_PARAMETERS_MSMSTOLERANCE_type	dalton
RESULTS_SEARCH_12_PARAMETERS_MSMSTOLERANCE_value	0.1
RESULTS_SEARCH_12_PARAMETERS_MS_STANDARD_DEVIATION_type	dalton
RESULTS_SEARCH_12_PARAMETERS_MS_STANDARD_DEVIATION_value	0.0011
RESULTS_SEARCH_12_PARAMETERS_MSMS_STANDARD_DEVIATION_type	dalton
RESULTS_SEARCH_12_PARAMETERS_MSMS_STANDARD_DEVIATION_value	0.01
RESULTS_SEARCH_12_PARAMETERS_FASTA_filename	C:\AB SCIEX\ProteinPilot Data\SearchDatabases\UP_20230221_Poacea_clean_crap.fasta
RESULTS_SEARCH_12_PARAMETERS_AUTO_CALIBRATION_ms	TRUE
RESULTS_SEARCH_12_PARAMETERS_AUTO_CALIBRATION_msexport	FALSE
RESULTS_SEARCH_12_PARAMETERS_AUTO_CALIBRATION_msms	TRUE
RESULTS_SEARCH_12_PARAMETERS_AUTO_CALIBRATION_msmstolsdratio	2.75
RESULTS_SEARCH_12_PARAMETERS_AUTO_CALIBRATION_mstolsdratio	7
RESULTS_SEARCH_12_PARAMETERS_AUTO_CALIBRATION_squareroot	TRUE
RESULTS_SEARCH_12_PARAMETERS_AUTO_CALIBRATION_type	dalton
RESULTS_SEARCH_12_PARAMETERS_AUTO_CALIBRATION_MCP_d_s_s_f	0.0666667
RESULTS_SEARCH_12_PARAMETERS_AUTO_CALIBRATION_MCP_d_s_w_f	3
RESULTS_SEARCH_12_PARAMETERS_AUTO_CALIBRATION_MCP_m_f_r_mbc	200
RESULTS_SEARCH_12_PARAMETERS_AUTO_CALIBRATION_MCP_m_m_c	1900-01-10
RESULTS_SEARCH_12_PARAMETERS_AUTO_CALIBRATION_MCP_m_m_f_s	0.25
RESULTS_SEARCH_12_PARAMETERS_AUTO_CALIBRATION_MCP_m_m_p_f	0.33
RESULTS_SEARCH_12_PARAMETERS_AUTO_CALIBRATION_MCP_m_m_p_rms_f	1
RESULTS_SEARCH_12_PARAMETERS_AUTO_CALIBRATION_MCP_m_p_t_f	1
RESULTS_SEARCH_12_PARAMETERS_AUTO_CALIBRATION_MCP_m_r_h_n_b	15
RESULTS_SEARCH_12_PARAMETERS_AUTO_CALIBRATION_MCP_m_z_n_s	99
RESULTS_SEARCH_12_PARAMETERS_AUTO_CALIBRATION_MCP_m_z_s_mn_f_r	0.0666667
RESULTS_SEARCH_12_PARAMETERS_AUTO_CALIBRATION_MCP_m_z_s_mx_f_r	0.1
RESULTS_SEARCH_12_PARAMETERS_MAX_PRECURSORS_FRAGLET	5
RESULTS_SEARCH_12_PARAMETERS_MAX_PRECURSORS_TAGLET	1
RESULTS_SEARCH_12_PARAMETERS_PRECURSORS_DR_FRAGLET	10
RESULTS_SEARCH_12_PARAMETERS_PRECURSORS_DR_TAGLET	3
RESULTS_SEARCH_12_PARAMETERS_DEFAULT_CHARGE_STATE_1_charge	2
RESULTS_SEARCH_12_PARAMETERS_DEFAULT_CHARGE_STATE_1_probability	1
RESULTS_SEARCH_12_PARAMETERS_DEFAULT_CHARGE_STATE_2_charge	3
RESULTS_SEARCH_12_PARAMETERS_DEFAULT_CHARGE_STATE_2_probability	1
RESULTS_SEARCH_12_PARAMETERS_DEFAULT_CHARGE_STATE_3_charge	4
RESULTS_SEARCH_12_PARAMETERS_DEFAULT_CHARGE_STATE_3_probability	1
RESULTS_SEARCH_12_PARAMETERS_VERSION	5.0.3.0, 5313
RESULTS_SEARCH_12_PARAMETERS_PARAGON_VERSION	5.0.3.0, 5312
RESULTS_SEARCH_12_PARAMETERS_APPLICATION	ProteinPilot(tm) Software
RESULTS_SEARCH_12_PARAMETERS_PROGROUP_alternativedispositionmaximumfoldprobabilitydrop	1900-04-09
RESULTS_SEARCH_12_PARAMETERS_PROGROUP_alternativedispositionmaximumfoldscoredrop	2
RESULTS_SEARCH_12_PARAMETERS_PROGROUP_autodiscordantpeptidethreshold	0.3
RESULTS_SEARCH_12_PARAMETERS_PROGROUP_bayesconfidencecalclulation	TRUE
RESULTS_SEARCH_12_PARAMETERS_PROGROUP_calibrateconfidence	TRUE
RESULTS_SEARCH_12_PARAMETERS_PROGROUP_compresspeptides	FALSE
RESULTS_SEARCH_12_PARAMETERS_PROGROUP_confidencepercentthresholdforexcludingothersfromquant	15
RESULTS_SEARCH_12_PARAMETERS_PROGROUP_confidencepercentthresholdforincludingselfinquant	15
RESULTS_SEARCH_12_PARAMETERS_PROGROUP_donotstoremspeaklists	FALSE
RESULTS_SEARCH_12_PARAMETERS_PROGROUP_fasta	C:\AB SCIEX\ProteinPilot Data\SearchDatabases\UP_20230221_Poacea_clean_crap.fasta
RESULTS_SEARCH_12_PARAMETERS_PROGROUP_featuregroupminpepconf	0.66
RESULTS_SEARCH_12_PARAMETERS_PROGROUP_featuregroupminups	0.47
RESULTS_SEARCH_12_PARAMETERS_PROGROUP_focusingintersection	4
RESULTS_SEARCH_12_PARAMETERS_PROGROUP_focusingminimummatchconfidence	0.1
RESULTS_SEARCH_12_PARAMETERS_PROGROUP_focusingminunusedprotscore	0.1
RESULTS_SEARCH_12_PARAMETERS_PROGROUP_focusingsubsetcutoff	6
RESULTS_SEARCH_12_PARAMETERS_PROGROUP_intersection	1.3
RESULTS_SEARCH_12_PARAMETERS_PROGROUP_minimummatchconfidencecutoff	0.001
RESULTS_SEARCH_12_PARAMETERS_PROGROUP_minunusedprotscore	0.0458
RESULTS_SEARCH_12_PARAMETERS_PROGROUP_subsetcutoff	2
RESULTS_SEARCH_12_PARAMETERS_PROGROUP_uniprotservicehttpssupported	TRUE
RESULTS_SEARCH_12_PARAMETERS_PROGROUP_unusedprotscorethresholdforexcludingothersfromquant	1.3
RESULTS_SEARCH_12_PARAMETERS_PEAKLIST_count	3930
RESULTS_SEARCH_12_PARAMETERS_PEAKLIST_filenumber	5
RESULTS_SEARCH_12_PARAMETERS_PEAKLIST_original_count	3930
RESULTS_SEARCH_12_PARAMETERS_PEAKLIST_originalfilename	F:\Data\Beer\LG18 LG19 chymo\KB 20190901 6600TF-M_Beer_LG18.wiff
RESULTS_SEARCH_12_PARAMETERS_PEAKLIST_partnumber	6
RESULTS_SEARCH_12_PARAMETERS_QUANT_TYPE_background_correction	FALSE
RESULTS_SEARCH_12_PARAMETERS_QUANT_TYPE_bias_correction	TRUE
RESULTS_SEARCH_12_PARAMETERS_QUANT_TYPE_keep_extreme_peptides_over_fraction	0
RESULTS_SEARCH_12_PARAMETERS_QUANT_TYPE_low_confidence_check	TRUE
RESULTS_SEARCH_12_PARAMETERS_QUANT_TYPE_low_intensity_check	TRUE
RESULTS_SEARCH_12_PARAMETERS_QUANT_TYPE_median_statistic	TRUE
RESULTS_SEARCH_12_PARAMETERS_QUANT_TYPE_mod_check	TRUE
RESULTS_SEARCH_12_PARAMETERS_QUANT_TYPE_quant_threshold	-1
RESULTS_SEARCH_12_PARAMETERS_QUANT_TYPE_quant_threshold_sn	9
RESULTS_SEARCH_12_PARAMETERS_QUANT_TYPE_separate_searches	FALSE
RESULTS_SEARCH_12_PARAMETERS_QUANT_TYPE_shared_msms_check	TRUE
RESULTS_SEARCH_12_PARAMETERS_PARAGON_METHOD_SETTINGS_UI_SAMPLE_TYPE	Identification
RESULTS_SEARCH_12_PARAMETERS_PARAGON_METHOD_SETTINGS_UI_CYS_ALKYLATION	Iodoacetamide
RESULTS_SEARCH_12_PARAMETERS_PARAGON_METHOD_SETTINGS_UI_DIGESTION	Chymotrypsin
RESULTS_SEARCH_12_PARAMETERS_PARAGON_METHOD_SETTINGS_UI_INSTRUMENT	TripleTOF 6600
RESULTS_SEARCH_12_PARAMETERS_PARAGON_METHOD_SETTINGS_UI_SEARCH_EFFORT	Thorough
RESULTS_SEARCH_12_PARAMETERS_PARAGON_METHOD_SETTINGS_UI_ID_FOCUS	Biological modifications
RESULTS_SEARCH_12_PARAMETERS_PARAGON_METHOD_SETTINGS_UI_USER_NAME	XHD91901223\ECU
RESULTS_SEARCH_12_PARAMETERS_PARAGON_METHOD_SETTINGS_UI_MACHINE_NAME	XHD91901223
RESULTS_SEARCH_12_PARAMETERS_PARAGON_METHOD_SETTINGS_UI_SEARCH_ID	6.38127e+17
RESULTS_SEARCH_12_PARAMETERS_PARAGON_METHOD_SETTINGS_UI_START_TIME	2023-02-22 10:41:28
RESULTS_SEARCH_12_PARAMETERS_PARAGON_METHOD_SETTINGS_UI_MIN_UNUSED_PROTSCORE	0.0458
RESULTS_SEARCH_12_PARAMETERS_PARAGON_METHOD_SETTINGS_UI_PSPEP	TRUE
RESULTS_SEARCH_13_time_cpu	18101046
RESULTS_SEARCH_13_time_duration	18116222
RESULTS_SEARCH_13_version	5.0.3.5312
RESULTS_SEARCH_13_xml:id	SEARCH:1:638126592873516437_6
RESULTS_SEARCH_13_PARAMETERS_chemical_data_edited	TRUE
RESULTS_SEARCH_13_PARAMETERS_do_multiprecursor_search	TRUE
RESULTS_SEARCH_13_PARAMETERS_do_reverse_search	TRUE
RESULTS_SEARCH_13_PARAMETERS_max_quant_labels	35
RESULTS_SEARCH_13_PARAMETERS_maxresults	15
RESULTS_SEARCH_13_PARAMETERS_separate_searches	FALSE
RESULTS_SEARCH_13_PARAMETERS_MSTOLERANCE_type	dalton
RESULTS_SEARCH_13_PARAMETERS_MSTOLERANCE_value	0.05
RESULTS_SEARCH_13_PARAMETERS_MSMSTOLERANCE_type	dalton
RESULTS_SEARCH_13_PARAMETERS_MSMSTOLERANCE_value	0.1
RESULTS_SEARCH_13_PARAMETERS_MS_STANDARD_DEVIATION_type	dalton
RESULTS_SEARCH_13_PARAMETERS_MS_STANDARD_DEVIATION_value	0.0011
RESULTS_SEARCH_13_PARAMETERS_MSMS_STANDARD_DEVIATION_type	dalton
RESULTS_SEARCH_13_PARAMETERS_MSMS_STANDARD_DEVIATION_value	0.01
RESULTS_SEARCH_13_PARAMETERS_FASTA_filename	C:\AB SCIEX\ProteinPilot Data\SearchDatabases\UP_20230221_Poacea_clean_crap.fasta
RESULTS_SEARCH_13_PARAMETERS_AUTO_CALIBRATION_ms	TRUE
RESULTS_SEARCH_13_PARAMETERS_AUTO_CALIBRATION_msexport	FALSE
RESULTS_SEARCH_13_PARAMETERS_AUTO_CALIBRATION_msms	TRUE
RESULTS_SEARCH_13_PARAMETERS_AUTO_CALIBRATION_msmstolsdratio	2.75
RESULTS_SEARCH_13_PARAMETERS_AUTO_CALIBRATION_mstolsdratio	7
RESULTS_SEARCH_13_PARAMETERS_AUTO_CALIBRATION_squareroot	TRUE
RESULTS_SEARCH_13_PARAMETERS_AUTO_CALIBRATION_type	dalton
RESULTS_SEARCH_13_PARAMETERS_AUTO_CALIBRATION_MCP_d_s_s_f	0.0666667
RESULTS_SEARCH_13_PARAMETERS_AUTO_CALIBRATION_MCP_d_s_w_f	3
RESULTS_SEARCH_13_PARAMETERS_AUTO_CALIBRATION_MCP_m_f_r_mbc	200
RESULTS_SEARCH_13_PARAMETERS_AUTO_CALIBRATION_MCP_m_m_c	10
RESULTS_SEARCH_13_PARAMETERS_AUTO_CALIBRATION_MCP_m_m_f_s	0.25
RESULTS_SEARCH_13_PARAMETERS_AUTO_CALIBRATION_MCP_m_m_p_f	0.33
RESULTS_SEARCH_13_PARAMETERS_AUTO_CALIBRATION_MCP_m_m_p_rms_f	1
RESULTS_SEARCH_13_PARAMETERS_AUTO_CALIBRATION_MCP_m_p_t_f	1
RESULTS_SEARCH_13_PARAMETERS_AUTO_CALIBRATION_MCP_m_r_h_n_b	15
RESULTS_SEARCH_13_PARAMETERS_AUTO_CALIBRATION_MCP_m_z_n_s	99
RESULTS_SEARCH_13_PARAMETERS_AUTO_CALIBRATION_MCP_m_z_s_mn_f_r	0.0666667
RESULTS_SEARCH_13_PARAMETERS_AUTO_CALIBRATION_MCP_m_z_s_mx_f_r	0.1
RESULTS_SEARCH_13_PARAMETERS_MAX_PRECURSORS_FRAGLET	5
RESULTS_SEARCH_13_PARAMETERS_MAX_PRECURSORS_TAGLET	1
RESULTS_SEARCH_13_PARAMETERS_PRECURSORS_DR_FRAGLET	10
RESULTS_SEARCH_13_PARAMETERS_PRECURSORS_DR_TAGLET	3
RESULTS_SEARCH_13_PARAMETERS_DEFAULT_CHARGE_STATE_1_charge	2
RESULTS_SEARCH_13_PARAMETERS_DEFAULT_CHARGE_STATE_1_probability	1
RESULTS_SEARCH_13_PARAMETERS_DEFAULT_CHARGE_STATE_2_charge	3
RESULTS_SEARCH_13_PARAMETERS_DEFAULT_CHARGE_STATE_2_probability	1900-01-01
RESULTS_SEARCH_13_PARAMETERS_DEFAULT_CHARGE_STATE_3_charge	4
RESULTS_SEARCH_13_PARAMETERS_DEFAULT_CHARGE_STATE_3_probability	1
RESULTS_SEARCH_13_PARAMETERS_VERSION	5.0.3.0, 5313
RESULTS_SEARCH_13_PARAMETERS_PARAGON_VERSION	5.0.3.0, 5312
RESULTS_SEARCH_13_PARAMETERS_APPLICATION	ProteinPilot(tm) Software
RESULTS_SEARCH_13_PARAMETERS_PROGROUP_alternativedispositionmaximumfoldprobabilitydrop	100
RESULTS_SEARCH_13_PARAMETERS_PROGROUP_alternativedispositionmaximumfoldscoredrop	2
RESULTS_SEARCH_13_PARAMETERS_PROGROUP_autodiscordantpeptidethreshold	0.3
RESULTS_SEARCH_13_PARAMETERS_PROGROUP_bayesconfidencecalclulation	TRUE
RESULTS_SEARCH_13_PARAMETERS_PROGROUP_calibrateconfidence	TRUE
RESULTS_SEARCH_13_PARAMETERS_PROGROUP_compresspeptides	FALSE
RESULTS_SEARCH_13_PARAMETERS_PROGROUP_confidencepercentthresholdforexcludingothersfromquant	15
RESULTS_SEARCH_13_PARAMETERS_PROGROUP_confidencepercentthresholdforincludingselfinquant	15
RESULTS_SEARCH_13_PARAMETERS_PROGROUP_donotstoremspeaklists	FALSE
RESULTS_SEARCH_13_PARAMETERS_PROGROUP_fasta	C:\AB SCIEX\ProteinPilot Data\SearchDatabases\UP_20230221_Poacea_clean_crap.fasta
RESULTS_SEARCH_13_PARAMETERS_PROGROUP_featuregroupminpepconf	0.66
RESULTS_SEARCH_13_PARAMETERS_PROGROUP_featuregroupminups	0.47
RESULTS_SEARCH_13_PARAMETERS_PROGROUP_focusingintersection	4
RESULTS_SEARCH_13_PARAMETERS_PROGROUP_focusingminimummatchconfidence	0.1
RESULTS_SEARCH_13_PARAMETERS_PROGROUP_focusingminunusedprotscore	0.1
RESULTS_SEARCH_13_PARAMETERS_PROGROUP_focusingsubsetcutoff	6
RESULTS_SEARCH_13_PARAMETERS_PROGROUP_intersection	1.3
RESULTS_SEARCH_13_PARAMETERS_PROGROUP_minimummatchconfidencecutoff	0.001
RESULTS_SEARCH_13_PARAMETERS_PROGROUP_minunusedprotscore	01:05:57.120000
RESULTS_SEARCH_13_PARAMETERS_PROGROUP_subsetcutoff	2
RESULTS_SEARCH_13_PARAMETERS_PROGROUP_uniprotservicehttpssupported	TRUE
RESULTS_SEARCH_13_PARAMETERS_PROGROUP_unusedprotscorethresholdforexcludingothersfromquant	1.3
RESULTS_SEARCH_13_PARAMETERS_PEAKLIST_count	3930
RESULTS_SEARCH_13_PARAMETERS_PEAKLIST_filenumber	5
RESULTS_SEARCH_13_PARAMETERS_PEAKLIST_original_count	3930
RESULTS_SEARCH_13_PARAMETERS_PEAKLIST_originalfilename	F:\Data\Beer\LG18 LG19 chymo\KB 20190901 6600TF-M_Beer_LG18.wiff
RESULTS_SEARCH_13_PARAMETERS_PEAKLIST_partnumber	7
RESULTS_SEARCH_13_PARAMETERS_QUANT_TYPE_background_correction	FALSE
RESULTS_SEARCH_13_PARAMETERS_QUANT_TYPE_bias_correction	TRUE
RESULTS_SEARCH_13_PARAMETERS_QUANT_TYPE_keep_extreme_peptides_over_fraction	0
RESULTS_SEARCH_13_PARAMETERS_QUANT_TYPE_low_confidence_check	TRUE
RESULTS_SEARCH_13_PARAMETERS_QUANT_TYPE_low_intensity_check	TRUE
RESULTS_SEARCH_13_PARAMETERS_QUANT_TYPE_median_statistic	TRUE
RESULTS_SEARCH_13_PARAMETERS_QUANT_TYPE_mod_check	TRUE
RESULTS_SEARCH_13_PARAMETERS_QUANT_TYPE_quant_threshold	-1
RESULTS_SEARCH_13_PARAMETERS_QUANT_TYPE_quant_threshold_sn	9
RESULTS_SEARCH_13_PARAMETERS_QUANT_TYPE_separate_searches	FALSE
RESULTS_SEARCH_13_PARAMETERS_QUANT_TYPE_shared_msms_check	TRUE
RESULTS_SEARCH_13_PARAMETERS_PARAGON_METHOD_SETTINGS_UI_SAMPLE_TYPE	Identification
RESULTS_SEARCH_13_PARAMETERS_PARAGON_METHOD_SETTINGS_UI_CYS_ALKYLATION	Iodoacetamide
RESULTS_SEARCH_13_PARAMETERS_PARAGON_METHOD_SETTINGS_UI_DIGESTION	Chymotrypsin
RESULTS_SEARCH_13_PARAMETERS_PARAGON_METHOD_SETTINGS_UI_INSTRUMENT	TripleTOF 6600
RESULTS_SEARCH_13_PARAMETERS_PARAGON_METHOD_SETTINGS_UI_SEARCH_EFFORT	Thorough
RESULTS_SEARCH_13_PARAMETERS_PARAGON_METHOD_SETTINGS_UI_ID_FOCUS	Biological modifications
RESULTS_SEARCH_13_PARAMETERS_PARAGON_METHOD_SETTINGS_UI_USER_NAME	XHD91901223\ECU
RESULTS_SEARCH_13_PARAMETERS_PARAGON_METHOD_SETTINGS_UI_MACHINE_NAME	XHD91901223
RESULTS_SEARCH_13_PARAMETERS_PARAGON_METHOD_SETTINGS_UI_SEARCH_ID	6.38127e+17
RESULTS_SEARCH_13_PARAMETERS_PARAGON_METHOD_SETTINGS_UI_START_TIME	2023-02-22 10:41:28
RESULTS_SEARCH_13_PARAMETERS_PARAGON_METHOD_SETTINGS_UI_MIN_UNUSED_PROTSCORE	0.0458
RESULTS_SEARCH_13_PARAMETERS_PARAGON_METHOD_SETTINGS_UI_PSPEP	TRUE
RESULTS_SEARCH_14_time_cpu	371812
RESULTS_SEARCH_14_time_duration	372126
RESULTS_SEARCH_14_version	5.0.3.5312
RESULTS_SEARCH_14_xml:id	SEARCH:2:638126592873516437_6
RESULTS_SEARCH_14_PARAMETERS_chemical_data_edited	TRUE
RESULTS_SEARCH_14_PARAMETERS_do_multiprecursor_search	TRUE
RESULTS_SEARCH_14_PARAMETERS_do_reverse_search	TRUE
RESULTS_SEARCH_14_PARAMETERS_max_quant_labels	35
RESULTS_SEARCH_14_PARAMETERS_maxresults	15
RESULTS_SEARCH_14_PARAMETERS_separate_searches	FALSE
RESULTS_SEARCH_14_PARAMETERS_MSTOLERANCE_type	dalton
RESULTS_SEARCH_14_PARAMETERS_MSTOLERANCE_value	0.05
RESULTS_SEARCH_14_PARAMETERS_MSMSTOLERANCE_type	dalton
RESULTS_SEARCH_14_PARAMETERS_MSMSTOLERANCE_value	0.1
RESULTS_SEARCH_14_PARAMETERS_MS_STANDARD_DEVIATION_type	dalton
RESULTS_SEARCH_14_PARAMETERS_MS_STANDARD_DEVIATION_value	0.0011
RESULTS_SEARCH_14_PARAMETERS_MSMS_STANDARD_DEVIATION_type	dalton
RESULTS_SEARCH_14_PARAMETERS_MSMS_STANDARD_DEVIATION_value	0.01
RESULTS_SEARCH_14_PARAMETERS_FASTA_filename	C:\AB SCIEX\ProteinPilot Data\SearchDatabases\UP_20230221_Poacea_clean_crap.fasta
RESULTS_SEARCH_14_PARAMETERS_AUTO_CALIBRATION_ms	TRUE
RESULTS_SEARCH_14_PARAMETERS_AUTO_CALIBRATION_msexport	FALSE
RESULTS_SEARCH_14_PARAMETERS_AUTO_CALIBRATION_msms	TRUE
RESULTS_SEARCH_14_PARAMETERS_AUTO_CALIBRATION_msmstolsdratio	2.75
RESULTS_SEARCH_14_PARAMETERS_AUTO_CALIBRATION_mstolsdratio	7
RESULTS_SEARCH_14_PARAMETERS_AUTO_CALIBRATION_squareroot	TRUE
RESULTS_SEARCH_14_PARAMETERS_AUTO_CALIBRATION_type	dalton
RESULTS_SEARCH_14_PARAMETERS_AUTO_CALIBRATION_MCP_d_s_s_f	0.0666667
RESULTS_SEARCH_14_PARAMETERS_AUTO_CALIBRATION_MCP_d_s_w_f	3
RESULTS_SEARCH_14_PARAMETERS_AUTO_CALIBRATION_MCP_m_f_r_mbc	200
RESULTS_SEARCH_14_PARAMETERS_AUTO_CALIBRATION_MCP_m_m_c	10
RESULTS_SEARCH_14_PARAMETERS_AUTO_CALIBRATION_MCP_m_m_f_s	0.25
RESULTS_SEARCH_14_PARAMETERS_AUTO_CALIBRATION_MCP_m_m_p_f	0.33
RESULTS_SEARCH_14_PARAMETERS_AUTO_CALIBRATION_MCP_m_m_p_rms_f	1
RESULTS_SEARCH_14_PARAMETERS_AUTO_CALIBRATION_MCP_m_p_t_f	1
RESULTS_SEARCH_14_PARAMETERS_AUTO_CALIBRATION_MCP_m_r_h_n_b	15
RESULTS_SEARCH_14_PARAMETERS_AUTO_CALIBRATION_MCP_m_z_n_s	99
RESULTS_SEARCH_14_PARAMETERS_AUTO_CALIBRATION_MCP_m_z_s_mn_f_r	0.0666667
RESULTS_SEARCH_14_PARAMETERS_AUTO_CALIBRATION_MCP_m_z_s_mx_f_r	0.1
RESULTS_SEARCH_14_PARAMETERS_MAX_PRECURSORS_FRAGLET	5
RESULTS_SEARCH_14_PARAMETERS_MAX_PRECURSORS_TAGLET	1
RESULTS_SEARCH_14_PARAMETERS_PRECURSORS_DR_FRAGLET	10
RESULTS_SEARCH_14_PARAMETERS_PRECURSORS_DR_TAGLET	3
RESULTS_SEARCH_14_PARAMETERS_DEFAULT_CHARGE_STATE_1_charge	2
RESULTS_SEARCH_14_PARAMETERS_DEFAULT_CHARGE_STATE_1_probability	1
RESULTS_SEARCH_14_PARAMETERS_DEFAULT_CHARGE_STATE_2_charge	3
RESULTS_SEARCH_14_PARAMETERS_DEFAULT_CHARGE_STATE_2_probability	1
RESULTS_SEARCH_14_PARAMETERS_DEFAULT_CHARGE_STATE_3_charge	4
RESULTS_SEARCH_14_PARAMETERS_DEFAULT_CHARGE_STATE_3_probability	1
RESULTS_SEARCH_14_PARAMETERS_VERSION	5.0.3.0, 5313
RESULTS_SEARCH_14_PARAMETERS_PARAGON_VERSION	5.0.3.0, 5312
RESULTS_SEARCH_14_PARAMETERS_APPLICATION	ProteinPilot(tm) Software
RESULTS_SEARCH_14_PARAMETERS_PROGROUP_alternativedispositionmaximumfoldprobabilitydrop	100
RESULTS_SEARCH_14_PARAMETERS_PROGROUP_alternativedispositionmaximumfoldscoredrop	2
RESULTS_SEARCH_14_PARAMETERS_PROGROUP_autodiscordantpeptidethreshold	0.3
RESULTS_SEARCH_14_PARAMETERS_PROGROUP_bayesconfidencecalclulation	TRUE
RESULTS_SEARCH_14_PARAMETERS_PROGROUP_calibrateconfidence	TRUE
RESULTS_SEARCH_14_PARAMETERS_PROGROUP_compresspeptides	FALSE
RESULTS_SEARCH_14_PARAMETERS_PROGROUP_confidencepercentthresholdforexcludingothersfromquant	15
RESULTS_SEARCH_14_PARAMETERS_PROGROUP_confidencepercentthresholdforincludingselfinquant	15
RESULTS_SEARCH_14_PARAMETERS_PROGROUP_donotstoremspeaklists	FALSE
RESULTS_SEARCH_14_PARAMETERS_PROGROUP_fasta	C:\AB SCIEX\ProteinPilot Data\SearchDatabases\UP_20230221_Poacea_clean_crap.fasta
RESULTS_SEARCH_14_PARAMETERS_PROGROUP_featuregroupminpepconf	15:50:24
RESULTS_SEARCH_14_PARAMETERS_PROGROUP_featuregroupminups	0.47
RESULTS_SEARCH_14_PARAMETERS_PROGROUP_focusingintersection	4
RESULTS_SEARCH_14_PARAMETERS_PROGROUP_focusingminimummatchconfidence	0.1
RESULTS_SEARCH_14_PARAMETERS_PROGROUP_focusingminunusedprotscore	0.1
RESULTS_SEARCH_14_PARAMETERS_PROGROUP_focusingsubsetcutoff	6
RESULTS_SEARCH_14_PARAMETERS_PROGROUP_intersection	1.3
RESULTS_SEARCH_14_PARAMETERS_PROGROUP_minimummatchconfidencecutoff	0.001
RESULTS_SEARCH_14_PARAMETERS_PROGROUP_minunusedprotscore	0.0458
RESULTS_SEARCH_14_PARAMETERS_PROGROUP_subsetcutoff	2
RESULTS_SEARCH_14_PARAMETERS_PROGROUP_uniprotservicehttpssupported	TRUE
RESULTS_SEARCH_14_PARAMETERS_PROGROUP_unusedprotscorethresholdforexcludingothersfromquant	1.3
RESULTS_SEARCH_14_PARAMETERS_PEAKLIST_count	3930
RESULTS_SEARCH_14_PARAMETERS_PEAKLIST_filenumber	5
RESULTS_SEARCH_14_PARAMETERS_PEAKLIST_original_count	3930
RESULTS_SEARCH_14_PARAMETERS_PEAKLIST_originalfilename	F:\Data\Beer\LG18 LG19 chymo\KB 20190901 6600TF-M_Beer_LG18.wiff
RESULTS_SEARCH_14_PARAMETERS_PEAKLIST_partnumber	7
RESULTS_SEARCH_14_PARAMETERS_QUANT_TYPE_background_correction	FALSE
RESULTS_SEARCH_14_PARAMETERS_QUANT_TYPE_bias_correction	TRUE
RESULTS_SEARCH_14_PARAMETERS_QUANT_TYPE_keep_extreme_peptides_over_fraction	0
RESULTS_SEARCH_14_PARAMETERS_QUANT_TYPE_low_confidence_check	TRUE
RESULTS_SEARCH_14_PARAMETERS_QUANT_TYPE_low_intensity_check	TRUE
RESULTS_SEARCH_14_PARAMETERS_QUANT_TYPE_median_statistic	TRUE
RESULTS_SEARCH_14_PARAMETERS_QUANT_TYPE_mod_check	TRUE
RESULTS_SEARCH_14_PARAMETERS_QUANT_TYPE_quant_threshold	-1
RESULTS_SEARCH_14_PARAMETERS_QUANT_TYPE_quant_threshold_sn	9
RESULTS_SEARCH_14_PARAMETERS_QUANT_TYPE_separate_searches	FALSE
RESULTS_SEARCH_14_PARAMETERS_QUANT_TYPE_shared_msms_check	TRUE
RESULTS_SEARCH_14_PARAMETERS_PARAGON_METHOD_SETTINGS_UI_SAMPLE_TYPE	Identification
RESULTS_SEARCH_14_PARAMETERS_PARAGON_METHOD_SETTINGS_UI_CYS_ALKYLATION	Iodoacetamide
RESULTS_SEARCH_14_PARAMETERS_PARAGON_METHOD_SETTINGS_UI_DIGESTION	Chymotrypsin
RESULTS_SEARCH_14_PARAMETERS_PARAGON_METHOD_SETTINGS_UI_INSTRUMENT	TripleTOF 6600
RESULTS_SEARCH_14_PARAMETERS_PARAGON_METHOD_SETTINGS_UI_SEARCH_EFFORT	Thorough
RESULTS_SEARCH_14_PARAMETERS_PARAGON_METHOD_SETTINGS_UI_ID_FOCUS	Biological modifications
RESULTS_SEARCH_14_PARAMETERS_PARAGON_METHOD_SETTINGS_UI_USER_NAME	XHD91901223\ECU
RESULTS_SEARCH_14_PARAMETERS_PARAGON_METHOD_SETTINGS_UI_MACHINE_NAME	XHD91901223
RESULTS_SEARCH_14_PARAMETERS_PARAGON_METHOD_SETTINGS_UI_SEARCH_ID	6.38127e+17
RESULTS_SEARCH_14_PARAMETERS_PARAGON_METHOD_SETTINGS_UI_START_TIME	2023-02-22 10:41:28
RESULTS_SEARCH_14_PARAMETERS_PARAGON_METHOD_SETTINGS_UI_MIN_UNUSED_PROTSCORE	0.0458
RESULTS_SEARCH_14_PARAMETERS_PARAGON_METHOD_SETTINGS_UI_PSPEP	TRUE
RESULTS_SEARCH_15_time_cpu	17869984
RESULTS_SEARCH_15_time_duration	17885169
RESULTS_SEARCH_15_version	5.0.3.5312
RESULTS_SEARCH_15_xml:id	SEARCH:1:638126592873516437_7
RESULTS_SEARCH_15_PARAMETERS_chemical_data_edited	TRUE
RESULTS_SEARCH_15_PARAMETERS_do_multiprecursor_search	TRUE
RESULTS_SEARCH_15_PARAMETERS_do_reverse_search	TRUE
RESULTS_SEARCH_15_PARAMETERS_max_quant_labels	35
RESULTS_SEARCH_15_PARAMETERS_maxresults	15
RESULTS_SEARCH_15_PARAMETERS_separate_searches	FALSE
RESULTS_SEARCH_15_PARAMETERS_MSTOLERANCE_type	dalton
RESULTS_SEARCH_15_PARAMETERS_MSTOLERANCE_value	0.05
RESULTS_SEARCH_15_PARAMETERS_MSMSTOLERANCE_type	dalton
RESULTS_SEARCH_15_PARAMETERS_MSMSTOLERANCE_value	0.1
RESULTS_SEARCH_15_PARAMETERS_MS_STANDARD_DEVIATION_type	dalton
RESULTS_SEARCH_15_PARAMETERS_MS_STANDARD_DEVIATION_value	0.0011
RESULTS_SEARCH_15_PARAMETERS_MSMS_STANDARD_DEVIATION_type	dalton
RESULTS_SEARCH_15_PARAMETERS_MSMS_STANDARD_DEVIATION_value	0.01
RESULTS_SEARCH_15_PARAMETERS_FASTA_filename	C:\AB SCIEX\ProteinPilot Data\SearchDatabases\UP_20230221_Poacea_clean_crap.fasta
RESULTS_SEARCH_15_PARAMETERS_AUTO_CALIBRATION_ms	TRUE
RESULTS_SEARCH_15_PARAMETERS_AUTO_CALIBRATION_msexport	FALSE
RESULTS_SEARCH_15_PARAMETERS_AUTO_CALIBRATION_msms	TRUE
RESULTS_SEARCH_15_PARAMETERS_AUTO_CALIBRATION_msmstolsdratio	2.75
RESULTS_SEARCH_15_PARAMETERS_AUTO_CALIBRATION_mstolsdratio	7
RESULTS_SEARCH_15_PARAMETERS_AUTO_CALIBRATION_squareroot	TRUE
RESULTS_SEARCH_15_PARAMETERS_AUTO_CALIBRATION_type	dalton
RESULTS_SEARCH_15_PARAMETERS_AUTO_CALIBRATION_MCP_d_s_s_f	0.0666667
RESULTS_SEARCH_15_PARAMETERS_AUTO_CALIBRATION_MCP_d_s_w_f	3
RESULTS_SEARCH_15_PARAMETERS_AUTO_CALIBRATION_MCP_m_f_r_mbc	200
RESULTS_SEARCH_15_PARAMETERS_AUTO_CALIBRATION_MCP_m_m_c	10
RESULTS_SEARCH_15_PARAMETERS_AUTO_CALIBRATION_MCP_m_m_f_s	0.25
RESULTS_SEARCH_15_PARAMETERS_AUTO_CALIBRATION_MCP_m_m_p_f	0.33
RESULTS_SEARCH_15_PARAMETERS_AUTO_CALIBRATION_MCP_m_m_p_rms_f	1
RESULTS_SEARCH_15_PARAMETERS_AUTO_CALIBRATION_MCP_m_p_t_f	1
RESULTS_SEARCH_15_PARAMETERS_AUTO_CALIBRATION_MCP_m_r_h_n_b	15
RESULTS_SEARCH_15_PARAMETERS_AUTO_CALIBRATION_MCP_m_z_n_s	99
RESULTS_SEARCH_15_PARAMETERS_AUTO_CALIBRATION_MCP_m_z_s_mn_f_r	0.0666667
RESULTS_SEARCH_15_PARAMETERS_AUTO_CALIBRATION_MCP_m_z_s_mx_f_r	0.1
RESULTS_SEARCH_15_PARAMETERS_MAX_PRECURSORS_FRAGLET	5
RESULTS_SEARCH_15_PARAMETERS_MAX_PRECURSORS_TAGLET	1
RESULTS_SEARCH_15_PARAMETERS_PRECURSORS_DR_FRAGLET	10
RESULTS_SEARCH_15_PARAMETERS_PRECURSORS_DR_TAGLET	3
RESULTS_SEARCH_15_PARAMETERS_DEFAULT_CHARGE_STATE_1_charge	2
RESULTS_SEARCH_15_PARAMETERS_DEFAULT_CHARGE_STATE_1_probability	1
RESULTS_SEARCH_15_PARAMETERS_DEFAULT_CHARGE_STATE_2_charge	3
RESULTS_SEARCH_15_PARAMETERS_DEFAULT_CHARGE_STATE_2_probability	1
RESULTS_SEARCH_15_PARAMETERS_DEFAULT_CHARGE_STATE_3_charge	4
RESULTS_SEARCH_15_PARAMETERS_DEFAULT_CHARGE_STATE_3_probability	1
RESULTS_SEARCH_15_PARAMETERS_VERSION	5.0.3.0, 5313
RESULTS_SEARCH_15_PARAMETERS_PARAGON_VERSION	5.0.3.0, 5312
RESULTS_SEARCH_15_PARAMETERS_APPLICATION	ProteinPilot(tm) Software
RESULTS_SEARCH_15_PARAMETERS_PROGROUP_alternativedispositionmaximumfoldprobabilitydrop	100
RESULTS_SEARCH_15_PARAMETERS_PROGROUP_alternativedispositionmaximumfoldscoredrop	2
RESULTS_SEARCH_15_PARAMETERS_PROGROUP_autodiscordantpeptidethreshold	0.3
RESULTS_SEARCH_15_PARAMETERS_PROGROUP_bayesconfidencecalclulation	TRUE
RESULTS_SEARCH_15_PARAMETERS_PROGROUP_calibrateconfidence	TRUE
RESULTS_SEARCH_15_PARAMETERS_PROGROUP_compresspeptides	FALSE
RESULTS_SEARCH_15_PARAMETERS_PROGROUP_confidencepercentthresholdforexcludingothersfromquant	15
RESULTS_SEARCH_15_PARAMETERS_PROGROUP_confidencepercentthresholdforincludingselfinquant	15
RESULTS_SEARCH_15_PARAMETERS_PROGROUP_donotstoremspeaklists	FALSE
RESULTS_SEARCH_15_PARAMETERS_PROGROUP_fasta	C:\AB SCIEX\ProteinPilot Data\SearchDatabases\UP_20230221_Poacea_clean_crap.fasta
RESULTS_SEARCH_15_PARAMETERS_PROGROUP_featuregroupminpepconf	0.66
RESULTS_SEARCH_15_PARAMETERS_PROGROUP_featuregroupminups	0.47
RESULTS_SEARCH_15_PARAMETERS_PROGROUP_focusingintersection	4
RESULTS_SEARCH_15_PARAMETERS_PROGROUP_focusingminimummatchconfidence	0.1
RESULTS_SEARCH_15_PARAMETERS_PROGROUP_focusingminunusedprotscore	0.1
RESULTS_SEARCH_15_PARAMETERS_PROGROUP_focusingsubsetcutoff	6
RESULTS_SEARCH_15_PARAMETERS_PROGROUP_intersection	1.3
RESULTS_SEARCH_15_PARAMETERS_PROGROUP_minimummatchconfidencecutoff	0.001
RESULTS_SEARCH_15_PARAMETERS_PROGROUP_minunusedprotscore	0.0458
RESULTS_SEARCH_15_PARAMETERS_PROGROUP_subsetcutoff	2
RESULTS_SEARCH_15_PARAMETERS_PROGROUP_uniprotservicehttpssupported	TRUE
RESULTS_SEARCH_15_PARAMETERS_PROGROUP_unusedprotscorethresholdforexcludingothersfromquant	1.3
RESULTS_SEARCH_15_PARAMETERS_PEAKLIST_count	1910-09-30
RESULTS_SEARCH_15_PARAMETERS_PEAKLIST_filenumber	5
RESULTS_SEARCH_15_PARAMETERS_PEAKLIST_original_count	3926
RESULTS_SEARCH_15_PARAMETERS_PEAKLIST_originalfilename	F:\Data\Beer\LG18 LG19 chymo\KB 20190901 6600TF-M_Beer_LG18.wiff
RESULTS_SEARCH_15_PARAMETERS_PEAKLIST_partnumber	1900-01-08
RESULTS_SEARCH_15_PARAMETERS_QUANT_TYPE_background_correction	FALSE
RESULTS_SEARCH_15_PARAMETERS_QUANT_TYPE_bias_correction	TRUE
RESULTS_SEARCH_15_PARAMETERS_QUANT_TYPE_keep_extreme_peptides_over_fraction	0
RESULTS_SEARCH_15_PARAMETERS_QUANT_TYPE_low_confidence_check	TRUE
RESULTS_SEARCH_15_PARAMETERS_QUANT_TYPE_low_intensity_check	TRUE
RESULTS_SEARCH_15_PARAMETERS_QUANT_TYPE_median_statistic	TRUE
RESULTS_SEARCH_15_PARAMETERS_QUANT_TYPE_mod_check	TRUE
RESULTS_SEARCH_15_PARAMETERS_QUANT_TYPE_quant_threshold	-1
RESULTS_SEARCH_15_PARAMETERS_QUANT_TYPE_quant_threshold_sn	9
RESULTS_SEARCH_15_PARAMETERS_QUANT_TYPE_separate_searches	FALSE
RESULTS_SEARCH_15_PARAMETERS_QUANT_TYPE_shared_msms_check	TRUE
RESULTS_SEARCH_15_PARAMETERS_PARAGON_METHOD_SETTINGS_UI_SAMPLE_TYPE	Identification
RESULTS_SEARCH_15_PARAMETERS_PARAGON_METHOD_SETTINGS_UI_CYS_ALKYLATION	Iodoacetamide
RESULTS_SEARCH_15_PARAMETERS_PARAGON_METHOD_SETTINGS_UI_DIGESTION	Chymotrypsin
RESULTS_SEARCH_15_PARAMETERS_PARAGON_METHOD_SETTINGS_UI_INSTRUMENT	TripleTOF 6600
RESULTS_SEARCH_15_PARAMETERS_PARAGON_METHOD_SETTINGS_UI_SEARCH_EFFORT	Thorough
RESULTS_SEARCH_15_PARAMETERS_PARAGON_METHOD_SETTINGS_UI_ID_FOCUS	Biological modifications
RESULTS_SEARCH_15_PARAMETERS_PARAGON_METHOD_SETTINGS_UI_USER_NAME	XHD91901223\ECU
RESULTS_SEARCH_15_PARAMETERS_PARAGON_METHOD_SETTINGS_UI_MACHINE_NAME	XHD91901223
RESULTS_SEARCH_15_PARAMETERS_PARAGON_METHOD_SETTINGS_UI_SEARCH_ID	6.38127e+17
RESULTS_SEARCH_15_PARAMETERS_PARAGON_METHOD_SETTINGS_UI_START_TIME	2023-02-22 10:41:28
RESULTS_SEARCH_15_PARAMETERS_PARAGON_METHOD_SETTINGS_UI_MIN_UNUSED_PROTSCORE	0.0458
RESULTS_SEARCH_15_PARAMETERS_PARAGON_METHOD_SETTINGS_UI_PSPEP	TRUE
RESULTS_SEARCH_16_time_cpu	369953
RESULTS_SEARCH_16_time_duration	369996
RESULTS_SEARCH_16_version	5.0.3.5312
RESULTS_SEARCH_16_xml:id	SEARCH:2:638126592873516437_7
RESULTS_SEARCH_16_PARAMETERS_chemical_data_edited	TRUE
RESULTS_SEARCH_16_PARAMETERS_do_multiprecursor_search	TRUE
RESULTS_SEARCH_16_PARAMETERS_do_reverse_search	TRUE
RESULTS_SEARCH_16_PARAMETERS_max_quant_labels	35
RESULTS_SEARCH_16_PARAMETERS_maxresults	15
RESULTS_SEARCH_16_PARAMETERS_separate_searches	FALSE
RESULTS_SEARCH_16_PARAMETERS_MSTOLERANCE_type	dalton
RESULTS_SEARCH_16_PARAMETERS_MSTOLERANCE_value	0.05
RESULTS_SEARCH_16_PARAMETERS_MSMSTOLERANCE_type	dalton
RESULTS_SEARCH_16_PARAMETERS_MSMSTOLERANCE_value	0.1
RESULTS_SEARCH_16_PARAMETERS_MS_STANDARD_DEVIATION_type	dalton
RESULTS_SEARCH_16_PARAMETERS_MS_STANDARD_DEVIATION_value	0.0011
RESULTS_SEARCH_16_PARAMETERS_MSMS_STANDARD_DEVIATION_type	dalton
RESULTS_SEARCH_16_PARAMETERS_MSMS_STANDARD_DEVIATION_value	0.01
RESULTS_SEARCH_16_PARAMETERS_FASTA_filename	C:\AB SCIEX\ProteinPilot Data\SearchDatabases\UP_20230221_Poacea_clean_crap.fasta
RESULTS_SEARCH_16_PARAMETERS_AUTO_CALIBRATION_ms	TRUE
RESULTS_SEARCH_16_PARAMETERS_AUTO_CALIBRATION_msexport	FALSE
RESULTS_SEARCH_16_PARAMETERS_AUTO_CALIBRATION_msms	TRUE
RESULTS_SEARCH_16_PARAMETERS_AUTO_CALIBRATION_msmstolsdratio	2.75
RESULTS_SEARCH_16_PARAMETERS_AUTO_CALIBRATION_mstolsdratio	7
RESULTS_SEARCH_16_PARAMETERS_AUTO_CALIBRATION_squareroot	TRUE
RESULTS_SEARCH_16_PARAMETERS_AUTO_CALIBRATION_type	dalton
RESULTS_SEARCH_16_PARAMETERS_AUTO_CALIBRATION_MCP_d_s_s_f	0.0666667
RESULTS_SEARCH_16_PARAMETERS_AUTO_CALIBRATION_MCP_d_s_w_f	3
RESULTS_SEARCH_16_PARAMETERS_AUTO_CALIBRATION_MCP_m_f_r_mbc	200
RESULTS_SEARCH_16_PARAMETERS_AUTO_CALIBRATION_MCP_m_m_c	10
RESULTS_SEARCH_16_PARAMETERS_AUTO_CALIBRATION_MCP_m_m_f_s	0.25
RESULTS_SEARCH_16_PARAMETERS_AUTO_CALIBRATION_MCP_m_m_p_f	0.33
RESULTS_SEARCH_16_PARAMETERS_AUTO_CALIBRATION_MCP_m_m_p_rms_f	1
RESULTS_SEARCH_16_PARAMETERS_AUTO_CALIBRATION_MCP_m_p_t_f	1
RESULTS_SEARCH_16_PARAMETERS_AUTO_CALIBRATION_MCP_m_r_h_n_b	15
RESULTS_SEARCH_16_PARAMETERS_AUTO_CALIBRATION_MCP_m_z_n_s	99
RESULTS_SEARCH_16_PARAMETERS_AUTO_CALIBRATION_MCP_m_z_s_mn_f_r	0.0666667
RESULTS_SEARCH_16_PARAMETERS_AUTO_CALIBRATION_MCP_m_z_s_mx_f_r	0.1
RESULTS_SEARCH_16_PARAMETERS_MAX_PRECURSORS_FRAGLET	5
RESULTS_SEARCH_16_PARAMETERS_MAX_PRECURSORS_TAGLET	1
RESULTS_SEARCH_16_PARAMETERS_PRECURSORS_DR_FRAGLET	10
RESULTS_SEARCH_16_PARAMETERS_PRECURSORS_DR_TAGLET	3
RESULTS_SEARCH_16_PARAMETERS_DEFAULT_CHARGE_STATE_1_charge	2
RESULTS_SEARCH_16_PARAMETERS_DEFAULT_CHARGE_STATE_1_probability	1
RESULTS_SEARCH_16_PARAMETERS_DEFAULT_CHARGE_STATE_2_charge	3
RESULTS_SEARCH_16_PARAMETERS_DEFAULT_CHARGE_STATE_2_probability	1
RESULTS_SEARCH_16_PARAMETERS_DEFAULT_CHARGE_STATE_3_charge	4
RESULTS_SEARCH_16_PARAMETERS_DEFAULT_CHARGE_STATE_3_probability	1
RESULTS_SEARCH_16_PARAMETERS_VERSION	5.0.3.0, 5313
RESULTS_SEARCH_16_PARAMETERS_PARAGON_VERSION	5.0.3.0, 5312
RESULTS_SEARCH_16_PARAMETERS_APPLICATION	ProteinPilot(tm) Software
RESULTS_SEARCH_16_PARAMETERS_PROGROUP_alternativedispositionmaximumfoldprobabilitydrop	100
RESULTS_SEARCH_16_PARAMETERS_PROGROUP_alternativedispositionmaximumfoldscoredrop	2
RESULTS_SEARCH_16_PARAMETERS_PROGROUP_autodiscordantpeptidethreshold	0.3
RESULTS_SEARCH_16_PARAMETERS_PROGROUP_bayesconfidencecalclulation	TRUE
RESULTS_SEARCH_16_PARAMETERS_PROGROUP_calibrateconfidence	TRUE
RESULTS_SEARCH_16_PARAMETERS_PROGROUP_compresspeptides	FALSE
RESULTS_SEARCH_16_PARAMETERS_PROGROUP_confidencepercentthresholdforexcludingothersfromquant	15
RESULTS_SEARCH_16_PARAMETERS_PROGROUP_confidencepercentthresholdforincludingselfinquant	15
RESULTS_SEARCH_16_PARAMETERS_PROGROUP_donotstoremspeaklists	FALSE
RESULTS_SEARCH_16_PARAMETERS_PROGROUP_fasta	C:\AB SCIEX\ProteinPilot Data\SearchDatabases\UP_20230221_Poacea_clean_crap.fasta
RESULTS_SEARCH_16_PARAMETERS_PROGROUP_featuregroupminpepconf	0.66
RESULTS_SEARCH_16_PARAMETERS_PROGROUP_featuregroupminups	0.47
RESULTS_SEARCH_16_PARAMETERS_PROGROUP_focusingintersection	4
RESULTS_SEARCH_16_PARAMETERS_PROGROUP_focusingminimummatchconfidence	0.1
RESULTS_SEARCH_16_PARAMETERS_PROGROUP_focusingminunusedprotscore	0.1
RESULTS_SEARCH_16_PARAMETERS_PROGROUP_focusingsubsetcutoff	6
RESULTS_SEARCH_16_PARAMETERS_PROGROUP_intersection	1.3
RESULTS_SEARCH_16_PARAMETERS_PROGROUP_minimummatchconfidencecutoff	0.001
RESULTS_SEARCH_16_PARAMETERS_PROGROUP_minunusedprotscore	0.0458
RESULTS_SEARCH_16_PARAMETERS_PROGROUP_subsetcutoff	2
RESULTS_SEARCH_16_PARAMETERS_PROGROUP_uniprotservicehttpssupported	TRUE
RESULTS_SEARCH_16_PARAMETERS_PROGROUP_unusedprotscorethresholdforexcludingothersfromquant	1.3
RESULTS_SEARCH_16_PARAMETERS_PEAKLIST_count	3926
RESULTS_SEARCH_16_PARAMETERS_PEAKLIST_filenumber	5
RESULTS_SEARCH_16_PARAMETERS_PEAKLIST_original_count	3926
RESULTS_SEARCH_16_PARAMETERS_PEAKLIST_originalfilename	F:\Data\Beer\LG18 LG19 chymo\KB 20190901 6600TF-M_Beer_LG18.wiff
RESULTS_SEARCH_16_PARAMETERS_PEAKLIST_partnumber	8
RESULTS_SEARCH_16_PARAMETERS_QUANT_TYPE_background_correction	FALSE
RESULTS_SEARCH_16_PARAMETERS_QUANT_TYPE_bias_correction	TRUE
RESULTS_SEARCH_16_PARAMETERS_QUANT_TYPE_keep_extreme_peptides_over_fraction	0
RESULTS_SEARCH_16_PARAMETERS_QUANT_TYPE_low_confidence_check	TRUE
RESULTS_SEARCH_16_PARAMETERS_QUANT_TYPE_low_intensity_check	TRUE
RESULTS_SEARCH_16_PARAMETERS_QUANT_TYPE_median_statistic	TRUE
RESULTS_SEARCH_16_PARAMETERS_QUANT_TYPE_mod_check	TRUE
RESULTS_SEARCH_16_PARAMETERS_QUANT_TYPE_quant_threshold	-1
RESULTS_SEARCH_16_PARAMETERS_QUANT_TYPE_quant_threshold_sn	9
RESULTS_SEARCH_16_PARAMETERS_QUANT_TYPE_separate_searches	FALSE
RESULTS_SEARCH_16_PARAMETERS_QUANT_TYPE_shared_msms_check	TRUE
RESULTS_SEARCH_16_PARAMETERS_PARAGON_METHOD_SETTINGS_UI_SAMPLE_TYPE	Identification
RESULTS_SEARCH_16_PARAMETERS_PARAGON_METHOD_SETTINGS_UI_CYS_ALKYLATION	Iodoacetamide
RESULTS_SEARCH_16_PARAMETERS_PARAGON_METHOD_SETTINGS_UI_DIGESTION	Chymotrypsin
RESULTS_SEARCH_16_PARAMETERS_PARAGON_METHOD_SETTINGS_UI_INSTRUMENT	TripleTOF 6600
RESULTS_SEARCH_16_PARAMETERS_PARAGON_METHOD_SETTINGS_UI_SEARCH_EFFORT	Thorough
RESULTS_SEARCH_16_PARAMETERS_PARAGON_METHOD_SETTINGS_UI_ID_FOCUS	Biological modifications
RESULTS_SEARCH_16_PARAMETERS_PARAGON_METHOD_SETTINGS_UI_USER_NAME	XHD91901223\ECU
RESULTS_SEARCH_16_PARAMETERS_PARAGON_METHOD_SETTINGS_UI_MACHINE_NAME	XHD91901223
RESULTS_SEARCH_16_PARAMETERS_PARAGON_METHOD_SETTINGS_UI_SEARCH_ID	6.38127e+17
RESULTS_SEARCH_16_PARAMETERS_PARAGON_METHOD_SETTINGS_UI_START_TIME	2023-02-22 10:41:28
RESULTS_SEARCH_16_PARAMETERS_PARAGON_METHOD_SETTINGS_UI_MIN_UNUSED_PROTSCORE	0.0458
RESULTS_SEARCH_16_PARAMETERS_PARAGON_METHOD_SETTINGS_UI_PSPEP	TRUE
RESULTS_SEARCH_17_time_cpu	18083921
RESULTS_SEARCH_17_time_duration	18101582
RESULTS_SEARCH_17_version	5.0.3.5312
RESULTS_SEARCH_17_xml:id	SEARCH:1:638126592873516437_8
RESULTS_SEARCH_17_PARAMETERS_chemical_data_edited	TRUE
RESULTS_SEARCH_17_PARAMETERS_do_multiprecursor_search	TRUE
RESULTS_SEARCH_17_PARAMETERS_do_reverse_search	TRUE
RESULTS_SEARCH_17_PARAMETERS_max_quant_labels	35
RESULTS_SEARCH_17_PARAMETERS_maxresults	15
RESULTS_SEARCH_17_PARAMETERS_separate_searches	FALSE
RESULTS_SEARCH_17_PARAMETERS_MSTOLERANCE_type	dalton
RESULTS_SEARCH_17_PARAMETERS_MSTOLERANCE_value	0.05
RESULTS_SEARCH_17_PARAMETERS_MSMSTOLERANCE_type	dalton
RESULTS_SEARCH_17_PARAMETERS_MSMSTOLERANCE_value	0.1
RESULTS_SEARCH_17_PARAMETERS_MS_STANDARD_DEVIATION_type	dalton
RESULTS_SEARCH_17_PARAMETERS_MS_STANDARD_DEVIATION_value	0.0011
RESULTS_SEARCH_17_PARAMETERS_MSMS_STANDARD_DEVIATION_type	dalton
RESULTS_SEARCH_17_PARAMETERS_MSMS_STANDARD_DEVIATION_value	0.01
RESULTS_SEARCH_17_PARAMETERS_FASTA_filename	C:\AB SCIEX\ProteinPilot Data\SearchDatabases\UP_20230221_Poacea_clean_crap.fasta
RESULTS_SEARCH_17_PARAMETERS_AUTO_CALIBRATION_ms	TRUE
RESULTS_SEARCH_17_PARAMETERS_AUTO_CALIBRATION_msexport	FALSE
RESULTS_SEARCH_17_PARAMETERS_AUTO_CALIBRATION_msms	TRUE
RESULTS_SEARCH_17_PARAMETERS_AUTO_CALIBRATION_msmstolsdratio	2.75
RESULTS_SEARCH_17_PARAMETERS_AUTO_CALIBRATION_mstolsdratio	7
RESULTS_SEARCH_17_PARAMETERS_AUTO_CALIBRATION_squareroot	TRUE
RESULTS_SEARCH_17_PARAMETERS_AUTO_CALIBRATION_type	dalton
RESULTS_SEARCH_17_PARAMETERS_AUTO_CALIBRATION_MCP_d_s_s_f	0.0666667
RESULTS_SEARCH_17_PARAMETERS_AUTO_CALIBRATION_MCP_d_s_w_f	3
RESULTS_SEARCH_17_PARAMETERS_AUTO_CALIBRATION_MCP_m_f_r_mbc	200
RESULTS_SEARCH_17_PARAMETERS_AUTO_CALIBRATION_MCP_m_m_c	10
RESULTS_SEARCH_17_PARAMETERS_AUTO_CALIBRATION_MCP_m_m_f_s	0.25
RESULTS_SEARCH_17_PARAMETERS_AUTO_CALIBRATION_MCP_m_m_p_f	0.33
RESULTS_SEARCH_17_PARAMETERS_AUTO_CALIBRATION_MCP_m_m_p_rms_f	1
RESULTS_SEARCH_17_PARAMETERS_AUTO_CALIBRATION_MCP_m_p_t_f	1
RESULTS_SEARCH_17_PARAMETERS_AUTO_CALIBRATION_MCP_m_r_h_n_b	15
RESULTS_SEARCH_17_PARAMETERS_AUTO_CALIBRATION_MCP_m_z_n_s	99
RESULTS_SEARCH_17_PARAMETERS_AUTO_CALIBRATION_MCP_m_z_s_mn_f_r	0.0666667
RESULTS_SEARCH_17_PARAMETERS_AUTO_CALIBRATION_MCP_m_z_s_mx_f_r	0.1
RESULTS_SEARCH_17_PARAMETERS_MAX_PRECURSORS_FRAGLET	5
RESULTS_SEARCH_17_PARAMETERS_MAX_PRECURSORS_TAGLET	1
RESULTS_SEARCH_17_PARAMETERS_PRECURSORS_DR_FRAGLET	10
RESULTS_SEARCH_17_PARAMETERS_PRECURSORS_DR_TAGLET	3
RESULTS_SEARCH_17_PARAMETERS_DEFAULT_CHARGE_STATE_1_charge	2
RESULTS_SEARCH_17_PARAMETERS_DEFAULT_CHARGE_STATE_1_probability	1
RESULTS_SEARCH_17_PARAMETERS_DEFAULT_CHARGE_STATE_2_charge	3
RESULTS_SEARCH_17_PARAMETERS_DEFAULT_CHARGE_STATE_2_probability	1
RESULTS_SEARCH_17_PARAMETERS_DEFAULT_CHARGE_STATE_3_charge	4
RESULTS_SEARCH_17_PARAMETERS_DEFAULT_CHARGE_STATE_3_probability	1
RESULTS_SEARCH_17_PARAMETERS_VERSION	5.0.3.0, 5313
RESULTS_SEARCH_17_PARAMETERS_PARAGON_VERSION	5.0.3.0, 5312
RESULTS_SEARCH_17_PARAMETERS_APPLICATION	ProteinPilot(tm) Software
RESULTS_SEARCH_17_PARAMETERS_PROGROUP_alternativedispositionmaximumfoldprobabilitydrop	100
RESULTS_SEARCH_17_PARAMETERS_PROGROUP_alternativedispositionmaximumfoldscoredrop	2
RESULTS_SEARCH_17_PARAMETERS_PROGROUP_autodiscordantpeptidethreshold	0.3
RESULTS_SEARCH_17_PARAMETERS_PROGROUP_bayesconfidencecalclulation	TRUE
RESULTS_SEARCH_17_PARAMETERS_PROGROUP_calibrateconfidence	TRUE
RESULTS_SEARCH_17_PARAMETERS_PROGROUP_compresspeptides	FALSE
RESULTS_SEARCH_17_PARAMETERS_PROGROUP_confidencepercentthresholdforexcludingothersfromquant	15
RESULTS_SEARCH_17_PARAMETERS_PROGROUP_confidencepercentthresholdforincludingselfinquant	15
RESULTS_SEARCH_17_PARAMETERS_PROGROUP_donotstoremspeaklists	FALSE
RESULTS_SEARCH_17_PARAMETERS_PROGROUP_fasta	C:\AB SCIEX\ProteinPilot Data\SearchDatabases\UP_20230221_Poacea_clean_crap.fasta
RESULTS_SEARCH_17_PARAMETERS_PROGROUP_featuregroupminpepconf	0.66
RESULTS_SEARCH_17_PARAMETERS_PROGROUP_featuregroupminups	0.47
RESULTS_SEARCH_17_PARAMETERS_PROGROUP_focusingintersection	4
RESULTS_SEARCH_17_PARAMETERS_PROGROUP_focusingminimummatchconfidence	0.1
RESULTS_SEARCH_17_PARAMETERS_PROGROUP_focusingminunusedprotscore	0.1
RESULTS_SEARCH_17_PARAMETERS_PROGROUP_focusingsubsetcutoff	6
RESULTS_SEARCH_17_PARAMETERS_PROGROUP_intersection	1.3
RESULTS_SEARCH_17_PARAMETERS_PROGROUP_minimummatchconfidencecutoff	00:01:26.400000
RESULTS_SEARCH_17_PARAMETERS_PROGROUP_minunusedprotscore	01:05:57.120000
RESULTS_SEARCH_17_PARAMETERS_PROGROUP_subsetcutoff	2
RESULTS_SEARCH_17_PARAMETERS_PROGROUP_uniprotservicehttpssupported	TRUE
RESULTS_SEARCH_17_PARAMETERS_PROGROUP_unusedprotscorethresholdforexcludingothersfromquant	1.3
RESULTS_SEARCH_17_PARAMETERS_PEAKLIST_count	3930
RESULTS_SEARCH_17_PARAMETERS_PEAKLIST_filenumber	5
RESULTS_SEARCH_17_PARAMETERS_PEAKLIST_original_count	3930
RESULTS_SEARCH_17_PARAMETERS_PEAKLIST_originalfilename	F:\Data\Beer\LG18 LG19 chymo\KB 20190901 6600TF-M_Beer_LG18.wiff
RESULTS_SEARCH_17_PARAMETERS_PEAKLIST_partnumber	9
RESULTS_SEARCH_17_PARAMETERS_QUANT_TYPE_background_correction	FALSE
RESULTS_SEARCH_17_PARAMETERS_QUANT_TYPE_bias_correction	TRUE
RESULTS_SEARCH_17_PARAMETERS_QUANT_TYPE_keep_extreme_peptides_over_fraction	0
RESULTS_SEARCH_17_PARAMETERS_QUANT_TYPE_low_confidence_check	TRUE
RESULTS_SEARCH_17_PARAMETERS_QUANT_TYPE_low_intensity_check	TRUE
RESULTS_SEARCH_17_PARAMETERS_QUANT_TYPE_median_statistic	TRUE
RESULTS_SEARCH_17_PARAMETERS_QUANT_TYPE_mod_check	TRUE
RESULTS_SEARCH_17_PARAMETERS_QUANT_TYPE_quant_threshold	-1
RESULTS_SEARCH_17_PARAMETERS_QUANT_TYPE_quant_threshold_sn	9
RESULTS_SEARCH_17_PARAMETERS_QUANT_TYPE_separate_searches	FALSE
RESULTS_SEARCH_17_PARAMETERS_QUANT_TYPE_shared_msms_check	TRUE
RESULTS_SEARCH_17_PARAMETERS_PARAGON_METHOD_SETTINGS_UI_SAMPLE_TYPE	Identification
RESULTS_SEARCH_17_PARAMETERS_PARAGON_METHOD_SETTINGS_UI_CYS_ALKYLATION	Iodoacetamide
RESULTS_SEARCH_17_PARAMETERS_PARAGON_METHOD_SETTINGS_UI_DIGESTION	Chymotrypsin
RESULTS_SEARCH_17_PARAMETERS_PARAGON_METHOD_SETTINGS_UI_INSTRUMENT	TripleTOF 6600
RESULTS_SEARCH_17_PARAMETERS_PARAGON_METHOD_SETTINGS_UI_SEARCH_EFFORT	Thorough
RESULTS_SEARCH_17_PARAMETERS_PARAGON_METHOD_SETTINGS_UI_ID_FOCUS	Biological modifications
RESULTS_SEARCH_17_PARAMETERS_PARAGON_METHOD_SETTINGS_UI_USER_NAME	XHD91901223\ECU
RESULTS_SEARCH_17_PARAMETERS_PARAGON_METHOD_SETTINGS_UI_MACHINE_NAME	XHD91901223
RESULTS_SEARCH_17_PARAMETERS_PARAGON_METHOD_SETTINGS_UI_SEARCH_ID	6.38127e+17
RESULTS_SEARCH_17_PARAMETERS_PARAGON_METHOD_SETTINGS_UI_START_TIME	2023-02-22 10:41:28
RESULTS_SEARCH_17_PARAMETERS_PARAGON_METHOD_SETTINGS_UI_MIN_UNUSED_PROTSCORE	0.0458
RESULTS_SEARCH_17_PARAMETERS_PARAGON_METHOD_SETTINGS_UI_PSPEP	TRUE
RESULTS_SEARCH_18_time_cpu	391390
RESULTS_SEARCH_18_time_duration	391649
RESULTS_SEARCH_18_version	5.0.3.5312
RESULTS_SEARCH_18_xml:id	SEARCH:2:638126592873516437_8
RESULTS_SEARCH_18_PARAMETERS_chemical_data_edited	TRUE
RESULTS_SEARCH_18_PARAMETERS_do_multiprecursor_search	TRUE
RESULTS_SEARCH_18_PARAMETERS_do_reverse_search	TRUE
RESULTS_SEARCH_18_PARAMETERS_max_quant_labels	35
RESULTS_SEARCH_18_PARAMETERS_maxresults	1900-01-15
RESULTS_SEARCH_18_PARAMETERS_separate_searches	FALSE
RESULTS_SEARCH_18_PARAMETERS_MSTOLERANCE_type	dalton
RESULTS_SEARCH_18_PARAMETERS_MSTOLERANCE_value	0.05
RESULTS_SEARCH_18_PARAMETERS_MSMSTOLERANCE_type	dalton
RESULTS_SEARCH_18_PARAMETERS_MSMSTOLERANCE_value	0.1
RESULTS_SEARCH_18_PARAMETERS_MS_STANDARD_DEVIATION_type	dalton
RESULTS_SEARCH_18_PARAMETERS_MS_STANDARD_DEVIATION_value	0.0011
RESULTS_SEARCH_18_PARAMETERS_MSMS_STANDARD_DEVIATION_type	dalton
RESULTS_SEARCH_18_PARAMETERS_MSMS_STANDARD_DEVIATION_value	0.01
RESULTS_SEARCH_18_PARAMETERS_FASTA_filename	C:\AB SCIEX\ProteinPilot Data\SearchDatabases\UP_20230221_Poacea_clean_crap.fasta
RESULTS_SEARCH_18_PARAMETERS_AUTO_CALIBRATION_ms	TRUE
RESULTS_SEARCH_18_PARAMETERS_AUTO_CALIBRATION_msexport	FALSE
RESULTS_SEARCH_18_PARAMETERS_AUTO_CALIBRATION_msms	TRUE
RESULTS_SEARCH_18_PARAMETERS_AUTO_CALIBRATION_msmstolsdratio	2.75
RESULTS_SEARCH_18_PARAMETERS_AUTO_CALIBRATION_mstolsdratio	7
RESULTS_SEARCH_18_PARAMETERS_AUTO_CALIBRATION_squareroot	TRUE
RESULTS_SEARCH_18_PARAMETERS_AUTO_CALIBRATION_type	dalton
RESULTS_SEARCH_18_PARAMETERS_AUTO_CALIBRATION_MCP_d_s_s_f	0.0666667
RESULTS_SEARCH_18_PARAMETERS_AUTO_CALIBRATION_MCP_d_s_w_f	3
RESULTS_SEARCH_18_PARAMETERS_AUTO_CALIBRATION_MCP_m_f_r_mbc	200
RESULTS_SEARCH_18_PARAMETERS_AUTO_CALIBRATION_MCP_m_m_c	10
RESULTS_SEARCH_18_PARAMETERS_AUTO_CALIBRATION_MCP_m_m_f_s	0.25
RESULTS_SEARCH_18_PARAMETERS_AUTO_CALIBRATION_MCP_m_m_p_f	0.33
RESULTS_SEARCH_18_PARAMETERS_AUTO_CALIBRATION_MCP_m_m_p_rms_f	1
RESULTS_SEARCH_18_PARAMETERS_AUTO_CALIBRATION_MCP_m_p_t_f	1
RESULTS_SEARCH_18_PARAMETERS_AUTO_CALIBRATION_MCP_m_r_h_n_b	15
RESULTS_SEARCH_18_PARAMETERS_AUTO_CALIBRATION_MCP_m_z_n_s	99
RESULTS_SEARCH_18_PARAMETERS_AUTO_CALIBRATION_MCP_m_z_s_mn_f_r	0.0666667
RESULTS_SEARCH_18_PARAMETERS_AUTO_CALIBRATION_MCP_m_z_s_mx_f_r	0.1
RESULTS_SEARCH_18_PARAMETERS_MAX_PRECURSORS_FRAGLET	5
RESULTS_SEARCH_18_PARAMETERS_MAX_PRECURSORS_TAGLET	1
RESULTS_SEARCH_18_PARAMETERS_PRECURSORS_DR_FRAGLET	1900-01-10
RESULTS_SEARCH_18_PARAMETERS_PRECURSORS_DR_TAGLET	3
RESULTS_SEARCH_18_PARAMETERS_DEFAULT_CHARGE_STATE_1_charge	2
RESULTS_SEARCH_18_PARAMETERS_DEFAULT_CHARGE_STATE_1_probability	1
RESULTS_SEARCH_18_PARAMETERS_DEFAULT_CHARGE_STATE_2_charge	3
RESULTS_SEARCH_18_PARAMETERS_DEFAULT_CHARGE_STATE_2_probability	1
RESULTS_SEARCH_18_PARAMETERS_DEFAULT_CHARGE_STATE_3_charge	4
RESULTS_SEARCH_18_PARAMETERS_DEFAULT_CHARGE_STATE_3_probability	1
RESULTS_SEARCH_18_PARAMETERS_VERSION	5.0.3.0, 5313
RESULTS_SEARCH_18_PARAMETERS_PARAGON_VERSION	5.0.3.0, 5312
RESULTS_SEARCH_18_PARAMETERS_APPLICATION	ProteinPilot(tm) Software
RESULTS_SEARCH_18_PARAMETERS_PROGROUP_alternativedispositionmaximumfoldprobabilitydrop	100
RESULTS_SEARCH_18_PARAMETERS_PROGROUP_alternativedispositionmaximumfoldscoredrop	2
RESULTS_SEARCH_18_PARAMETERS_PROGROUP_autodiscordantpeptidethreshold	0.3
RESULTS_SEARCH_18_PARAMETERS_PROGROUP_bayesconfidencecalclulation	TRUE
RESULTS_SEARCH_18_PARAMETERS_PROGROUP_calibrateconfidence	TRUE
RESULTS_SEARCH_18_PARAMETERS_PROGROUP_compresspeptides	FALSE
RESULTS_SEARCH_18_PARAMETERS_PROGROUP_confidencepercentthresholdforexcludingothersfromquant	15
RESULTS_SEARCH_18_PARAMETERS_PROGROUP_confidencepercentthresholdforincludingselfinquant	15
RESULTS_SEARCH_18_PARAMETERS_PROGROUP_donotstoremspeaklists	FALSE
RESULTS_SEARCH_18_PARAMETERS_PROGROUP_fasta	C:\AB SCIEX\ProteinPilot Data\SearchDatabases\UP_20230221_Poacea_clean_crap.fasta
RESULTS_SEARCH_18_PARAMETERS_PROGROUP_featuregroupminpepconf	0.66
RESULTS_SEARCH_18_PARAMETERS_PROGROUP_featuregroupminups	0.47
RESULTS_SEARCH_18_PARAMETERS_PROGROUP_focusingintersection	4
RESULTS_SEARCH_18_PARAMETERS_PROGROUP_focusingminimummatchconfidence	0.1
RESULTS_SEARCH_18_PARAMETERS_PROGROUP_focusingminunusedprotscore	0.1
RESULTS_SEARCH_18_PARAMETERS_PROGROUP_focusingsubsetcutoff	6
RESULTS_SEARCH_18_PARAMETERS_PROGROUP_intersection	1.3
RESULTS_SEARCH_18_PARAMETERS_PROGROUP_minimummatchconfidencecutoff	0.001
RESULTS_SEARCH_18_PARAMETERS_PROGROUP_minunusedprotscore	0.0458
RESULTS_SEARCH_18_PARAMETERS_PROGROUP_subsetcutoff	2
RESULTS_SEARCH_18_PARAMETERS_PROGROUP_uniprotservicehttpssupported	TRUE
RESULTS_SEARCH_18_PARAMETERS_PROGROUP_unusedprotscorethresholdforexcludingothersfromquant	1900-01-01 07:12:00
RESULTS_SEARCH_18_PARAMETERS_PEAKLIST_count	3930
RESULTS_SEARCH_18_PARAMETERS_PEAKLIST_filenumber	5
RESULTS_SEARCH_18_PARAMETERS_PEAKLIST_original_count	3930
RESULTS_SEARCH_18_PARAMETERS_PEAKLIST_originalfilename	F:\Data\Beer\LG18 LG19 chymo\KB 20190901 6600TF-M_Beer_LG18.wiff
RESULTS_SEARCH_18_PARAMETERS_PEAKLIST_partnumber	9
RESULTS_SEARCH_18_PARAMETERS_QUANT_TYPE_background_correction	FALSE
RESULTS_SEARCH_18_PARAMETERS_QUANT_TYPE_bias_correction	TRUE
RESULTS_SEARCH_18_PARAMETERS_QUANT_TYPE_keep_extreme_peptides_over_fraction	0
RESULTS_SEARCH_18_PARAMETERS_QUANT_TYPE_low_confidence_check	TRUE
RESULTS_SEARCH_18_PARAMETERS_QUANT_TYPE_low_intensity_check	TRUE
RESULTS_SEARCH_18_PARAMETERS_QUANT_TYPE_median_statistic	TRUE
RESULTS_SEARCH_18_PARAMETERS_QUANT_TYPE_mod_check	TRUE
RESULTS_SEARCH_18_PARAMETERS_QUANT_TYPE_quant_threshold	-1
RESULTS_SEARCH_18_PARAMETERS_QUANT_TYPE_quant_threshold_sn	9
RESULTS_SEARCH_18_PARAMETERS_QUANT_TYPE_separate_searches	FALSE
RESULTS_SEARCH_18_PARAMETERS_QUANT_TYPE_shared_msms_check	TRUE
RESULTS_SEARCH_18_PARAMETERS_PARAGON_METHOD_SETTINGS_UI_SAMPLE_TYPE	Identification
RESULTS_SEARCH_18_PARAMETERS_PARAGON_METHOD_SETTINGS_UI_CYS_ALKYLATION	Iodoacetamide
RESULTS_SEARCH_18_PARAMETERS_PARAGON_METHOD_SETTINGS_UI_DIGESTION	Chymotrypsin
RESULTS_SEARCH_18_PARAMETERS_PARAGON_METHOD_SETTINGS_UI_INSTRUMENT	TripleTOF 6600
RESULTS_SEARCH_18_PARAMETERS_PARAGON_METHOD_SETTINGS_UI_SEARCH_EFFORT	Thorough
RESULTS_SEARCH_18_PARAMETERS_PARAGON_METHOD_SETTINGS_UI_ID_FOCUS	Biological modifications
RESULTS_SEARCH_18_PARAMETERS_PARAGON_METHOD_SETTINGS_UI_USER_NAME	XHD91901223\ECU
RESULTS_SEARCH_18_PARAMETERS_PARAGON_METHOD_SETTINGS_UI_MACHINE_NAME	XHD91901223
RESULTS_SEARCH_18_PARAMETERS_PARAGON_METHOD_SETTINGS_UI_SEARCH_ID	6.38127e+17
RESULTS_SEARCH_18_PARAMETERS_PARAGON_METHOD_SETTINGS_UI_START_TIME	2023-02-22 10:41:28
[truncated: 12,344 more rows]

## Sheet: Metadata Calculations
	Subsearch	Search string	present		File index down	Part number	Spectra - 'original'	Spectra 'count' - non-empty?	max original Spectra for part	Max non-empty spectra for part	File Index for first only
	1	RESULTS_SEARCH_1_PARAMETERS_PEAKLIST_rawdatafilename		F:\Data\Beer\MC 20170331 6600TF-M_IDA_LG Beers-RAC_LG1-17\MC 20170331 6600TF-M_IDA_RAC-LG13.wiff	1	1	2784	2784	2784	2784	1
	2	RESULTS_SEARCH_2_PARAMETERS_PEAKLIST_rawdatafilename		F:\Data\Beer\MC 20170331 6600TF-M_IDA_LG Beers-RAC_LG1-17\MC 20170331 6600TF-M_IDA_RAC-LG13.wiff	1	1	2784	2784
	3	RESULTS_SEARCH_3_PARAMETERS_PEAKLIST_rawdatafilename		F:\Data\Beer\MC 20170331 6600TF-M_IDA_LG Beers-RAC_LG1-17\MC 20170331 6600TF-M_IDA_RAC-LG14.wiff	2	2	2289	2289	2289	2289	2
1 if Rapid, 2 if Thor	4	RESULTS_SEARCH_4_PARAMETERS_PEAKLIST_rawdatafilename		F:\Data\Beer\MC 20170331 6600TF-M_IDA_LG Beers-RAC_LG1-17\MC 20170331 6600TF-M_IDA_RAC-LG14.wiff	2	2	2289	2289
2	5	RESULTS_SEARCH_5_PARAMETERS_PEAKLIST_rawdatafilename		F:\Data\Beer\MC 20170331 6600TF-M_IDA_LG Beers-RAC_LG1-17\MC 20170331 6600TF-M_IDA_RAC-LG16.wiff	3	3	3147	3146	3147	3146	3
	6	RESULTS_SEARCH_6_PARAMETERS_PEAKLIST_rawdatafilename		F:\Data\Beer\MC 20170331 6600TF-M_IDA_LG Beers-RAC_LG1-17\MC 20170331 6600TF-M_IDA_RAC-LG16.wiff	3	3	3147	3146
# Segments	7	RESULTS_SEARCH_7_PARAMETERS_PEAKLIST_rawdatafilename		F:\Data\Beer\MC 20170331 6600TF-M_IDA_LG Beers-RAC_LG1-17\MC 20170331 6600TF-M_IDA_RAC-LG17.wiff	4	4	3576	3576	3576	3576	4
140	8	RESULTS_SEARCH_8_PARAMETERS_PEAKLIST_rawdatafilename		F:\Data\Beer\MC 20170331 6600TF-M_IDA_LG Beers-RAC_LG1-17\MC 20170331 6600TF-M_IDA_RAC-LG17.wiff	4	4	3576	3576
(max is 1000 segments)	9	RESULTS_SEARCH_9_PARAMETERS_PEAKLIST_rawdatafilename		F:\Data\Beer\LG18 LG19 chymo\KB 20190901 6600TF-M_Beer_LG18.wiff	5	5	3944	3944	3944	3944	5
	10	RESULTS_SEARCH_10_PARAMETERS_PEAKLIST_rawdatafilename		F:\Data\Beer\LG18 LG19 chymo\KB 20190901 6600TF-M_Beer_LG18.wiff	5	5	3944	3944
	11	RESULTS_SEARCH_11_PARAMETERS_PEAKLIST_rawdatafilename		F:\Data\Beer\LG18 LG19 chymo\KB 20190901 6600TF-M_Beer_LG18.wiff	5	6	3930	3930	3930	3930
	12	RESULTS_SEARCH_12_PARAMETERS_PEAKLIST_rawdatafilename		F:\Data\Beer\LG18 LG19 chymo\KB 20190901 6600TF-M_Beer_LG18.wiff	5	6	3930	3930
	13	RESULTS_SEARCH_13_PARAMETERS_PEAKLIST_rawdatafilename		F:\Data\Beer\LG18 LG19 chymo\KB 20190901 6600TF-M_Beer_LG18.wiff	5	7	3930	3930	3930	3930
	14	RESULTS_SEARCH_14_PARAMETERS_PEAKLIST_rawdatafilename		F:\Data\Beer\LG18 LG19 chymo\KB 20190901 6600TF-M_Beer_LG18.wiff	5	7	3930	3930
	15	RESULTS_SEARCH_15_PARAMETERS_PEAKLIST_rawdatafilename		F:\Data\Beer\LG18 LG19 chymo\KB 20190901 6600TF-M_Beer_LG18.wiff	5	8	3926	3926	3926	3926
	16	RESULTS_SEARCH_16_PARAMETERS_PEAKLIST_rawdatafilename		F:\Data\Beer\LG18 LG19 chymo\KB 20190901 6600TF-M_Beer_LG18.wiff	5	8	3926	3926
	17	RESULTS_SEARCH_17_PARAMETERS_PEAKLIST_rawdatafilename		F:\Data\Beer\LG18 LG19 chymo\KB 20190901 6600TF-M_Beer_LG18.wiff	5	9	3930	3930	3930	3930
	18	RESULTS_SEARCH_18_PARAMETERS_PEAKLIST_rawdatafilename		F:\Data\Beer\LG18 LG19 chymo\KB 20190901 6600TF-M_Beer_LG18.wiff	5	9	3930	3930
	19	RESULTS_SEARCH_19_PARAMETERS_PEAKLIST_rawdatafilename		F:\Data\Beer\LG18 LG19 chymo\KB 20190901 6600TF-M_Beer_LG18.wiff	5	10	3930	3930	3930	3930
	20	RESULTS_SEARCH_20_PARAMETERS_PEAKLIST_rawdatafilename		F:\Data\Beer\LG18 LG19 chymo\KB 20190901 6600TF-M_Beer_LG18.wiff	5	10	3930	3930
	21	RESULTS_SEARCH_21_PARAMETERS_PEAKLIST_rawdatafilename		F:\Data\Beer\LG18 LG19 chymo\KB 20190901 6600TF-M_Beer_LG18.wiff	5	11	3930	3930	3930	3930
	22	RESULTS_SEARCH_22_PARAMETERS_PEAKLIST_rawdatafilename		F:\Data\Beer\LG18 LG19 chymo\KB 20190901 6600TF-M_Beer_LG18.wiff	5	11	3930	3930
	23	RESULTS_SEARCH_23_PARAMETERS_PEAKLIST_rawdatafilename		F:\Data\Beer\LG18 LG19 chymo\KB 20190901 6600TF-M_Beer_LG18.wiff	5	12	3929	3929	3929	3929
	24	RESULTS_SEARCH_24_PARAMETERS_PEAKLIST_rawdatafilename		F:\Data\Beer\LG18 LG19 chymo\KB 20190901 6600TF-M_Beer_LG18.wiff	5	12	3929	3929
	25	RESULTS_SEARCH_25_PARAMETERS_PEAKLIST_rawdatafilename		F:\Data\Beer\LG18 LG19 chymo\KB 20190901 6600TF-M_Beer_LG18.wiff	5	13	3950	3950	3950	3950
	26	RESULTS_SEARCH_26_PARAMETERS_PEAKLIST_rawdatafilename		F:\Data\Beer\LG18 LG19 chymo\KB 20190901 6600TF-M_Beer_LG18.wiff	5	13	3950	3950
	27	RESULTS_SEARCH_27_PARAMETERS_PEAKLIST_rawdatafilename		F:\Data\Beer\LG18 LG19 chymo\KB 20190901 6600TF-M_Beer_LG18.wiff	5	14	3930	3930	3930	3930
	28	RESULTS_SEARCH_28_PARAMETERS_PEAKLIST_rawdatafilename		F:\Data\Beer\LG18 LG19 chymo\KB 20190901 6600TF-M_Beer_LG18.wiff	5	14	3930	3930
	29	RESULTS_SEARCH_29_PARAMETERS_PEAKLIST_rawdatafilename		F:\Data\Beer\LG18 LG19 chymo\KB 20190901 6600TF-M_Beer_LG18.wiff	5	15	3915	3915	3915	3915
	30	RESULTS_SEARCH_30_PARAMETERS_PEAKLIST_rawdatafilename		F:\Data\Beer\LG18 LG19 chymo\KB 20190901 6600TF-M_Beer_LG18.wiff	5	15	3915	3915
	31	RESULTS_SEARCH_31_PARAMETERS_PEAKLIST_rawdatafilename		F:\Data\Beer\LG18 LG19 chymo\KB 20190901 6600TF-M_Beer_LG18.wiff	5	16	3930	3930	3930	3930
	32	RESULTS_SEARCH_32_PARAMETERS_PEAKLIST_rawdatafilename		F:\Data\Beer\LG18 LG19 chymo\KB 20190901 6600TF-M_Beer_LG18.wiff	5	16	3930	3930
	33	RESULTS_SEARCH_33_PARAMETERS_PEAKLIST_rawdatafilename		F:\Data\Beer\LG18 LG19 chymo\KB 20190901 6600TF-M_Beer_LG18.wiff	5	17	3930	3930	3930	3930
	34	RESULTS_SEARCH_34_PARAMETERS_PEAKLIST_rawdatafilename		F:\Data\Beer\LG18 LG19 chymo\KB 20190901 6600TF-M_Beer_LG18.wiff	5	17	3930	3930
	35	RESULTS_SEARCH_35_PARAMETERS_PEAKLIST_rawdatafilename		F:\Data\Beer\LG18 LG19 chymo\KB 20190901 6600TF-M_Beer_LG18.wiff	5	18	3930	3930	3930	3930
	36	RESULTS_SEARCH_36_PARAMETERS_PEAKLIST_rawdatafilename		F:\Data\Beer\LG18 LG19 chymo\KB 20190901 6600TF-M_Beer_LG18.wiff	5	18	3930	3930
	37	RESULTS_SEARCH_37_PARAMETERS_PEAKLIST_rawdatafilename		F:\Data\Beer\LG18 LG19 chymo\KB 20190901 6600TF-M_Beer_LG18.wiff	5	19	3937	3937	3937	3937
	38	RESULTS_SEARCH_38_PARAMETERS_PEAKLIST_rawdatafilename		F:\Data\Beer\LG18 LG19 chymo\KB 20190901 6600TF-M_Beer_LG18.wiff	5	19	3937	3937
	39	RESULTS_SEARCH_39_PARAMETERS_PEAKLIST_rawdatafilename		F:\Data\Beer\LG18 LG19 chymo\KB 20190901 6600TF-M_Beer_LG18.wiff	5	20	3935	3935	3935	3935
	40	RESULTS_SEARCH_40_PARAMETERS_PEAKLIST_rawdatafilename		F:\Data\Beer\LG18 LG19 chymo\KB 20190901 6600TF-M_Beer_LG18.wiff	5	20	3935	3935
	41	RESULTS_SEARCH_41_PARAMETERS_PEAKLIST_rawdatafilename		F:\Data\Beer\LG18 LG19 chymo\KB 20190901 6600TF-M_Beer_LG18.wiff	5	21	3914	3914	3914	3914
	42	RESULTS_SEARCH_42_PARAMETERS_PEAKLIST_rawdatafilename		F:\Data\Beer\LG18 LG19 chymo\KB 20190901 6600TF-M_Beer_LG18.wiff	5	21	3914	3914
	43	RESULTS_SEARCH_43_PARAMETERS_PEAKLIST_rawdatafilename		F:\Data\Beer\LG18 LG19 chymo\KB 20190901 6600TF-M_Beer_LG19.wiff	6	22	3924	3924	3924	3924	6
	44	RESULTS_SEARCH_44_PARAMETERS_PEAKLIST_rawdatafilename		F:\Data\Beer\LG18 LG19 chymo\KB 20190901 6600TF-M_Beer_LG19.wiff	6	22	3924	3924
	45	RESULTS_SEARCH_45_PARAMETERS_PEAKLIST_rawdatafilename		F:\Data\Beer\LG18 LG19 chymo\KB 20190901 6600TF-M_Beer_LG19.wiff	6	23	3900	3900	3900	3900
	46	RESULTS_SEARCH_46_PARAMETERS_PEAKLIST_rawdatafilename		F:\Data\Beer\LG18 LG19 chymo\KB 20190901 6600TF-M_Beer_LG19.wiff	6	23	3900	3900
	47	RESULTS_SEARCH_47_PARAMETERS_PEAKLIST_rawdatafilename		F:\Data\Beer\LG18 LG19 chymo\KB 20190901 6600TF-M_Beer_LG19.wiff	6	24	3900	3900	3900	3900
	48	RESULTS_SEARCH_48_PARAMETERS_PEAKLIST_rawdatafilename		F:\Data\Beer\LG18 LG19 chymo\KB 20190901 6600TF-M_Beer_LG19.wiff	6	24	3900	3900
	49	RESULTS_SEARCH_49_PARAMETERS_PEAKLIST_rawdatafilename		F:\Data\Beer\LG18 LG19 chymo\KB 20190901 6600TF-M_Beer_LG19.wiff	6	25	3906	3906	3906	3906
	50	RESULTS_SEARCH_50_PARAMETERS_PEAKLIST_rawdatafilename		F:\Data\Beer\LG18 LG19 chymo\KB 20190901 6600TF-M_Beer_LG19.wiff	6	25	3906	3906
	51	RESULTS_SEARCH_51_PARAMETERS_PEAKLIST_rawdatafilename		F:\Data\Beer\LG18 LG19 chymo\KB 20190901 6600TF-M_Beer_LG19.wiff	6	26	3900	3900	3900	3900
	52	RESULTS_SEARCH_52_PARAMETERS_PEAKLIST_rawdatafilename		F:\Data\Beer\LG18 LG19 chymo\KB 20190901 6600TF-M_Beer_LG19.wiff	6	26	3900	3900
	53	RESULTS_SEARCH_53_PARAMETERS_PEAKLIST_rawdatafilename		F:\Data\Beer\LG18 LG19 chymo\KB 20190901 6600TF-M_Beer_LG19.wiff	6	27	3900	3900	3900	3900
	54	RESULTS_SEARCH_54_PARAMETERS_PEAKLIST_rawdatafilename		F:\Data\Beer\LG18 LG19 chymo\KB 20190901 6600TF-M_Beer_LG19.wiff	6	27	3900	3900
	55	RESULTS_SEARCH_55_PARAMETERS_PEAKLIST_rawdatafilename		F:\Data\Beer\LG18 LG19 chymo\KB 20190901 6600TF-M_Beer_LG19.wiff	6	28	3900	3900	3900	3900
	56	RESULTS_SEARCH_56_PARAMETERS_PEAKLIST_rawdatafilename		F:\Data\Beer\LG18 LG19 chymo\KB 20190901 6600TF-M_Beer_LG19.wiff	6	28	3900	3900
	57	RESULTS_SEARCH_57_PARAMETERS_PEAKLIST_rawdatafilename		F:\Data\Beer\LG18 LG19 chymo\KB 20190901 6600TF-M_Beer_LG19.wiff	6	29	3900	3900	3900	3900
	58	RESULTS_SEARCH_58_PARAMETERS_PEAKLIST_rawdatafilename		F:\Data\Beer\LG18 LG19 chymo\KB 20190901 6600TF-M_Beer_LG19.wiff	6	29	3900	3900
	59	RESULTS_SEARCH_59_PARAMETERS_PEAKLIST_rawdatafilename		F:\Data\Beer\LG18 LG19 chymo\KB 20190901 6600TF-M_Beer_LG19.wiff	6	30	3904	3904	3904	3904
	60	RESULTS_SEARCH_60_PARAMETERS_PEAKLIST_rawdatafilename		F:\Data\Beer\LG18 LG19 chymo\KB 20190901 6600TF-M_Beer_LG19.wiff	6	30	3904	3904
	61	RESULTS_SEARCH_61_PARAMETERS_PEAKLIST_rawdatafilename		F:\Data\Beer\LG18 LG19 chymo\KB 20190901 6600TF-M_Beer_LG19.wiff	6	31	3900	3900	3900	3900
	62	RESULTS_SEARCH_62_PARAMETERS_PEAKLIST_rawdatafilename		F:\Data\Beer\LG18 LG19 chymo\KB 20190901 6600TF-M_Beer_LG19.wiff	6	31	3900	3900
	63	RESULTS_SEARCH_63_PARAMETERS_PEAKLIST_rawdatafilename		F:\Data\Beer\LG18 LG19 chymo\KB 20190901 6600TF-M_Beer_LG19.wiff	6	32	3900	3900	3900	3900
	64	RESULTS_SEARCH_64_PARAMETERS_PEAKLIST_rawdatafilename		F:\Data\Beer\LG18 LG19 chymo\KB 20190901 6600TF-M_Beer_LG19.wiff	6	32	3900	3900
	65	RESULTS_SEARCH_65_PARAMETERS_PEAKLIST_rawdatafilename		F:\Data\Beer\LG18 LG19 chymo\KB 20190901 6600TF-M_Beer_LG19.wiff	6	33	3900	3900	3900	3900
	66	RESULTS_SEARCH_66_PARAMETERS_PEAKLIST_rawdatafilename		F:\Data\Beer\LG18 LG19 chymo\KB 20190901 6600TF-M_Beer_LG19.wiff	6	33	3900	3900
	67	RESULTS_SEARCH_67_PARAMETERS_PEAKLIST_rawdatafilename		F:\Data\Beer\LG18 LG19 chymo\KB 20190901 6600TF-M_Beer_LG19.wiff	6	34	3900	3900	3900	3900
	68	RESULTS_SEARCH_68_PARAMETERS_PEAKLIST_rawdatafilename		F:\Data\Beer\LG18 LG19 chymo\KB 20190901 6600TF-M_Beer_LG19.wiff	6	34	3900	3900
	69	RESULTS_SEARCH_69_PARAMETERS_PEAKLIST_rawdatafilename		F:\Data\Beer\LG18 LG19 chymo\KB 20190901 6600TF-M_Beer_LG19.wiff	6	35	3900	3900	3900	3900
	70	RESULTS_SEARCH_70_PARAMETERS_PEAKLIST_rawdatafilename		F:\Data\Beer\LG18 LG19 chymo\KB 20190901 6600TF-M_Beer_LG19.wiff	6	35	3900	3900
	71	RESULTS_SEARCH_71_PARAMETERS_PEAKLIST_rawdatafilename		F:\Data\Beer\LG18 LG19 chymo\KB 20190901 6600TF-M_Beer_LG19.wiff	6	36	3886	3886	3886	3886
	72	RESULTS_SEARCH_72_PARAMETERS_PEAKLIST_rawdatafilename		F:\Data\Beer\LG18 LG19 chymo\KB 20190901 6600TF-M_Beer_LG19.wiff	6	36	3886	3886
	73	RESULTS_SEARCH_73_PARAMETERS_PEAKLIST_rawdatafilename		F:\Data\Beer\LG18 LG19 chymo\KB 20190901 6600TF-M_Beer_LG19.wiff	6	37	3918	3918	3918	3918
	74	RESULTS_SEARCH_74_PARAMETERS_PEAKLIST_rawdatafilename		F:\Data\Beer\LG18 LG19 chymo\KB 20190901 6600TF-M_Beer_LG19.wiff	6	37	3918	3918
	75	RESULTS_SEARCH_75_PARAMETERS_PEAKLIST_rawdatafilename		F:\Data\Beer\LG18 LG19 chymo\KB 20190901 6600TF-M_Beer_LG19.wiff	6	38	3873	3873	3873	3873
	76	RESULTS_SEARCH_76_PARAMETERS_PEAKLIST_rawdatafilename		F:\Data\Beer\LG18 LG19 chymo\KB 20190901 6600TF-M_Beer_LG19.wiff	6	38	3873	3873
	77	RESULTS_SEARCH_77_PARAMETERS_PEAKLIST_rawdatafilename		F:\Data\Beer\KB 20200207 6600TF-M_LG-Beers-RAC_LG25-30\KB 20200207 6600TF-M_Beer LG-25b.wiff	7	39	3961	3961	3961	3961	7
	78	RESULTS_SEARCH_78_PARAMETERS_PEAKLIST_rawdatafilename		F:\Data\Beer\KB 20200207 6600TF-M_LG-Beers-RAC_LG25-30\KB 20200207 6600TF-M_Beer LG-25b.wiff	7	39	3961	3961
	79	RESULTS_SEARCH_79_PARAMETERS_PEAKLIST_rawdatafilename		F:\Data\Beer\KB 20200207 6600TF-M_LG-Beers-RAC_LG25-30\KB 20200207 6600TF-M_Beer LG-25b.wiff	7	40	3920	3920	3920	3920
	80	RESULTS_SEARCH_80_PARAMETERS_PEAKLIST_rawdatafilename		F:\Data\Beer\KB 20200207 6600TF-M_LG-Beers-RAC_LG25-30\KB 20200207 6600TF-M_Beer LG-25b.wiff	7	40	3920	3920
	81	RESULTS_SEARCH_81_PARAMETERS_PEAKLIST_rawdatafilename		F:\Data\Beer\KB 20200207 6600TF-M_LG-Beers-RAC_LG25-30\KB 20200207 6600TF-M_Beer LG-25b.wiff	7	41	3944	3944	3944	3944
	82	RESULTS_SEARCH_82_PARAMETERS_PEAKLIST_rawdatafilename		F:\Data\Beer\KB 20200207 6600TF-M_LG-Beers-RAC_LG25-30\KB 20200207 6600TF-M_Beer LG-25b.wiff	7	41	3944	3944
	83	RESULTS_SEARCH_83_PARAMETERS_PEAKLIST_rawdatafilename		F:\Data\Beer\KB 20200207 6600TF-M_LG-Beers-RAC_LG25-30\KB 20200207 6600TF-M_Beer LG-25b.wiff	7	42	3939	3939	3939	3939
	84	RESULTS_SEARCH_84_PARAMETERS_PEAKLIST_rawdatafilename		F:\Data\Beer\KB 20200207 6600TF-M_LG-Beers-RAC_LG25-30\KB 20200207 6600TF-M_Beer LG-25b.wiff	7	42	3939	3939
	85	RESULTS_SEARCH_85_PARAMETERS_PEAKLIST_rawdatafilename		F:\Data\Beer\KB 20200207 6600TF-M_LG-Beers-RAC_LG25-30\KB 20200207 6600TF-M_Beer LG-25b.wiff	7	43	3936	3936	3936	3936
	86	RESULTS_SEARCH_86_PARAMETERS_PEAKLIST_rawdatafilename		F:\Data\Beer\KB 20200207 6600TF-M_LG-Beers-RAC_LG25-30\KB 20200207 6600TF-M_Beer LG-25b.wiff	7	43	3936	3936
	87	RESULTS_SEARCH_87_PARAMETERS_PEAKLIST_rawdatafilename		F:\Data\Beer\KB 20200207 6600TF-M_LG-Beers-RAC_LG25-30\KB 20200207 6600TF-M_Beer LG-25b.wiff	7	44	3938	3938	3938	3938
	88	RESULTS_SEARCH_88_PARAMETERS_PEAKLIST_rawdatafilename		F:\Data\Beer\KB 20200207 6600TF-M_LG-Beers-RAC_LG25-30\KB 20200207 6600TF-M_Beer LG-25b.wiff	7	44	3938	3938
	89	RESULTS_SEARCH_89_PARAMETERS_PEAKLIST_rawdatafilename		F:\Data\Beer\KB 20200207 6600TF-M_LG-Beers-RAC_LG25-30\KB 20200207 6600TF-M_Beer LG-25b.wiff	7	45	3941	3941	3941	3941
	90	RESULTS_SEARCH_90_PARAMETERS_PEAKLIST_rawdatafilename		F:\Data\Beer\KB 20200207 6600TF-M_LG-Beers-RAC_LG25-30\KB 20200207 6600TF-M_Beer LG-25b.wiff	7	45	3941	3941
	91	RESULTS_SEARCH_91_PARAMETERS_PEAKLIST_rawdatafilename		F:\Data\Beer\KB 20200207 6600TF-M_LG-Beers-RAC_LG25-30\KB 20200207 6600TF-M_Beer LG-25b.wiff	7	46	3926	3926	3926	3926
	92	RESULTS_SEARCH_92_PARAMETERS_PEAKLIST_rawdatafilename		F:\Data\Beer\KB 20200207 6600TF-M_LG-Beers-RAC_LG25-30\KB 20200207 6600TF-M_Beer LG-25b.wiff	7	46	3926	3926
	93	RESULTS_SEARCH_93_PARAMETERS_PEAKLIST_rawdatafilename		F:\Data\Beer\KB 20200207 6600TF-M_LG-Beers-RAC_LG25-30\KB 20200207 6600TF-M_Beer LG-25b.wiff	7	47	3937	3937	3937	3937
	94	RESULTS_SEARCH_94_PARAMETERS_PEAKLIST_rawdatafilename		F:\Data\Beer\KB 20200207 6600TF-M_LG-Beers-RAC_LG25-30\KB 20200207 6600TF-M_Beer LG-25b.wiff	7	47	3937	3937
	95	RESULTS_SEARCH_95_PARAMETERS_PEAKLIST_rawdatafilename		F:\Data\Beer\KB 20200207 6600TF-M_LG-Beers-RAC_LG25-30\KB 20200207 6600TF-M_Beer LG-25b.wiff	7	48	3955	3955	3955	3955
	96	RESULTS_SEARCH_96_PARAMETERS_PEAKLIST_rawdatafilename		F:\Data\Beer\KB 20200207 6600TF-M_LG-Beers-RAC_LG25-30\KB 20200207 6600TF-M_Beer LG-25b.wiff	7	48	3955	3955
	97	RESULTS_SEARCH_97_PARAMETERS_PEAKLIST_rawdatafilename		F:\Data\Beer\KB 20200207 6600TF-M_LG-Beers-RAC_LG25-30\KB 20200207 6600TF-M_Beer LG-25b.wiff	7	49	3931	3931	3931	3931
	98	RESULTS_SEARCH_98_PARAMETERS_PEAKLIST_rawdatafilename		F:\Data\Beer\KB 20200207 6600TF-M_LG-Beers-RAC_LG25-30\KB 20200207 6600TF-M_Beer LG-25b.wiff	7	49	3931	3931
	99	RESULTS_SEARCH_99_PARAMETERS_PEAKLIST_rawdatafilename		F:\Data\Beer\KB 20200207 6600TF-M_LG-Beers-RAC_LG25-30\KB 20200207 6600TF-M_Beer LG-25b.wiff	7	50	3933	3933	3933	3933
	100	RESULTS_SEARCH_100_PARAMETERS_PEAKLIST_rawdatafilename		F:\Data\Beer\KB 20200207 6600TF-M_LG-Beers-RAC_LG25-30\KB 20200207 6600TF-M_Beer LG-25b.wiff	7	50	3933	3933
	101	RESULTS_SEARCH_101_PARAMETERS_PEAKLIST_rawdatafilename		F:\Data\Beer\KB 20200207 6600TF-M_LG-Beers-RAC_LG25-30\KB 20200207 6600TF-M_Beer LG-25b.wiff	7	51	3932	3932	3932	3932
	102	RESULTS_SEARCH_102_PARAMETERS_PEAKLIST_rawdatafilename		F:\Data\Beer\KB 20200207 6600TF-M_LG-Beers-RAC_LG25-30\KB 20200207 6600TF-M_Beer LG-25b.wiff	7	51	3932	3932
	103	RESULTS_SEARCH_103_PARAMETERS_PEAKLIST_rawdatafilename		F:\Data\Beer\KB 20200207 6600TF-M_LG-Beers-RAC_LG25-30\KB 20200207 6600TF-M_Beer LG-26.wiff	8	52	3907	3890	3907	3890	8
	104	RESULTS_SEARCH_104_PARAMETERS_PEAKLIST_rawdatafilename		F:\Data\Beer\KB 20200207 6600TF-M_LG-Beers-RAC_LG25-30\KB 20200207 6600TF-M_Beer LG-26.wiff	8	52	3907	3890
	105	RESULTS_SEARCH_105_PARAMETERS_PEAKLIST_rawdatafilename		F:\Data\Beer\KB 20200207 6600TF-M_LG-Beers-RAC_LG25-30\KB 20200207 6600TF-M_Beer LG-26.wiff	8	53	3900	3900	3900	3900
	106	RESULTS_SEARCH_106_PARAMETERS_PEAKLIST_rawdatafilename		F:\Data\Beer\KB 20200207 6600TF-M_LG-Beers-RAC_LG25-30\KB 20200207 6600TF-M_Beer LG-26.wiff	8	53	3900	3900
	107	RESULTS_SEARCH_107_PARAMETERS_PEAKLIST_rawdatafilename		F:\Data\Beer\KB 20200207 6600TF-M_LG-Beers-RAC_LG25-30\KB 20200207 6600TF-M_Beer LG-26.wiff	8	54	3929	3929	3929	3929
	108	RESULTS_SEARCH_108_PARAMETERS_PEAKLIST_rawdatafilename		F:\Data\Beer\KB 20200207 6600TF-M_LG-Beers-RAC_LG25-30\KB 20200207 6600TF-M_Beer LG-26.wiff	8	54	3929	3929
	109	RESULTS_SEARCH_109_PARAMETERS_PEAKLIST_rawdatafilename		F:\Data\Beer\KB 20200207 6600TF-M_LG-Beers-RAC_LG25-30\KB 20200207 6600TF-M_Beer LG-26.wiff	8	55	3900	3900	3900	3900
	110	RESULTS_SEARCH_110_PARAMETERS_PEAKLIST_rawdatafilename		F:\Data\Beer\KB 20200207 6600TF-M_LG-Beers-RAC_LG25-30\KB 20200207 6600TF-M_Beer LG-26.wiff	8	55	3900	3900
	111	RESULTS_SEARCH_111_PARAMETERS_PEAKLIST_rawdatafilename		F:\Data\Beer\KB 20200207 6600TF-M_LG-Beers-RAC_LG25-30\KB 20200207 6600TF-M_Beer LG-26.wiff	8	56	3908	3908	3908	3908
	112	RESULTS_SEARCH_112_PARAMETERS_PEAKLIST_rawdatafilename		F:\Data\Beer\KB 20200207 6600TF-M_LG-Beers-RAC_LG25-30\KB 20200207 6600TF-M_Beer LG-26.wiff	8	56	3908	3908
	113	RESULTS_SEARCH_113_PARAMETERS_PEAKLIST_rawdatafilename		F:\Data\Beer\KB 20200207 6600TF-M_LG-Beers-RAC_LG25-30\KB 20200207 6600TF-M_Beer LG-26.wiff	8	57	3885	3885	3885	3885
	114	RESULTS_SEARCH_114_PARAMETERS_PEAKLIST_rawdatafilename		F:\Data\Beer\KB 20200207 6600TF-M_LG-Beers-RAC_LG25-30\KB 20200207 6600TF-M_Beer LG-26.wiff	8	57	3885	3885
	115	RESULTS_SEARCH_115_PARAMETERS_PEAKLIST_rawdatafilename		F:\Data\Beer\KB 20200207 6600TF-M_LG-Beers-RAC_LG25-30\KB 20200207 6600TF-M_Beer LG-26.wiff	8	58	3897	3897	3897	3897
	116	RESULTS_SEARCH_116_PARAMETERS_PEAKLIST_rawdatafilename		F:\Data\Beer\KB 20200207 6600TF-M_LG-Beers-RAC_LG25-30\KB 20200207 6600TF-M_Beer LG-26.wiff	8	58	3897	3897
	117	RESULTS_SEARCH_117_PARAMETERS_PEAKLIST_rawdatafilename		F:\Data\Beer\KB 20200207 6600TF-M_LG-Beers-RAC_LG25-30\KB 20200207 6600TF-M_Beer LG-26.wiff	8	59	3924	3924	3924	3924
	118	RESULTS_SEARCH_118_PARAMETERS_PEAKLIST_rawdatafilename		F:\Data\Beer\KB 20200207 6600TF-M_LG-Beers-RAC_LG25-30\KB 20200207 6600TF-M_Beer LG-26.wiff	8	59	3924	3924
	119	RESULTS_SEARCH_119_PARAMETERS_PEAKLIST_rawdatafilename		F:\Data\Beer\KB 20200207 6600TF-M_LG-Beers-RAC_LG25-30\KB 20200207 6600TF-M_Beer LG-26.wiff	8	60	3903	3903	3903	3903
	120	RESULTS_SEARCH_120_PARAMETERS_PEAKLIST_rawdatafilename		F:\Data\Beer\KB 20200207 6600TF-M_LG-Beers-RAC_LG25-30\KB 20200207 6600TF-M_Beer LG-26.wiff	8	60	3903	3903
	121	RESULTS_SEARCH_121_PARAMETERS_PEAKLIST_rawdatafilename		F:\Data\Beer\KB 20200207 6600TF-M_LG-Beers-RAC_LG25-30\KB 20200207 6600TF-M_Beer LG-26.wiff	8	61	3879	3879	3879	3879
	122	RESULTS_SEARCH_122_PARAMETERS_PEAKLIST_rawdatafilename		F:\Data\Beer\KB 20200207 6600TF-M_LG-Beers-RAC_LG25-30\KB 20200207 6600TF-M_Beer LG-26.wiff	8	61	3879	3879
	123	RESULTS_SEARCH_123_PARAMETERS_PEAKLIST_rawdatafilename		F:\Data\Beer\KB 20200207 6600TF-M_LG-Beers-RAC_LG25-30\KB 20200207 6600TF-M_Beer LG-26.wiff	8	62	3921	3921	3921	3921
	124	RESULTS_SEARCH_124_PARAMETERS_PEAKLIST_rawdatafilename		F:\Data\Beer\KB 20200207 6600TF-M_LG-Beers-RAC_LG25-30\KB 20200207 6600TF-M_Beer LG-26.wiff	8	62	3921	3921
	125	RESULTS_SEARCH_125_PARAMETERS_PEAKLIST_rawdatafilename		F:\Data\Beer\KB 20200207 6600TF-M_LG-Beers-RAC_LG25-30\KB 20200207 6600TF-M_Beer LG-26.wiff	8	63	3887	3887	3887	3887
	126	RESULTS_SEARCH_126_PARAMETERS_PEAKLIST_rawdatafilename		F:\Data\Beer\KB 20200207 6600TF-M_LG-Beers-RAC_LG25-30\KB 20200207 6600TF-M_Beer LG-26.wiff	8	63	3887	3887
	127	RESULTS_SEARCH_127_PARAMETERS_PEAKLIST_rawdatafilename		F:\Data\Beer\KB 20200207 6600TF-M_LG-Beers-RAC_LG25-30\KB 20200207 6600TF-M_Beer LG-26.wiff	8	64	3894	3894	3894	3894
	128	RESULTS_SEARCH_128_PARAMETERS_PEAKLIST_rawdatafilename		F:\Data\Beer\KB 20200207 6600TF-M_LG-Beers-RAC_LG25-30\KB 20200207 6600TF-M_Beer LG-26.wiff	8	64	3894	3894
	129	RESULTS_SEARCH_129_PARAMETERS_PEAKLIST_rawdatafilename		F:\Data\Beer\KB 20200207 6600TF-M_LG-Beers-RAC_LG25-30\KB 20200207 6600TF-M_Beer LG-27.wiff	9	65	3886	3886	3886	3886	9
	130	RESULTS_SEARCH_130_PARAMETERS_PEAKLIST_rawdatafilename		F:\Data\Beer\KB 20200207 6600TF-M_LG-Beers-RAC_LG25-30\KB 20200207 6600TF-M_Beer LG-27.wiff	9	65	3886	3886
	131	RESULTS_SEARCH_131_PARAMETERS_PEAKLIST_rawdatafilename		F:\Data\Beer\KB 20200207 6600TF-M_LG-Beers-RAC_LG25-30\KB 20200207 6600TF-M_Beer LG-27.wiff	9	66	3860	3860	3860	3860
	132	RESULTS_SEARCH_132_PARAMETERS_PEAKLIST_rawdatafilename		F:\Data\Beer\KB 20200207 6600TF-M_LG-Beers-RAC_LG25-30\KB 20200207 6600TF-M_Beer LG-27.wiff	9	66	3860	3860
	133	RESULTS_SEARCH_133_PARAMETERS_PEAKLIST_rawdatafilename		F:\Data\Beer\KB 20200207 6600TF-M_LG-Beers-RAC_LG25-30\KB 20200207 6600TF-M_Beer LG-27.wiff	9	67	3887	3887	3887	3887
	134	RESULTS_SEARCH_134_PARAMETERS_PEAKLIST_rawdatafilename		F:\Data\Beer\KB 20200207 6600TF-M_LG-Beers-RAC_LG25-30\KB 20200207 6600TF-M_Beer LG-27.wiff	9	67	3887	3887
	135	RESULTS_SEARCH_135_PARAMETERS_PEAKLIST_rawdatafilename		F:\Data\Beer\KB 20200207 6600TF-M_LG-Beers-RAC_LG25-30\KB 20200207 6600TF-M_Beer LG-27.wiff	9	68	3861	3861	3861	3861
	136	RESULTS_SEARCH_136_PARAMETERS_PEAKLIST_rawdatafilename		F:\Data\Beer\KB 20200207 6600TF-M_LG-Beers-RAC_LG25-30\KB 20200207 6600TF-M_Beer LG-27.wiff	9	68	3861	3861
	137	RESULTS_SEARCH_137_PARAMETERS_PEAKLIST_rawdatafilename		F:\Data\Beer\KB 20200207 6600TF-M_LG-Beers-RAC_LG25-30\KB 20200207 6600TF-M_Beer LG-27.wiff	9	69	3871	3871	3871	3871
	138	RESULTS_SEARCH_138_PARAMETERS_PEAKLIST_rawdatafilename		F:\Data\Beer\KB 20200207 6600TF-M_LG-Beers-RAC_LG25-30\KB 20200207 6600TF-M_Beer LG-27.wiff	9	69	3871	3871
	139	RESULTS_SEARCH_139_PARAMETERS_PEAKLIST_rawdatafilename		F:\Data\Beer\KB 20200207 6600TF-M_LG-Beers-RAC_LG25-30\KB 20200207 6600TF-M_Beer LG-27.wiff	9	70	3868	3868	3868	3868
	140	RESULTS_SEARCH_140_PARAMETERS_PEAKLIST_rawdatafilename		F:\Data\Beer\KB 20200207 6600TF-M_LG-Beers-RAC_LG25-30\KB 20200207 6600TF-M_Beer LG-27.wiff	9	70	3868	3868

## Sheet: Curated Metadata
Group file metadata term	Metadata Description (of raw extracted item)	Use Partial Match	Term in Stream	Derived (Calculated)	Value	Validation check/comments	Conversion type, if done	Conversion factor		Metadata Category	Metadata Description of Final Metadata Item (converted manually, if applicable)	Value
	Group filename			1						Attributes - General	Group filename	Table S2.group
RESULTS_SEARCH_1_PARAMETERS_PARAGON_METHOD_SETTINGS_UI_START_TIME	Start date		1		2023-02-22 10:41:28					Attributes - General	Start date	2023-02-22 10:41:28
RESULTS_SEARCH_STAT_search_begin_time_clock	Start time		1		02/22/2023 10:41:28					Attributes - General	Start time	02/22/2023 10:41:28
RESULTS_SEARCH_1_PARAMETERS_PARAGON_METHOD_SETTINGS_UI_USER_NAME	User name		1		XHD91901223\ECU					Attributes - General	User name	XHD91901223\ECU
RESULTS_SEARCH_1_xml:id	Internal search identifier number		1	1						Attributes - General	Internal search identifier number
PARAMETERS_PEAKLIST_original_count				1						Attributes - Input data	Number of spectra in search	270087
PARAMETERS_PEAKLIST_count				1						Attributes - Input data	Number of non-empty spectra in search	270069
PARAMETERS_PEAKLIST_filenumber	Number of input files	1	1	1	9					Attributes - Input data	Number of input files	9
RESULTS_SEARCH_1_PARAMETERS_PARAGON_METHOD_SETTINGS_UI_SAMPLE_TYPE	Sample Type		1		Identification					Parameters - User settings	Sample Type	Identification
RESULTS_SEARCH_1_PARAMETERS_PARAGON_METHOD_SETTINGS_UI_CYS_ALKYLATION	Cysteine Alkylation		1		Iodoacetamide					Parameters - User settings	Cysteine Alkylation	Iodoacetamide
RESULTS_SEARCH_1_PARAMETERS_PARAGON_METHOD_SETTINGS_UI_DIGESTION	Digestion		1		Chymotrypsin					Parameters - User settings	Digestion	Chymotrypsin
RESULTS_SEARCH_1_PARAMETERS_PARAGON_METHOD_SETTINGS_UI_SPECIAL_FACTOR	Special Factors									Parameters - User settings	Special Factors
RESULTS_SEARCH_1_PARAMETERS_PARAGON_METHOD_SETTINGS_UI_INSTRUMENT	Instrument		1		TripleTOF 6600					Parameters - User settings	Instrument	TripleTOF 6600
RESULTS_SEARCH_1_PARAMETERS_PARAGON_METHOD_SETTINGS_UI_SPECIES	Species									Parameters - User settings	Species
RESULTS_SEARCH_1_PARAMETERS_PARAGON_METHOD_SETTINGS_UI_SEARCH_EFFORT	Search Effort		1		Thorough					Parameters - User settings	Search Effort	Thorough
RESULTS_SEARCH_1_PARAMETERS_PARAGON_METHOD_SETTINGS_UI_ID_FOCUS	ID Focus		1		Biological modifications					Parameters - User settings	ID Focus	Biological modifications
RESULTS_SEARCH_1_PARAMETERS_PARAGON_METHOD_SETTINGS_UI_MIN_UNUSED_PROTSCORE	Minimum Unused ProtScore		1		0.0458					Parameters - User settings	Minimum Unused ProtScore	0.0458
RESULTS_SEARCH_1_PARAMETERS_PARAGON_METHOD_SETTINGS_UI_PSPEP	FDR Analysis		1		TRUE		Logical to English			Parameters - User settings	FDR Analysis	Yes
	Quantitation						Logical to English			Parameters - User settings	Quantitation
RESULTS_SEARCH_1_PARAMETERS_QUANT_TYPE_background_correction	Background Correction		1		FALSE		Logical to English			Parameters - User settings	Background Correction	No
RESULTS_SEARCH_1_PARAMETERS_QUANT_TYPE_bias_correction	Bias Correction		1		TRUE		Logical to English			Parameters - User settings	Bias Correction	Yes
	Channel to use as denominator in ratios									Parameters - User settings	Channel to use as denominator in ratios
RESULTS_SEARCH_1_PARAMETERS_chemical_data_edited	Modified Data Dictionary or Parameter Translation		1		TRUE		Logical to English			Parameters - User settings	Modified Data Dictionary or Parameter Translation	Yes
RESULTS_SEARCH_1_PARAMETERS_FASTA_filename	Database filename		1		C:\AB SCIEX\ProteinPilot Data\SearchDatabases\UP_20230221_Poacea_clean_crap.fasta					Attributes - Search database	Database filename	C:\AB SCIEX\ProteinPilot Data\SearchDatabases\UP_20230221_Poacea_clean_crap.fasta
				1						Attributes - Search database	Number of Proteins in Database	2242616
RESULTS_SEARCH_STAT_num_proteins	Number of proteins searched		1		4485232					Attributes - Search database	Number of proteins searched	4485232
				1						Attributes - Search database	Number of Residues in Database	795725525
RESULTS_SEARCH_STAT_num_residues	Number of residues searched		1		1591451050					Attributes - Search database	Number of residues searched	1591451050
RESULTS_SEARCH_STAT_computer_memory	RAM (MB)		1		65210					Attributes - Hardware	RAM (MB)	65210
RESULTS_SEARCH_STAT_computer_name	Computer name		1		XHD91901223					Attributes - Hardware	Computer name	XHD91901223
RESULTS_SEARCH_STAT_number_cores	Number of cores in computer		1		18					Attributes - Hardware	Number of cores in computer	18
RESULTS_SEARCH_STAT_number_processors	Number of threads (double cores if hyperthreading on)		1		36					Attributes - Hardware	Number of threads (double cores if hyperthreading on)	36
RESULTS_SEARCH_STAT_number_licensed_tasks	Number of cores licensed to use		1		16					Attributes - Software environment	Number of cores licensed to use	16
RESULTS_SEARCH_STAT_os	Operating system		1		Windows 10 Pro for Workstations (6.2.9200)					Attributes - Software environment	Operating system	Windows 10 Pro for Workstations (6.2.9200)
RESULTS_SEARCH_1_PARAMETERS_VERSION	ProteinPilot Software Version		1		5.0.3.0, 5313					Attributes - Software environment	ProteinPilot Software Version	5.0.3.0, 5313
RESULTS_SEARCH_1_PARAMETERS_PARAGON_VERSION	Paragon Algorithm Version		1		5.0.3.0, 5312					Attributes - Software environment	Paragon Algorithm Version	5.0.3.0, 5312
RESULTS_SEARCH_1_PARAMETERS_APPLICATION	Application name		1		ProteinPilot(tm) Software					Attributes - Software environment	Application name	ProteinPilot(tm) Software
RESULTS_GROUPRESULTSUMMARY_1_confidence	Confidence of first row in summary statistics ID statistics		1		0.99		Fraction to %	100		Statistics - Protein Summary Table	Percent Confidence of first row in Summary Statistics ID Statistics	99
RESULTS_GROUPRESULTSUMMARY_1_distinctpeptides	Distinct peptides associated with 99% confidence proteins		1		1292					Statistics - Protein Summary Table	Distinct peptides associated with 99% confidence proteins	1292
RESULTS_GROUPRESULTSUMMARY_1_proteinsbeforegroupping	Proteins before grouping (99% confidence)		1		2611					Statistics - Protein Summary Table	Proteins before grouping (99% confidence)	2611
RESULTS_GROUPRESULTSUMMARY_1_proteinsidentified	Proteins detected (99% confidence)		1		67					Statistics - Protein Summary Table	Proteins detected (99% confidence)	67
RESULTS_GROUPRESULTSUMMARY_1_spectraidentified	Spectra associated with 99% confidence proteins		1		6244					Statistics - Protein Summary Table	Spectra associated with 99% confidence proteins	6244
RESULTS_GROUPRESULTSUMMARY_2_confidence	Confidence of second row in Summary Statistics ID statistics		1		0.95		Fraction to %	100		Statistics - Protein Summary Table	Percent Confidence of first row in Summary Statistics ID Statistics	95
RESULTS_GROUPRESULTSUMMARY_2_distinctpeptides	Distinct peptides associated with 95% confidence proteins		1		1387					Statistics - Protein Summary Table	Distinct peptides associated with 95% confidence proteins	1387
RESULTS_GROUPRESULTSUMMARY_2_proteinsbeforegroupping	Proteins before grouping (95% confidence)		1		3976					Statistics - Protein Summary Table	Proteins before grouping (95% confidence)	3976
RESULTS_GROUPRESULTSUMMARY_2_proteinsidentified	Proteins detected (95% confidence)		1		135					Statistics - Protein Summary Table	Proteins detected (95% confidence)	135
RESULTS_GROUPRESULTSUMMARY_2_spectraidentified	Spectra associated with 95% confidence proteins		1		6449					Statistics - Protein Summary Table	Spectra associated with 95% confidence proteins	6449
RESULTS_GROUPRESULTSUMMARY_3_confidence	Confidence of third row in summary statistics ID statistics		1		0.66		Fraction to %	100		Statistics - Protein Summary Table	Percent Confidence of first row in Summary Statistics ID Statistics	66
RESULTS_GROUPRESULTSUMMARY_3_distinctpeptides	Distinct peptides associated with 66% confidence proteins		1		1428					Statistics - Protein Summary Table	Distinct peptides associated with 66% confidence proteins	1428
RESULTS_GROUPRESULTSUMMARY_3_proteinsbeforegroupping	Proteins before grouping (66% confidence)		1		4249					Statistics - Protein Summary Table	Proteins before grouping (66% confidence)	4249
RESULTS_GROUPRESULTSUMMARY_3_proteinsidentified	Proteins detected (66% confidence)		1		157					Statistics - Protein Summary Table	Proteins detected (66% confidence)	157
RESULTS_GROUPRESULTSUMMARY_3_spectraidentified	Spectra associated with 66% confidence proteins		1		6528					Statistics - Protein Summary Table	Spectra associated with 66% confidence proteins	6528
RESULTS_GROUPRESULTSUMMARY_4_confidence	Confidence of fourth row in Summary Statistics ID statistics		1		0.100088		Fraction to %	100		Statistics - Protein Summary Table	Percent Confidence of first row in Summary Statistics ID Statistics	10.0088
RESULTS_GROUPRESULTSUMMARY_4_distinctpeptides	Distinct peptides associated with 10% confidence proteins		1		1537					Statistics - Protein Summary Table	Distinct peptides associated with 10% confidence proteins	1537
RESULTS_GROUPRESULTSUMMARY_4_proteinsbeforegroupping	Proteins before grouping (10% confidence)		1		5735					Statistics - Protein Summary Table	Proteins before grouping (10% confidence)	5735
RESULTS_GROUPRESULTSUMMARY_4_proteinsidentified	Proteins detected (10% confidence)		1		244					Statistics - Protein Summary Table	Proteins detected (10% confidence)	244
RESULTS_GROUPRESULTSUMMARY_4_spectraidentified	Spectra associated with 10% confidence proteins		1		6749					Statistics - Protein Summary Table	Spectra associated with 10% confidence proteins	6749
PARAMETERS_PEAKLIST_partnumber	Number of segments the input data are broken into	1	1	1	70					Parameters - Search Dimension Factors	Number of segments the input data are broken into	70
				1						Parameters - Search Dimension Factors	Number of searches per segment (2 for Thorough, 1 for Rapid)	2
				1						Parameters - Search Dimension Factors	Number of apparent sub-searches in group file	140
RESULTS_SEARCH_1_PARAMETERS_do_reverse_search	Do reversed search		1		TRUE					Parameters - Search Dimension Factors	Do reversed search	TRUE
RESULTS_SEARCH_1_PARAMETERS_QUANT_TYPE_separate_searches	Do separate searches for each plex in MS1 quantitation		1		FALSE					Parameters - Search Dimension Factors	Do separate searches for each plex in MS1 quantitation	FALSE
RESULTS_SEARCH_1_PARAMETERS_maxresults	Maximum number of hypotheses to keep per spectrum		1		15					Parameters - Search Dimension Factors	Maximum number of hypotheses to keep per spectrum	15
RESULTS_SEARCH_1_PARAMETERS_MSTOLERANCE_type	MS1 initial mass error tolerance type		1		dalton					Parameters - Identification - Mass accuracy	MS1 initial mass error tolerance type	dalton
RESULTS_SEARCH_1_PARAMETERS_MSTOLERANCE_value	MS1 initial mass error tolerance value		1		0.05					Parameters - Identification - Mass accuracy	MS1 initial mass error tolerance value	0.05
RESULTS_SEARCH_1_PARAMETERS_MSMSTOLERANCE_type	MS2 initial mass error tolerance type		1		dalton					Parameters - Identification - Mass accuracy	MS2 initial mass error tolerance type	dalton
RESULTS_SEARCH_1_PARAMETERS_MSMSTOLERANCE_value	MS2 initial mass error tolerance value		1		0.1					Parameters - Identification - Mass accuracy	MS2 initial mass error tolerance value	0.1
RESULTS_SEARCH_1_PARAMETERS_MS_STANDARD_DEVIATION_type	MS1 final mass error standard deviation type		1		dalton					Parameters - Identification - Mass accuracy	MS1 final mass error standard deviation type	dalton
RESULTS_SEARCH_1_PARAMETERS_MS_STANDARD_DEVIATION_value	MS1 final mass error standard deviation value		1		0.0011					Parameters - Identification - Mass accuracy	MS1 final mass error standard deviation value	0.0011
RESULTS_SEARCH_1_PARAMETERS_MSMS_STANDARD_DEVIATION_type	MS2 final mass error standard deviation type		1		dalton					Parameters - Identification - Mass accuracy	MS2 final mass error standard deviation type	dalton
RESULTS_SEARCH_1_PARAMETERS_MSMS_STANDARD_DEVIATION_value	MS2 final mass error standard deviation value		1		0.01					Parameters - Identification - Mass accuracy	MS2 final mass error standard deviation value	0.01
RESULTS_SEARCH_1_PARAMETERS_do_multiprecursor_search	Use multi-precursor search function		1		TRUE					Parameters - Identification - Multi-precursor search	Use multi-precursor search function	TRUE
RESULTS_SEARCH_1_PARAMETERS_MAX_PRECURSORS_FRAGLET	Maximum number of different precursor masses to try to match to in the Fraglet stage when doing multi-precursor search		1		5					Parameters - Identification - Multi-precursor search	Maximum number of different precursor masses to try to match to in the Fraglet stage when doing multi-precursor search	5
RESULTS_SEARCH_1_PARAMETERS_PRECURSORS_DR_FRAGLET	Maximum dynamic range gap of secondary precursors vs primary precursor in the Fraglet stage when doing multi-precursor search		1		10					Parameters - Identification - Multi-precursor search	Maximum dynamic range gap of secondary precursors vs primary precursor in the Fraglet stage when doing multi-precursor search	10
RESULTS_SEARCH_1_PARAMETERS_MAX_PRECURSORS_TAGLET	Maximum number of different precursor masses to try to match to in the Taglet stage when doing multi-precursor search		1		1					Parameters - Identification - Multi-precursor search	Maximum number of different precursor masses to try to match to in the Taglet stage when doing multi-precursor search	1
RESULTS_SEARCH_1_PARAMETERS_PRECURSORS_DR_TAGLET	Maximum dynamic range gap of secondary precursors vs primary precursor in the Taglet stage when doing multi-precursor search		1		3					Parameters - Identification - Multi-precursor search	Maximum dynamic range gap of secondary precursors vs primary precursor in the Taglet stage when doing multi-precursor search	3
RESULTS_SEARCH_1_PARAMETERS_DEFAULT_CHARGE_STATE_1_charge	First charge state to consider when precursor z is not determined		1		2					Parameters - Identification - Charge ambiguity	First charge state to consider when precursor z is not determined	2
RESULTS_SEARCH_1_PARAMETERS_DEFAULT_CHARGE_STATE_1_probability	Probability of first charge state to consider when precursor z is not determined		1		1					Parameters - Identification - Charge ambiguity	Probability of first charge state to consider when precursor z is not determined	1
RESULTS_SEARCH_1_PARAMETERS_DEFAULT_CHARGE_STATE_2_charge	Second charge state to consider when precursor z is not determined		1		3					Parameters - Identification - Charge ambiguity	Second charge state to consider when precursor z is not determined	3
RESULTS_SEARCH_1_PARAMETERS_DEFAULT_CHARGE_STATE_2_probability	Probability of second charge state to consider when precursor z is not determined		1		1					Parameters - Identification - Charge ambiguity	Probability of second charge state to consider when precursor z is not determined	1
RESULTS_SEARCH_1_PARAMETERS_DEFAULT_CHARGE_STATE_3_charge	Third charge state to consider when precursor z is not determined		1		4					Parameters - Identification - Charge ambiguity	Third charge state to consider when precursor z is not determined	4
RESULTS_SEARCH_1_PARAMETERS_DEFAULT_CHARGE_STATE_3_probability	Probability of third charge state to consider when precursor z is not determined		1		1					Parameters - Identification - Charge ambiguity	Probability of third charge state to consider when precursor z is not determined	1
RESULTS_SEARCH_1_PARAMETERS_DEFAULT_CHARGE_STATE_4_charge	Fourth charge state to consider when precursor z is not determined									Parameters - Identification - Charge ambiguity	Fourth charge state to consider when precursor z is not determined
RESULTS_SEARCH_1_PARAMETERS_DEFAULT_CHARGE_STATE_4_probability	Probability of fourth charge state to consider when precursor z is not determined									Parameters - Identification - Charge ambiguity	Probability of fourth charge state to consider when precursor z is not determined
RESULTS_SEARCH_1_PARAMETERS_PROGROUP_bayesconfidencecalclulation	Use Bayesian protein confidence calculation		1		TRUE					Parameters - Protein Grouping	Use Bayesian protein confidence calculation	TRUE
RESULTS_SEARCH_1_PARAMETERS_PROGROUP_calibrateconfidence	Use peptide FDR analysis to recalibrate peptide confidences		1		TRUE					Parameters - Protein Grouping	Use peptide FDR analysis to recalibrate peptide confidences	TRUE
RESULTS_SEARCH_1_PARAMETERS_PROGROUP_focusingintersection	In mid-Pro Group, minimum Intersection ProtScore to be in Same Group		1		4					Parameters - Protein Grouping	In mid-Pro Group, minimum Intersection ProtScore to be in Same Group	4
RESULTS_SEARCH_1_PARAMETERS_PROGROUP_focusingminunusedprotscore	In mid-Pro Group, minimum Unused ProtScore to keep a Group		1		0.1					Parameters - Protein Grouping	In mid-Pro Group, minimum Unused ProtScore to keep a Group	0.1
RESULTS_SEARCH_1_PARAMETERS_PROGROUP_focusingsubsetcutoff	In mid-Pro Group, keep competitor proteins with ProtScore units from winner		1		6					Parameters - Protein Grouping	In mid-Pro Group, keep competitor proteins with ProtScore units from winner	6
RESULTS_SEARCH_1_PARAMETERS_PROGROUP_intersection	In final Pro Group, minimum Intersection ProtScore to be in same group		1		1.3					Parameters - Protein Grouping	In final Pro Group, minimum Intersection ProtScore to be in same group	1.3
RESULTS_SEARCH_1_PARAMETERS_PROGROUP_minunusedprotscore	In final Pro Group, minimum Unused ProtScore to keep a group		1		0.0458					Parameters - Protein Grouping	In final Pro Group, minimum Unused ProtScore to keep a group	0.0458
RESULTS_SEARCH_1_PARAMETERS_PROGROUP_subsetcutoff	In final Pro Group, keep competitor proteins with ProtScore units from winner		1		2					Parameters - Protein Grouping	In final Pro Group, keep competitor proteins with ProtScore units from winner	2
RESULTS_SEARCH_1_PARAMETERS_QUANT_TYPE_background_correction	Do isobaric quant background correction algorithm		1		FALSE					Parameters - Quantitation - processing	Do isobaric quant background correction algorithm	FALSE
RESULTS_SEARCH_1_PARAMETERS_QUANT_TYPE_bias_correction	Normalize the central tendency of protein ratios to be unity		1		TRUE					Parameters - Quantitation - processing	Normalize the central tendency of protein ratios to be unity	TRUE
RESULTS_SEARCH_1_PARAMETERS_QUANT_TYPE_median_statistic	Compute protein-level ratios from the median of peptide ratios		1		TRUE					Parameters - Quantitation - processing	Compute protein-level ratios from the median of peptide ratios	TRUE
RESULTS_SEARCH_1_PARAMETERS_QUANT_TYPE_quant_threshold	Quant threshold setting no longer used		1		-1					Parameters - Quantitation - processing	Quant threshold setting no longer used	-1
RESULTS_SEARCH_1_PARAMETERS_QUANT_TYPE_quant_threshold_sn	Use measures for quantitation if signal to noise is greater than		1		9					Parameters - Quantitation - processing	Use measures for quantitation if signal to noise is greater than	9
RESULTS_SEARCH_1_PARAMETERS_max_quant_labels	Maximum number of labels allowed on a peptide for it to be used for quantitation		1		35					Parameters - Quantitation - curation	Maximum number of labels allowed on a peptide for it to be used for quantitation	35
RESULTS_SEARCH_1_PARAMETERS_QUANT_TYPE_keep_extreme_peptides_over_fraction	Include extreme ratios in the protein ratio calculation if the fraction of peptides from a protein having extreme ratios is greater than		1		0					Parameters - Quantitation - curation	Include extreme ratios in the protein ratio calculation if the fraction of peptides from a protein having extreme ratios is greater than	0
RESULTS_SEARCH_1_PARAMETERS_QUANT_TYPE_low_confidence_check	Exclude quantitation data if identification confidence does not pass a threshold value		1		TRUE					Parameters - Quantitation - curation	Exclude quantitation data if identification confidence does not pass a threshold value	TRUE
RESULTS_SEARCH_1_PARAMETERS_QUANT_TYPE_low_intensity_check	Exclude quantitation data if a minimum intensity is not passed		1		TRUE					Parameters - Quantitation - curation	Exclude quantitation data if a minimum intensity is not passed	TRUE
RESULTS_SEARCH_1_PARAMETERS_QUANT_TYPE_mod_check	Exclude quantitation data based on discordant peptide logic		1		TRUE					Parameters - Quantitation - curation	Exclude quantitation data based on discordant peptide logic	TRUE
RESULTS_SEARCH_1_PARAMETERS_QUANT_TYPE_shared_msms_check	Exclude quantitation data using sharing logic		1		TRUE					Parameters - Quantitation - curation	Exclude quantitation data using sharing logic	TRUE
RESULTS_SEARCH_1_PARAMETERS_PROGROUP_unusedprotscorethresholdforexcludingothersfromquant	Minimum protein confidence to consider a protein confident and capable of excluding spectra as shared		1		1.3					Parameters - Quantitation - curation	Minimum protein confidence to consider a protein confident and capable of excluding spectra as shared	1.3
RESULTS_SEARCH_1_PARAMETERS_PROGROUP_confidencepercentthresholdforexcludingothersfromquant	Minimum peptide percent confidence from a confident protein to consider a spectrum shared		1		15					Parameters - Quantitation - curation	Minimum peptide percent confidence from a confident protein to consider a spectrum shared	15
RESULTS_SEARCH_1_PARAMETERS_PROGROUP_confidencepercentthresholdforincludingselfinquant	Minimum peptide confidence to be used for quantitation		1		15					Parameters - Quantitation - curation	Minimum peptide confidence to be used for quantitation	15
RESULTS_SEARCH_1_PARAMETERS_PROGROUP_autodiscordantpeptidethreshold	Consider a peptide discordant if joint feature probability less than		1		0.3					Parameters - Quantitation - curation	Consider a peptide discordant if joint feature probability less than	0.3
RESULTS_SEARCH_1_PARAMETERS_PROGROUP_compresspeptides	Show results only for distinct peptides, suppressing redundancy		1		FALSE					Parameters - Non-functional	Show results only for distinct peptides, suppressing redundancy	FALSE
RESULTS_SEARCH_1_PARAMETERS_PROGROUP_donotstoremspeaklists	Do not store MS1 level data		1		FALSE					Parameters - Non-functional	Do not store MS1 level data	FALSE
RESULTS_SEARCH_STAT_search_begin_time_clock	Start time - Search		1		02/22/2023 10:41:28					Statistics - Processing Times - Start&Stop Clock Times	Start time - Search	02/22/2023 10:41:28
RESULTS_SEARCH_STAT_search_end_time_clock	End time - Search		1		02/24/2023 07:37:17					Statistics - Processing Times - Start&Stop Clock Times	End time - Search	02/24/2023 07:37:17
RESULTS_SEARCH_STAT_stage_searching_begin_time_clock	Start time - Identification algorithm stages		1		02/22/2023 17:48:04					Statistics - Processing Times - Start&Stop Clock Times	Start time - Identification algorithm stages	02/22/2023 17:48:04
RESULTS_SEARCH_STAT_stage_searching_end_time_clock	End time - Identification algorithm stages		1		02/24/2023 07:35:16					Statistics - Processing Times - Start&Stop Clock Times	End time - Identification algorithm stages	02/24/2023 07:35:16
RESULTS_SEARCH_STAT_stage_signal_processing_begin_time_clock	Start time - Signal processing stage		1		02/22/2023 10:41:28					Statistics - Processing Times - Start&Stop Clock Times	Start time - Signal processing stage	02/22/2023 10:41:28
RESULTS_SEARCH_STAT_stage_signal_processing_end_time_clock	End time - Signal processing stage		1		02/22/2023 17:47:09					Statistics - Processing Times - Start&Stop Clock Times	End time - Signal processing stage	02/22/2023 17:47:09
RESULTS_SEARCH_STAT_stage_waiting_begin_time_clock	Start time - Waiting stage		1		02/22/2023 17:47:09					Statistics - Processing Times - Start&Stop Clock Times	Start time - Waiting stage	02/22/2023 17:47:09
RESULTS_SEARCH_STAT_stage_waiting_end_time_clock	End time - Waiting stage		1		02/22/2023 17:48:04					Statistics - Processing Times - Start&Stop Clock Times	End time - Waiting stage	02/22/2023 17:48:04
RESULTS_SEARCH_STAT_task_fraglet_exe_begin_time_clock	Start time - Fraglet Algorithm search stage		1		02/23/2023 08:15:46					Statistics - Processing Times - Start&Stop Clock Times	Start time - Fraglet Algorithm search stage	02/23/2023 08:15:46
RESULTS_SEARCH_STAT_task_fraglet_exe_end_time_clock	End time - Fraglet Algorithm search stage		1		02/24/2023 06:22:17					Statistics - Processing Times - Start&Stop Clock Times	End time - Fraglet Algorithm search stage	02/24/2023 06:22:17
RESULTS_SEARCH_STAT_task_focusing_begin_time_clock	Start time - Mid-Pro Group Algorithm stage		1		02/24/2023 06:22:17					Statistics - Processing Times - Start&Stop Clock Times	Start time - Mid-Pro Group Algorithm stage	02/24/2023 06:22:17
RESULTS_SEARCH_STAT_task_focusing_end_time_clock	End time - Mid-Pro Group Algorithm stage		1		02/24/2023 06:42:07					Statistics - Processing Times - Start&Stop Clock Times	End time - Mid-Pro Group Algorithm stage	02/24/2023 06:42:07
RESULTS_SEARCH_STAT_task_taglet_exe_begin_time_clock	Start time - Taglet Algorithm search stage		1		02/24/2023 06:42:07					Statistics - Processing Times - Start&Stop Clock Times	Start time - Taglet Algorithm search stage	02/24/2023 06:42:07
RESULTS_SEARCH_STAT_task_taglet_exe_end_time_clock	End time - Taglet Algorithm search stage		1		02/24/2023 07:13:56					Statistics - Processing Times - Start&Stop Clock Times	End time - Taglet Algorithm search stage	02/24/2023 07:13:56
RESULTS_SEARCH_STAT_task_progroup_begin_time_clock	Start time - Final Pro Group Algorithm stage		1		02/24/2023 07:13:56					Statistics - Processing Times - Start&Stop Clock Times	Start time - Final Pro Group Algorithm stage	02/24/2023 07:13:56
RESULTS_SEARCH_STAT_task_progroup_end_time_clock	End time - Final Pro Group Algorithm stage		1		02/24/2023 07:35:15					Statistics - Processing Times - Start&Stop Clock Times	End time - Final Pro Group Algorithm stage	02/24/2023 07:35:15
RESULTS_SEARCH_STAT_stage_fdr_begin_time_clock	Start time - FDR analysis stage		1		02/24/2023 07:35:17					Statistics - Processing Times - Start&Stop Clock Times	Start time - FDR analysis stage	02/24/2023 07:35:17
RESULTS_SEARCH_STAT_stage_fdr_end_time_clock	End time - FDR analysis stage		1		02/24/2023 07:37:17					Statistics - Processing Times - Start&Stop Clock Times	End time - FDR analysis stage	02/24/2023 07:37:17
RESULTS_SEARCH_STAT_search_time_duration	Clock Time Duration for Full Search (ms)		1		161749233		msec to min	1.66667e-05		Statistics - Processing Times - Duration in Real Clock Times	Clock time duration - Full search (min)	2695.82
RESULTS_SEARCH_STAT_stage_searching_time_duration	Clock Time Duration for Identification Algorithm Stages (ms)		1		136031308		msec to min	1.66667e-05		Statistics - Processing Times - Duration in Real Clock Times	Clock time duration - Identification algorithm stages (min)	2267.19
RESULTS_SEARCH_STAT_stage_signal_processing_time_duration	Clock Time Duration for Waiting Stage (ms)		1		25540807		msec to min	1.66667e-05		Statistics - Processing Times - Duration in Real Clock Times	Clock time duration - Signal processing stage (min)	425.68
RESULTS_SEARCH_STAT_stage_waiting_time_duration	Clock Time Duration for Signal Processing Stage (ms)		1		55174		msec to min	1.66667e-05		Statistics - Processing Times - Duration in Real Clock Times	Clock time duration - Waiting stage (min)	0.919567
RESULTS_SEARCH_STAT_task_fraglet_exe_time_duration	Clock Time Duration for Fraglet Algorithm Stage (ms)		1		79590617		msec to min	1.66667e-05		Statistics - Processing Times - Duration in Real Clock Times	Clock time duration - Fraglet Algorithm stage (min)	1326.51
RESULTS_SEARCH_STAT_task_focusing_time_duration	Clock Time Duration for Mid-Pro Group Algorithm Stage (ms)		1		1190174		msec to min	1.66667e-05		Statistics - Processing Times - Duration in Real Clock Times	Clock time duration - Mid-Pro Group Algorithm stage (min)	19.8362
RESULTS_SEARCH_STAT_task_taglet_exe_time_duration	Clock Time Duration for Taglet Algorithm Stage (ms)		1		1909377		msec to min	1.66667e-05		Statistics - Processing Times - Duration in Real Clock Times	Clock time duration - Taglet Algorithm stage (min)	31.823
RESULTS_SEARCH_STAT_task_progroup_time_duration	Clock Time Duration for Pro Group Algorithm Stage (ms)		1		1279173		msec to min	1.66667e-05		Statistics - Processing Times - Duration in Real Clock Times	Clock time duration - Pro Group Algorithm stage (min)	21.3195
RESULTS_SEARCH_STAT_stage_fdr_time_duration	Clock Time Duration for FDR Analysis (ms)		1		120193		msec to min	1.66667e-05		Statistics - Processing Times - Duration in Real Clock Times	Clock time duration - FDR Analysis (min)	2.00322
				1						Statistics - Processing Times - Duration in Real Clock Times	Clock time not accounted for in measured stages	867.729
	CPU Time Duration for Signal Processing Stage (ms)						msec to min	1.66667e-05		Statistics - Processing Times - Duration in CPU Time	CPU time duration - Signal Processing stage (min)
RESULTS_SEARCH_STAT_task_fraglet_exe_time_cpu	CPU Time Duration for Fraglet Algorithm Stage (ms)		1		1137318109		msec to min	1.66667e-05		Statistics - Processing Times - Duration in CPU Time	CPU time duration - Fraglet Algorithm stage (min)	18955.3
RESULTS_SEARCH_STAT_task_focusing_time_cpu	CPU Time Duration for Mid-Pro Group Algorithm Stage (ms)		1		1785765		msec to min	1.66667e-05		Statistics - Processing Times - Duration in CPU Time	CPU time duration - Mid-Pro Group Algorithm stage (min)	29.7628
RESULTS_SEARCH_STAT_task_taglet_exe_time_cpu	CPU Time Duration for Taglet Algorithm Stage (ms)		1		26565125		msec to min	1.66667e-05		Statistics - Processing Times - Duration in CPU Time	CPU time duration - Taglet Algorithm stage (min)	442.752
RESULTS_SEARCH_STAT_task_progroup_time_cpu	CPU Time Duration for Pro Group Algorithm Stage (ms)		1		1601625		msec to min	1.66667e-05		Statistics - Processing Times - Duration in CPU Time	CPU time duration - Pro Group Algorithm stage (min)	26.6938
				1						Statistics - Processing Times - Percent by Stage	Percent of clock time - Identification Algorithm stages	0.841001
				1						Statistics - Processing Times - Percent by Stage	Percent of clock time - Signal Processing stage	0.157904
				1						Statistics - Processing Times - Percent by Stage	Percent of clock time - Waiting stage	0.000341108
				1						Statistics - Processing Times - Percent by Stage	Percent of clock time - Fraglet Algorithm stage	0.492062
				1						Statistics - Processing Times - Percent by Stage	Percent of clock time - Mid-Pro Group Algorithm stage	0.00735814
				1						Statistics - Processing Times - Percent by Stage	Percent of clock time - Taglet Algorithm stage	0.0118046
				1						Statistics - Processing Times - Percent by Stage	Percent of clock time - Pro Group Algorithm stage	0.00790837
				1						Statistics - Processing Times - Percent by Stage	Percent of clock time - FDR Analysis	0.000743082
				1						Statistics - Processing Rate - Clock (Sec/Spectrum)	Clock time rate (sec/spect) - Full Search	0.598878
				1						Statistics - Processing Rate - Clock (Sec/Spectrum)	Clock time rate (sec/spect) - Identification Algorithm stages	0.503657
				1						Statistics - Processing Rate - Clock (Sec/Spectrum)	Clock time rate (sec/spect) - Signal processing stage	0.0945651
				1						Statistics - Processing Rate - Clock (Sec/Spectrum)	Clock time rate (sec/spect) - Waiting stage	0.000204282
				1						Statistics - Processing Rate - Clock (Sec/Spectrum)	Clock time rate (sec/spect) - Fraglet Algorithm stage	0.294685
				1						Statistics - Processing Rate - Clock (Sec/Spectrum)	Clock time rate (sec/spect) - Mid-Pro Group Algorithm stage	0.00440663
				1						Statistics - Processing Rate - Clock (Sec/Spectrum)	Clock time rate (sec/spect) - Taglet Algorithm stage	0.00706949
				1						Statistics - Processing Rate - Clock (Sec/Spectrum)	Clock time rate (sec/spect) - Pro Group Algorithm stage	0.00473615
				1						Statistics - Processing Rate - Clock (Sec/Spectrum)	Clock time rate (sec/spect) - FDR Analysis	0.000445016
				1						Statistics - Processing Rate - CPU (Sec/Spectrum)	CPU time rate (sec/spect) - Signal processing stage
				1						Statistics - Processing Rate - CPU (Sec/Spectrum)	CPU time rate (sec/spect) - Fraglet Algorithm stage	4.21093
				1						Statistics - Processing Rate - CPU (Sec/Spectrum)	CPU time rate (sec/spect) - Mid-Pro Group Algorithm stage	0.00661181
				1						Statistics - Processing Rate - CPU (Sec/Spectrum)	CPU time rate (sec/spect) - Taglet Algorithm stage	0.0983577
				1						Statistics - Processing Rate - CPU (Sec/Spectrum)	CPU time rate (sec/spect) - Pro Group Algorithm stage	0.00593003
				1						Statistics - Processing Rate - Clock (Sec/Spectrum/DB Protein)	Clock time rate (sec/spect/DB protein) - Full search	1.33522e-07
				1						Statistics - Processing Rate - Clock (Sec/Spectrum/DB Protein)	Clock time rate (sec/spect/DB protein) - Identification algorithm stages	1.12292e-07
				1						Statistics - Processing Rate - Clock (Sec/Spectrum/DB Protein)	Clock time rate (sec/spect/DB protein) - Signal processing stage	2.10837e-08
				1						Statistics - Processing Rate - Clock (Sec/Spectrum/DB Protein)	Clock time rate (sec/spect/DB protein) - Waiting stage	4.55455e-11
				1						Statistics - Processing Rate - Clock (Sec/Spectrum/DB Protein)	Clock time rate (sec/spect/DB protein) - Fraglet Algorithm stage	6.57012e-08
				1						Statistics - Processing Rate - Clock (Sec/Spectrum/DB Protein)	Clock time rate (sec/spect/DB protein) - Mid-Pro Group Algorithm stage	9.82476e-10
				1						Statistics - Processing Rate - Clock (Sec/Spectrum/DB Protein)	Clock time rate (sec/spect/DB protein) - Taglet Algorithm stage	1.57617e-09
				1						Statistics - Processing Rate - Clock (Sec/Spectrum/DB Protein)	Clock time rate (sec/spect/DB protein) - Pro Group Algorithm stage	1.05594e-09
				1						Statistics - Processing Rate - Clock (Sec/Spectrum/DB Protein)	Clock time rate (sec/spect/DB protein) - FDR Analysis	9.9218e-11
				1						Statistics - Processing Rate - CPU (Sec/Spectrum/DB Protein)	CPU time rate (sec/spect/DB protein) - Signal processing stage
				1						Statistics - Processing Rate - CPU (Sec/Spectrum/DB Protein)	CPU time rate (sec/spect/DB protein) - Fraglet Algorithm stage	9.38844e-07
				1						Statistics - Processing Rate - CPU (Sec/Spectrum/DB Protein)	CPU time rate (sec/spect/DB protein) - Mid-Pro Group Algorithm stage	1.47413e-09
				1						Statistics - Processing Rate - CPU (Sec/Spectrum/DB Protein)	CPU time rate (sec/spect/DB protein) - Taglet Algorithm stage	2.19292e-08
				1						Statistics - Processing Rate - CPU (Sec/Spectrum/DB Protein)	CPU time rate (sec/spect/DB protein) - Pro Group Algorithm stage	1.32212e-09
				1						Statistics - Extent of Distribution - Fundamental	Distribution factor - CPU vs. clock time - Signal processing stage
				1						Statistics - Extent of Distribution - Fundamental	Distribution factor - CPU vs. clock time - Fraglet Algorithm stage	14.2896
				1						Statistics - Extent of Distribution - Fundamental	Distribution factor - CPU vs. clock time - Mid-Pro Group Algorithm stage	1.50042
				1						Statistics - Extent of Distribution - Fundamental	Distribution factor - CPU vs. clock time - Taglet Algorithm stage	13.913
				1						Statistics - Extent of Distribution - Fundamental	Distribution factor - CPU vs. clock time - Pro Group Algorithm stage	1.25208
				1						Statistics - Extent of Distribution - vs Segments	Ratio of distribution factor to number of search segments - Signal processing stage
				1						Statistics - Extent of Distribution - vs Segments	Ratio of distribution factor to number of search segments - Fraglet Algorithm stage	0.204137
				1						Statistics - Extent of Distribution - vs Segments	Ratio of distribution factor to number of search segments - Mid-Pro Group Algorithm stage	0.0214346
				1						Statistics - Extent of Distribution - vs Segments	Ratio of distribution factor to number of search segments - Taglet Algorithm stage	0.198757
				1						Statistics - Extent of Distribution - vs Segments	Ratio of distribution factor to number of search segments - Pro Group Algorithm stage	0.0178868
				1						Statistics - Extent of Distribution - vs Licensed Cores	Ratio of distribution factor to number of licensed cores - Signal processing stage
				1						Statistics - Extent of Distribution - vs Licensed Cores	Ratio of distribution factor to number of licensed cores - Fraglet Algorithm stage	0.8931
				1						Statistics - Extent of Distribution - vs Licensed Cores	Ratio of distribution factor to number of licensed cores - Mid-Pro Group Algorithm stage	0.0937765
				1						Statistics - Extent of Distribution - vs Licensed Cores	Ratio of distribution factor to number of licensed cores - Taglet Algorithm stage	0.869561
				1						Statistics - Extent of Distribution - vs Licensed Cores	Ratio of distribution factor to number of licensed cores - Pro Group Algorithm stage	0.0782549
PARAMETERS_PEAKLIST_original_count	Average number of spectra per segment	1	1	1	3858.39					Statistics - Search Segmentation	Average number of spectra per segment	3858.39
PARAMETERS_PEAKLIST_original_count	Standard deviation of number of spectra per segment	1	1	1	252.722					Statistics - Search Segmentation	Standard deviation of number of spectra per segment	252.722
PARAMETERS_PEAKLIST_original_count	Maximum number of spectra per segment	1	1	1	3961					Statistics - Search Segmentation	Maximum number of spectra per segment	3961
PARAMETERS_PEAKLIST_original_count	Minimum number of spectra per segment	1	1	1	2289					Statistics - Search Segmentation	Minimum number of spectra per segment	2289
										Attributes - Input data filenames	Filename of Input File 1	F:\Data\Beer\MC 20170331 6600TF-M_IDA_LG Beers-RAC_LG1-17\MC 20170331 6600TF-M_IDA_RAC-LG13.wiff
										Attributes - Input data filenames	Filename of Input File 2	F:\Data\Beer\MC 20170331 6600TF-M_IDA_LG Beers-RAC_LG1-17\MC 20170331 6600TF-M_IDA_RAC-LG14.wiff
										Attributes - Input data filenames	Filename of Input File 3	F:\Data\Beer\MC 20170331 6600TF-M_IDA_LG Beers-RAC_LG1-17\MC 20170331 6600TF-M_IDA_RAC-LG16.wiff
										Attributes - Input data filenames	Filename of Input File 4	F:\Data\Beer\MC 20170331 6600TF-M_IDA_LG Beers-RAC_LG1-17\MC 20170331 6600TF-M_IDA_RAC-LG17.wiff
										Attributes - Input data filenames	Filename of Input File 5	F:\Data\Beer\LG18 LG19 chymo\KB 20190901 6600TF-M_Beer_LG18.wiff
										Attributes - Input data filenames	Filename of Input File 6	F:\Data\Beer\LG18 LG19 chymo\KB 20190901 6600TF-M_Beer_LG19.wiff
										Attributes - Input data filenames	Filename of Input File 7	F:\Data\Beer\KB 20200207 6600TF-M_LG-Beers-RAC_LG25-30\KB 20200207 6600TF-M_Beer LG-25b.wiff
										Attributes - Input data filenames	Filename of Input File 8	F:\Data\Beer\KB 20200207 6600TF-M_LG-Beers-RAC_LG25-30\KB 20200207 6600TF-M_Beer LG-26.wiff
										Attributes - Input data filenames	Filename of Input File 9	F:\Data\Beer\KB 20200207 6600TF-M_LG-Beers-RAC_LG25-30\KB 20200207 6600TF-M_Beer LG-27.wiff
										Attributes - Input data filenames	Filename of Input File 10
										Attributes - Input data filenames	Filename of Input File 11
										Attributes - Input data filenames	Filename of Input File 12
										Attributes - Input data filenames	Filename of Input File 13
										Attributes - Input data filenames	Filename of Input File 14
										Attributes - Input data filenames	Filename of Input File 15
										Attributes - Input data filenames	Filename of Input File 16
										Attributes - Input data filenames	Filename of Input File 17
										Attributes - Input data filenames	Filename of Input File 18
										Attributes - Input data filenames	Filename of Input File 19
										Attributes - Input data filenames	Filename of Input File 20
										Attributes - Input data filenames	Filename of Input File 21
										Attributes - Input data filenames	Filename of Input File 22
										Attributes - Input data filenames	Filename of Input File 23
										Attributes - Input data filenames	Filename of Input File 24
										Attributes - Input data filenames	Filename of Input File 25
										Attributes - Input data filenames	Filename of Input File 26
										Attributes - Input data filenames	Filename of Input File 27
										Attributes - Input data filenames	Filename of Input File 28
										Attributes - Input data filenames	Filename of Input File 29
										Attributes - Input data filenames	Filename of Input File 30
										Attributes - Input data filenames	Filename of Input File 31
										Attributes - Input data filenames	Filename of Input File 32
										Attributes - Input data filenames	Filename of Input File 33
										Attributes - Input data filenames	Filename of Input File 34
										Attributes - Input data filenames	Filename of Input File 35
										Attributes - Input data filenames	Filename of Input File 36
										Attributes - Input data filenames	Filename of Input File 37
										Attributes - Input data filenames	Filename of Input File 38
										Attributes - Input data filenames	Filename of Input File 39
										Attributes - Input data filenames	Filename of Input File 40
										Attributes - Input data filenames	Filename of Input File 41
										Attributes - Input data filenames	Filename of Input File 42
										Attributes - Input data filenames	Filename of Input File 43
										Attributes - Input data filenames	Filename of Input File 44
										Attributes - Input data filenames	Filename of Input File 45
										Attributes - Input data filenames	Filename of Input File 46
										Attributes - Input data filenames	Filename of Input File 47
										Attributes - Input data filenames	Filename of Input File 48
										Attributes - Input data filenames	Filename of Input File 49
										Attributes - Input data filenames	Filename of Input File 50
										Attributes - Input data filenames	Filename of Input File 51
										Attributes - Input data filenames	Filename of Input File 52
										Attributes - Input data filenames	Filename of Input File 53
										Attributes - Input data filenames	Filename of Input File 54
										Attributes - Input data filenames	Filename of Input File 55
										Attributes - Input data filenames	Filename of Input File 56
										Attributes - Input data filenames	Filename of Input File 57
										Attributes - Input data filenames	Filename of Input File 58
										Attributes - Input data filenames	Filename of Input File 59
										Attributes - Input data filenames	Filename of Input File 60
										Attributes - Input data filenames	Filename of Input File 61
										Attributes - Input data filenames	Filename of Input File 62
										Attributes - Input data filenames	Filename of Input File 63
										Attributes - Input data filenames	Filename of Input File 64
										Attributes - Input data filenames	Filename of Input File 65
										Attributes - Input data filenames	Filename of Input File 66
										Attributes - Input data filenames	Filename of Input File 67
										Attributes - Input data filenames	Filename of Input File 68
										Attributes - Input data filenames	Filename of Input File 69
										Attributes - Input data filenames	Filename of Input File 70
										Attributes - Input data filenames	Filename of Input File 71
										Attributes - Input data filenames	Filename of Input File 72
										Attributes - Input data filenames	Filename of Input File 73
										Attributes - Input data filenames	Filename of Input File 74
										Attributes - Input data filenames	Filename of Input File 75
										Attributes - Input data filenames	Filename of Input File 76
										Attributes - Input data filenames	Filename of Input File 77
										Attributes - Input data filenames	Filename of Input File 78
										Attributes - Input data filenames	Filename of Input File 79
										Attributes - Input data filenames	Filename of Input File 80
										Attributes - Input data filenames	Filename of Input File 81
										Attributes - Input data filenames	Filename of Input File 82
										Attributes - Input data filenames	Filename of Input File 83
										Attributes - Input data filenames	Filename of Input File 84
										Attributes - Input data filenames	Filename of Input File 85
										Attributes - Input data filenames	Filename of Input File 86
										Attributes - Input data filenames	Filename of Input File 87
										Attributes - Input data filenames	Filename of Input File 88
										Attributes - Input data filenames	Filename of Input File 89
										Attributes - Input data filenames	Filename of Input File 90
										Attributes - Input data filenames	Filename of Input File 91
										Attributes - Input data filenames	Filename of Input File 92
										Attributes - Input data filenames	Filename of Input File 93
										Attributes - Input data filenames	Filename of Input File 94
										Attributes - Input data filenames	Filename of Input File 95
										Attributes - Input data filenames	Filename of Input File 96
										Attributes - Input data filenames	Filename of Input File 97
										Attributes - Input data filenames	Filename of Input File 98
										Attributes - Input data filenames	Filename of Input File 99
										Attributes - Input data filenames	Filename of Input File 100
										Attributes - Input data filenames	Filename of Input File 101
										Attributes - Input data filenames	Filename of Input File 102
										Attributes - Input data filenames	Filename of Input File 103
										Attributes - Input data filenames	Filename of Input File 104
										Attributes - Input data filenames	Filename of Input File 105
										Attributes - Input data filenames	Filename of Input File 106
										Attributes - Input data filenames	Filename of Input File 107
										Attributes - Input data filenames	Filename of Input File 108
										Attributes - Input data filenames	Filename of Input File 109
										Attributes - Input data filenames	Filename of Input File 110
										Attributes - Input data filenames	Filename of Input File 111
										Attributes - Input data filenames	Filename of Input File 112
										Attributes - Input data filenames	Filename of Input File 113
										Attributes - Input data filenames	Filename of Input File 114
										Attributes - Input data filenames	Filename of Input File 115
										Attributes - Input data filenames	Filename of Input File 116
										Attributes - Input data filenames	Filename of Input File 117
										Attributes - Input data filenames	Filename of Input File 118
										Attributes - Input data filenames	Filename of Input File 119
										Attributes - Input data filenames	Filename of Input File 120
										Attributes - Input data filenames	Filename of Input File 121
										Attributes - Input data filenames	Filename of Input File 122
										Attributes - Input data filenames	Filename of Input File 123
										Attributes - Input data filenames	Filename of Input File 124
										Attributes - Input data filenames	Filename of Input File 125
										Attributes - Input data filenames	Filename of Input File 126
										Attributes - Input data filenames	Filename of Input File 127
										Attributes - Input data filenames	Filename of Input File 128
										Attributes - Input data filenames	Filename of Input File 129
										Attributes - Input data filenames	Filename of Input File 130
										Attributes - Input data filenames	Filename of Input File 131
										Attributes - Input data filenames	Filename of Input File 132
										Attributes - Input data filenames	Filename of Input File 133
										Attributes - Input data filenames	Filename of Input File 134
										Attributes - Input data filenames	Filename of Input File 135
										Attributes - Input data filenames	Filename of Input File 136
										Attributes - Input data filenames	Filename of Input File 137
										Attributes - Input data filenames	Filename of Input File 138
										Attributes - Input data filenames	Filename of Input File 139
										Attributes - Input data filenames	Filename of Input File 140
										Attributes - Input data filenames	Filename of Input File 141
										Attributes - Input data filenames	Filename of Input File 142
										Attributes - Input data filenames	Filename of Input File 143
										Attributes - Input data filenames	Filename of Input File 144
										Attributes - Input data filenames	Filename of Input File 145
										Attributes - Input data filenames	Filename of Input File 146
										Attributes - Input data filenames	Filename of Input File 147
										Attributes - Input data filenames	Filename of Input File 148
										Attributes - Input data filenames	Filename of Input File 149
										Attributes - Input data filenames	Filename of Input File 150
										Attributes - Input data filenames	Filename of Input File 151
										Attributes - Input data filenames	Filename of Input File 152
										Attributes - Input data filenames	Filename of Input File 153
										Attributes - Input data filenames	Filename of Input File 154
										Attributes - Input data filenames	Filename of Input File 155
										Attributes - Input data filenames	Filename of Input File 156
										Attributes - Input data filenames	Filename of Input File 157
										Attributes - Input data filenames	Filename of Input File 158
										Attributes - Input data filenames	Filename of Input File 159
										Attributes - Input data filenames	Filename of Input File 160
										Attributes - Input data filenames	Filename of Input File 161
										Attributes - Input data filenames	Filename of Input File 162
										Attributes - Input data filenames	Filename of Input File 163
										Attributes - Input data filenames	Filename of Input File 164
										Attributes - Input data filenames	Filename of Input File 165
										Attributes - Input data filenames	Filename of Input File 166
										Attributes - Input data filenames	Filename of Input File 167
										Attributes - Input data filenames	Filename of Input File 168
										Attributes - Input data filenames	Filename of Input File 169
										Attributes - Input data filenames	Filename of Input File 170
										Attributes - Input data filenames	Filename of Input File 171
										Attributes - Input data filenames	Filename of Input File 172
										Attributes - Input data filenames	Filename of Input File 173
										Attributes - Input data filenames	Filename of Input File 174
										Attributes - Input data filenames	Filename of Input File 175
										Attributes - Input data filenames	Filename of Input File 176
										Attributes - Input data filenames	Filename of Input File 177
										Attributes - Input data filenames	Filename of Input File 178
										Attributes - Input data filenames	Filename of Input File 179
										Attributes - Input data filenames	Filename of Input File 180
										Attributes - Input data filenames	Filename of Input File 181
										Attributes - Input data filenames	Filename of Input File 182
										Attributes - Input data filenames	Filename of Input File 183
										Attributes - Input data filenames	Filename of Input File 184
										Attributes - Input data filenames	Filename of Input File 185
										Attributes - Input data filenames	Filename of Input File 186
										Attributes - Input data filenames	Filename of Input File 187
										Attributes - Input data filenames	Filename of Input File 188
										Attributes - Input data filenames	Filename of Input File 189
										Attributes - Input data filenames	Filename of Input File 190
										Attributes - Input data filenames	Filename of Input File 191
										Attributes - Input data filenames	Filename of Input File 192
										Attributes - Input data filenames	Filename of Input File 193
										Attributes - Input data filenames	Filename of Input File 194
										Attributes - Input data filenames	Filename of Input File 195
										Attributes - Input data filenames	Filename of Input File 196
										Attributes - Input data filenames	Filename of Input File 197
										Attributes - Input data filenames	Filename of Input File 198
										Attributes - Input data filenames	Filename of Input File 199
										Attributes - Input data filenames	Filename of Input File 200

## Sheet: Protein Level Data
Protein Level Data	Unused ProtScore Threshold	Confidence Threshold	Forward	Reverse	Correct	Incorrect	Total	Global FDR	q-value	Fit Unused ProtScore Threshold	Fit Confidence Threshold	Fit Forward	Fit Reverse	Fit Correct	Fit Incorrect	Fit Total	Fit Global FDR	Fit Local FDR
	105.16	1	1	0	1	0	1	0	0	105.16	1	1	3.49366e-11	1	6.98732e-11	1	6.98732e-11	6.9873e-11
	52.55	1	2	0	2	0	2	0	0	52.55	1	2	6.98732e-11	2	1.39746e-10	2	6.98732e-11	6.9873e-11
	40.68	1	3	0	3	0	3	0	0	40.68	1	3	1.04809e-10	3	2.09618e-10	3	6.98728e-11	6.9873e-11
	34.47	1	4	0	4	0	4	0	0	34.47	1	4	1.39746e-10	4	2.79492e-10	4	6.98729e-11	6.9873e-11
	30.39	1	5	0	5	0	5	0	0	30.39	1	5	1.74682e-10	5	3.49365e-10	5	6.9873e-11	6.98731e-11
	25.95	1	6	0	6	0	6	0	0	25.95	1	6	2.09619e-10	6	4.19238e-10	6	6.9873e-11	6.98731e-11
	16.68	1	7	0	7	0	7	0	0	16.68	1	7	2.44556e-10	7	4.89112e-10	7	6.98731e-11	6.98731e-11
	15.77	1	8	0	8	0	8	0	0	15.77	1	8	2.79492e-10	8	5.58983e-10	8	6.98729e-11	6.98731e-11
	14.79	1	9	0	9	0	9	0	0	14.79	1	9	3.14428e-10	9	6.28857e-10	9	6.9873e-11	6.98731e-11
	14.52	1	10	0	10	0	10	0	0	14.52	1	10	3.49365e-10	10	6.9873e-10	10	6.9873e-11	6.98731e-11
	13.76	1	11	0	11	0	11	0	0	13.76	1	11	3.84302e-10	11	7.68604e-10	11	6.98731e-11	6.98732e-11
	12.94	1	12	0	12	0	12	0	0	12.94	1	12	4.19239e-10	12	8.38479e-10	12	6.98732e-11	6.98737e-11
	12.04	1	13	0	13	0	13	0	0	12.04	1	13	4.54182e-10	13	9.08365e-10	13	6.98742e-11	6.98836e-11
	11.71	1	14	0	14	0	14	0	0	11.71	1	14	4.89199e-10	14	9.78397e-10	14	6.98855e-11	7.00028e-11
	11.3	1	15	0	15	0	15	0	0	11.3	1	15	5.24791e-10	15	1.04958e-09	15	6.99721e-11	7.10019e-11
	10.62	1	16	0	16	0	16	0	0	10.62	1	16	5.63881e-10	16	1.12776e-09	16	7.04851e-11	7.72745e-11
	10.28	1	17	0	17	0	17	0	0	10.28	1	17	6.19866e-10	17	1.23973e-09	17	7.29254e-11	1.08372e-10
	10.06	1	18	0	18	0	18	0	0	10.06	1	18	7.4349e-10	18	1.48698e-09	18	8.261e-11	2.35203e-10
	9.72	1	19	0	19	0	19	0	0	9.72	1	19	1.09822e-09	19	2.19643e-09	19	1.15602e-10	6.74641e-10
	8.74	1	20	0	20	0	20	0	0	8.74	1	20	2.1435e-09	20	4.28701e-09	20	2.1435e-10	2.00162e-09
	8.4	1	21	0	21	0	21	0	0	8.4	1	21	5.02922e-09	21	1.00584e-08	21	4.78973e-10	5.56665e-09
	8.37	1	22	0	22	0	22	0	0	8.37	1	22	1.23606e-08	22	2.47212e-08	22	1.12369e-09	1.42317e-08
	8.23	1	23	0	23	0	23	0	0	8.23	1	23	2.95554e-08	23	5.91107e-08	23	2.57003e-09	3.35496e-08
	7.41	1	24	0	24	0	24	0	0	7.41	1	24	6.7073e-08	24	1.34146e-07	24	5.58942e-09	7.35041e-08
	6.16	0.999999	25	0	25	0	25	0	0	6.16	0.999999	25	1.4384e-07	25	2.8768e-07	25	1.15072e-08	1.50901e-07
	6.01	0.999999	26	0	26	0	26	0	0	6.01	0.999999	26	2.92213e-07	26	5.84427e-07	26	2.2478e-08	2.92446e-07
	6	0.999999	27	0	27	0	27	0	0	6	0.999999	27	5.64819e-07	27	1.12964e-06	27	4.18385e-08	5.38494e-07
	5.91	0.999999	28	0	28	0	28	0	0	5.91	0.999999	28	1.04355e-06	28	2.0871e-06	28	7.45392e-08	9.47378e-07
	5.62	0.999998	29	0	29	0	29	0	0	5.62	0.999998	29	1.85094e-06	29	3.70187e-06	29	1.27651e-07	1.60018e-06
	5.4	0.999996	30	0	30	0	30	0	0	5.4	0.999996	30	3.16404e-06	30	6.32809e-06	30	2.10936e-07	2.60572e-06
	5.21	0.999994	31	0	31	0	31	0	0	5.21	0.999994	31	5.23084e-06	31	1.04617e-05	31	3.37474e-07	4.10565e-06
	4.86	0.999986	32	0	32	0	32	0	0	4.86	0.999986	32	8.38903e-06	32	1.67781e-05	32	5.24314e-07	6.27922e-06
	4.77	0.999983	33	0	33	0	33	0	0	4.77	0.999983	33	1.3087e-05	33	2.61741e-05	33	7.93153e-07	9.34773e-06
	4.74	0.999982	34	0	34	0	34	0	0	4.74	0.999982	34	1.99069e-05	34	3.98138e-05	34	1.17099e-06	1.35783e-05
	4.6	0.999975	35	0	35	0	35	0	0	4.6	0.999975	35	2.95887e-05	34.9999	5.91774e-05	35	1.69078e-06	1.92869e-05
	4.27	0.999946	36	0	36	0	36	0	0	4.27	0.999946	36	4.3056e-05	35.9999	8.6112e-05	36	2.392e-06	2.68404e-05
	4.12	0.999924	37	0	37	0	37	0	0	4.12	0.999924	36.9999	6.14418e-05	36.9999	0.000122884	37	3.32118e-06	3.66577e-05
	4.07	0.999915	38	0	38	0	38	0	0	4.07	0.999915	37.9999	8.61146e-05	37.9998	0.000172229	38	4.53235e-06	4.921e-05
	4.03	0.999907	39	0	39	0	39	0	0	4.03	0.999907	38.9999	0.000118704	38.9998	0.000237408	39	6.08739e-06	6.50198e-05
	4.02	0.999905	40	0	40	0	40	0	0	4.02	0.999905	39.9998	0.000161126	39.9997	0.000322252	40	8.05631e-06	8.46589e-05
	4.01	0.999902	41	0	41	0	41	0	0	4.01	0.999902	40.9998	0.000215606	40.9996	0.000431211	41	1.05174e-05	0.000108746
	4	0.9999	42	0	42	0	42	0	0	4	0.9999	41.9997	0.000284699	41.9994	0.000569398	42	1.35571e-05	0.000137944
	3.67	0.999786	43	0	43	0	43	0	0	3.67	0.999786	42.9996	0.000371312	42.9993	0.000742625	43	1.72703e-05	0.000172954
	3.01	0.999023	44	0	44	0	44	0	0	3.01	0.999023	43.9995	0.000478721	43.999	0.000957443	44	2.17601e-05	0.000214513
	2.95	0.998878	45	0	45	0	45	0	0	2.95	0.998878	44.9994	0.000610584	44.9988	0.00122117	45	2.71371e-05	0.000263388
	2.66	0.997812	46	0	46	0	46	0	0	2.66	0.997812	45.9992	0.000770955	45.9985	0.00154191	46	3.35198e-05	0.000320369
	2.51	0.99691	47	0	47	0	47	0	0	2.51	0.99691	46.999	0.000964292	46.9981	0.00192858	47	4.10337e-05	0.000386269
	2.48	0.996689	48	0	48	0	48	0	0	2.48	0.996689	47.9988	0.00119547	47.9976	0.00239094	48	4.98112e-05	0.000461911
	2.45	0.996452	49	0	49	0	49	0	0	2.45	0.996452	48.9985	0.00146977	48.9971	0.00293954	49	5.99907e-05	0.000548131
	2.42	0.996198	50	0	50	0	50	0	0	2.42	0.996198	49.9982	0.00179291	49.9964	0.00358582	50	7.17164e-05	0.000645768
	2.39	0.995926	51	0	51	0	51	0	0	2.39	0.995926	50.9978	0.00217101	50.9957	0.00434203	51	8.51378e-05	0.00075566
	2.27	0.99463	52	0	52	0	52	0	0	2.27	0.99463	51.9974	0.00261062	51.9948	0.00522125	52	0.000100409	0.00087864
	2.24	0.994246	53	0	53	0	53	0	0	2.24	0.994246	52.9969	0.0031187	52.9938	0.00623739	53	0.000117687	0.00101553
	2.23	0.994112	56	0	56	0	56	0	0	2.23	0.994112	53.9963	0.0037026	53.9926	0.0074052	54	0.000137133	0.0013343
	2.17	0.993239	57	0	57	0	57	0	0	2.23	0.994112	54.9956	0.00437009	54.9913	0.00874017	55	0.000158912	0.0013343
	2.11	0.992238	58	0	58	0	58	0	0	2.23	0.994112	55.9949	0.00512932	55.9897	0.0102586	56	0.00018319	0.0013343
	2.09	0.991872	59	0	59	0	59	0	0	2.17	0.993239	56.994	0.00598882	56.988	0.0119776	57	0.000210134	0.00171827
	2.05	0.991087	60	0	60	0	60	0	0	2.11	0.992238	57.993	0.00695751	57.9861	0.013915	58	0.000239914	0.00193659
	2.02	0.99045	63	0	63	0	63	0	0	2.09	0.991872	58.992	0.00804463	58.9839	0.0160893	59	0.000272699	0.00217344
	2.01	0.990228	67	0	67	0	67	0	0	2.05	0.991087	59.9907	0.0092598	59.9815	0.0185196	60	0.00030866	0.00242951
	2	0.99	122	2	120	4	124	0.0322581	0.0268456	2.02	0.99045	60.9894	0.010613	60.9788	0.0212259	61	0.000347966	0.00300199
	1.92	0.987977	123	2	121	4	125	0.032	0.0268456	2.02	0.99045	61.9879	0.0121144	61.9758	0.0242288	62	0.000390787	0.00300199
	1.89	0.987118	124	2	122	4	126	0.031746	0.0268456	2.02	0.99045	62.9862	0.0137747	62.9725	0.0275494	63	0.000437292	0.00300199
	1.82	0.984864	125	2	123	4	127	0.0314961	0.0268456	2.01	0.990228	63.9844	0.0156047	63.9688	0.0312095	64	0.000487648	0.0042105
	1.81	0.984512	126	2	124	4	128	0.03125	0.0268456	2.01	0.990228	64.9824	0.0176157	64.9648	0.0352314	65	0.000542022	0.0042105
	1.7	0.980047	128	2	126	4	130	0.0307692	0.0268456	2.01	0.990228	65.9802	0.0198191	65.9604	0.0396382	66	0.000600579	0.0042105
	1.61	0.975453	129	2	127	4	131	0.0305344	0.0268456	2.01	0.990228	66.9778	0.0222267	66.9555	0.0444533	67	0.000663483	0.0042105
	1.55	0.971816	130	2	128	4	132	0.030303	0.0268456	2	0.99	67.9751	0.0248504	67.9503	0.0497008	68	0.000730895	0.0295172
	1.51	0.969097	131	2	129	4	133	0.0300752	0.0268456	2	0.99	68.9723	0.0277027	68.9446	0.0554053	69	0.000802976	0.0295172
	1.49	0.967641	132	2	130	4	134	0.0298507	0.0268456	2	0.99	69.9692	0.030796	69.9384	0.0615919	70	0.000879885	0.0295172
	1.36	0.956348	133	2	131	4	135	0.0296296	0.0268456	2	0.99	70.9659	0.0341431	70.9317	0.0682863	71	0.000961778	0.0295172
	1.27	0.946297	134	2	132	4	136	0.0294118	0.0268456	2	0.99	71.9622	0.0377573	71.9245	0.0755145	72	0.00104881	0.0295172
	1.16	0.930817	135	2	133	4	137	0.0291971	0.0268456	2	0.99	72.9583	0.0416517	72.9167	0.0833034	73	0.00114114	0.0295172
	1.1	0.920567	136	2	134	4	138	0.0289855	0.0268456	2	0.99	73.9542	0.04584	73.9083	0.0916801	74	0.00123892	0.0295172
	1.07	0.914886	137	2	135	4	139	0.028777	0.0268456	2	0.99	74.9497	0.0503362	74.8993	0.100672	75	0.0013423	0.0295172
	1.01	0.902276	138	2	136	4	140	0.0285714	0.0268456	2	0.99	75.9448	0.0551542	75.8897	0.110308	76	0.00145143	0.0295172
	0.96	0.890352	139	2	137	4	141	0.0283688	0.0268456	2	0.99	76.9397	0.0603086	76.8794	0.120617	77	0.00156646	0.0295172
	0.94	0.885185	140	2	138	4	142	0.028169	0.0268456	2	0.99	77.9342	0.0658141	77.8684	0.131628	78	0.00168754	0.0295172
	0.93	0.88251	141	2	139	4	143	0.027972	0.0268456	2	0.99	78.9283	0.0716857	78.8566	0.143371	79	0.00181483	0.0295172
	0.85	0.858746	142	2	140	4	144	0.0277778	0.0268456	2	0.99	79.9221	0.0779387	79.8441	0.155877	80	0.00194847	0.0295172
	0.84	0.855456	143	2	141	4	145	0.0275862	0.0268456	2	0.99	80.9154	0.0845888	80.8308	0.169178	81	0.00208861	0.0295172
	0.8	0.841511	144	2	142	4	146	0.0273973	0.0268456	2	0.99	81.9083	0.0916519	81.8167	0.183304	82	0.00223541	0.0295172
	0.77	0.830176	145	2	143	4	147	0.0272109	0.0268456	2	0.99	82.9009	0.0991444	82.8017	0.198289	83	0.00238902	0.0295172
	0.73	0.813791	146	2	144	4	148	0.027027	0.0268456	2	0.99	83.8929	0.107083	83.7858	0.214166	84	0.0025496	0.0295172
	0.72	0.809454	147	2	145	4	149	0.0268456	0.0268456	2	0.99	84.8845	0.115485	84.769	0.23097	85	0.00271729	0.0295172
	0.67	0.786204	147	3	144	6	150	0.04	0.038961	2	0.99	85.8756	0.124367	85.7513	0.248734	86	0.00289226	0.0295172
	0.65	0.776128	148	3	145	6	151	0.0397351	0.038961	2	0.99	86.8663	0.133748	86.7325	0.267497	87	0.00307467	0.0295172
	0.6	0.748811	149	3	146	6	152	0.0394737	0.038961	2	0.99	87.8564	0.143646	87.7127	0.287293	88	0.00326469	0.0295172
	0.52	0.698005	151	3	148	6	154	0.038961	0.038961	2	0.99	88.8459	0.15408	88.6918	0.308161	89	0.00346248	0.0295172
	0.51	0.69097	151	4	147	8	155	0.0516129	0.0503145	2	0.99	89.8349	0.16507	89.6699	0.330139	90	0.00366821	0.0295172
	0.49	0.676406	152	4	148	8	156	0.0512821	0.0503145	2	0.99	90.8234	0.176634	90.6467	0.353268	91	0.00388207	0.0295172
	0.47	0.661156	153	4	149	8	157	0.0509554	0.0503145	2	0.99	91.8112	0.188794	91.6224	0.377588	92	0.00410422	0.0295172
	0.46	0.653263	154	4	150	8	158	0.0506329	0.0503145	2	0.99	92.7984	0.201571	92.5969	0.403142	93	0.00433486	0.0295172
	0.44	0.636922	155	4	151	8	159	0.0503145	0.0503145	2	0.99	93.785	0.214986	93.57	0.429972	94	0.00457417	0.0295172
	0.41	0.610955	155	5	150	10	160	0.0625	0.0617284	2	0.99	94.7709	0.229062	94.5419	0.458124	95	0.00482236	0.0295172
	0.4	0.601893	156	5	151	10	161	0.0621118	0.0617284	2	0.99	95.7562	0.243822	95.5124	0.487643	96	0.00507962	0.0295172
	0.39	0.59262	157	5	152	10	162	0.0617284	0.0617284	2	0.99	96.7407	0.259289	96.4814	0.518577	97	0.00534616	0.0295172
	0.38	0.583131	157	6	151	12	163	0.0736196	0.0727273	2	0.99	97.7245	0.275487	97.449	0.550975	98	0.00562219	0.0295172
	0.37	0.57342	158	6	152	12	164	0.0731707	0.0727273	2	0.99	98.7076	0.292444	98.4151	0.584887	99	0.00590795	0.0295172
	0.36	0.563484	159	6	153	12	165	0.0727273	0.0727273	2	0.99	99.6898	0.310183	99.3796	0.620366	100	0.00620366	0.0295172
	0.35	0.553316	160	7	153	14	167	0.0838323	0.08	2	0.99	100.671	0.328732	100.343	0.657465	101	0.00650955	0.0295172
	0.33	0.532265	161	7	154	14	168	0.0833333	0.08	2	0.99	101.652	0.34812	101.304	0.69624	102	0.00682588	0.0295172
	0.32	0.52137	162	7	155	14	169	0.0828402	0.08	2	0.99	102.632	0.368374	102.263	0.736749	103	0.0071529	0.0295172
	0.31	0.510221	163	7	156	14	170	0.0823529	0.08	2	0.99	103.61	0.389525	103.221	0.77905	104	0.00749087	0.0295172
	0.29	0.487139	165	7	158	14	172	0.0813953	0.08	2	0.99	104.588	0.411603	104.177	0.823206	105	0.00784006	0.0295172
	0.28	0.475193	166	7	159	14	173	0.0809249	0.08	2	0.99	105.565	0.43464	105.131	0.86928	106	0.00820076	0.0295172
	0.27	0.462968	167	7	160	14	174	0.0804598	0.08	2	0.99	106.541	0.458669	106.083	0.917338	107	0.00857325	0.0295172
	0.26	0.450459	168	7	161	14	175	0.08	0.08	2	0.99	107.516	0.483724	107.033	0.967448	108	0.00895785	0.0295172
	0.25	0.437659	168	8	160	16	176	0.0909091	0.0893855	2	0.99	108.49	0.509839	107.98	1.01968	109	0.00935485	0.0295172
	0.24	0.42456	170	8	162	16	178	0.0898876	0.0893855	2	0.99	109.463	0.537053	108.926	1.07411	110	0.00976459	0.0295172
	0.22	0.39744	171	8	163	16	179	0.0893855	0.0893855	2	0.99	110.435	0.5654	109.869	1.1308	111	0.0101874	0.0295172
	0.21	0.383405	171	9	162	18	180	0.1	0.0994475	2	0.99	111.405	0.594922	110.81	1.18984	112	0.0106236	0.0295172
	0.2	0.369043	172	9	163	18	181	0.0994475	0.0994475	2	0.99	112.374	0.625658	111.749	1.25132	113	0.0110736	0.0295172
	0.19	0.354346	174	10	164	20	184	0.108696	0.108696	2	0.99	113.342	0.657649	112.685	1.3153	114	0.0115377	0.0295172
	0.18	0.339307	174	11	163	22	185	0.118919	0.118919	2	0.99	114.309	0.690938	113.618	1.38188	115	0.0120163	0.0295172
	0.17	0.323917	174	12	162	24	186	0.129032	0.129032	2	0.99	115.274	0.72557	114.549	1.45114	116	0.0125098	0.0295172
	0.15	0.292054	176	13	163	26	189	0.137566	0.136126	2	0.99	116.238	0.76159	115.477	1.52318	117	0.0130186	0.0295172
	0.14	0.275564	178	13	165	26	191	0.136126	0.136126	2	0.99	117.201	0.799046	116.402	1.59809	118	0.0135431	0.0295172
	0.13	0.25869	181	14	167	28	195	0.14359	0.14359	2	0.99	118.162	0.837986	117.324	1.67597	119	0.0140838	0.0295172
	0.12	0.241422	185	15	170	30	200	0.15	0.15	2	0.99	119.122	0.87846	118.243	1.75692	120	0.014641	0.0295172
	0.11	0.223753	186	17	169	34	203	0.167488	0.163462	2	0.99	120.079	0.92052	119.159	1.84104	121	0.0152152	0.0295172
	0.1	0.205672	191	17	174	34	208	0.163462	0.163462	2	0.99	121.036	0.96422	120.072	1.92844	122	0.0158069	0.0295172
	0.09	0.187169	193	20	173	40	213	0.187793	0.187793	2	0.99	121.99	1.00961	120.981	2.01923	123	0.0164165	0.0295172
	0.08	0.168236	198	21	177	42	219	0.191781	0.191781	2	0.99	122.943	1.05676	121.886	2.11352	124	0.0170445	0.0295172
	0.07	0.148862	204	25	179	50	229	0.218341	0.218341	1.92	0.987977	123.894	1.10571	122.789	2.21143	125	0.0176914	0.0979035
	0.06	0.129036	207	30	177	60	237	0.253165	0.253165	1.89	0.987118	124.843	1.15654	123.687	2.31307	126	0.0183577	0.10164
	0.05	0.108749	209	35	174	70	244	0.286885	0.286885	1.82	0.984864	125.791	1.20929	124.581	2.41858	127	0.0190439	0.1055
										1.81	0.984512	126.736	1.26403	125.472	2.52807	128	0.0197505	0.109484
										1.7	0.980047	127.679	1.32084	126.358	2.64167	129	0.0204781	0.115704
										1.7	0.980047	128.62	1.37976	127.24	2.75952	130	0.0212271	0.115704
										1.61	0.975453	129.559	1.44087	128.118	2.88175	131	0.0219981	0.122222
										1.55	0.971816	130.496	1.50425	128.992	3.00849	132	0.0227916	0.126739
										1.51	0.969097	131.43	1.56995	129.86	3.1399	133	0.0236082	0.131397
										1.49	0.967641	132.362	1.63805	130.724	3.2761	134	0.0244485	0.136197
										1.36	0.956348	133.291	1.70862	131.583	3.41725	135	0.025313	0.141143
										1.27	0.946297	134.218	1.78175	132.437	3.56349	136	0.0262021	0.146236
										1.16	0.930817	135.143	1.85749	133.285	3.71498	137	0.0271166	0.151479
										1.1	0.920567	136.064	1.93593	134.128	3.87186	138	0.0280569	0.156874
										1.07	0.914886	136.983	2.01714	134.966	4.03429	139	0.0290236	0.162423
										1.01	0.902276	137.899	2.10121	135.798	4.20242	140	0.0300173	0.168128
										0.96	0.890352	138.812	2.18821	136.624	4.37642	141	0.0310384	0.173988
										0.94	0.885185	139.722	2.27821	137.444	4.55643	142	0.0320875	0.180007
										0.93	0.88251	140.629	2.37131	138.257	4.74262	143	0.0331652	0.186183
										0.85	0.858746	141.532	2.46757	139.065	4.93514	144	0.0342718	0.192518
										0.84	0.855456	142.433	2.56708	139.866	5.13416	145	0.035408	0.199012
										0.8	0.841511	143.33	2.66992	140.66	5.33983	146	0.0365742	0.205664
										0.77	0.830176	144.224	2.77616	141.448	5.55231	147	0.0377708	0.212474
										0.73	0.813791	145.114	2.88588	142.228	5.77176	148	0.0389984	0.21944
										0.72	0.809454	146.001	2.99916	143.002	5.99833	149	0.0402572	0.226561
										0.67	0.786204	146.884	3.11608	143.768	6.23217	150	0.0415478	0.233835
										0.65	0.776128	147.763	3.23672	144.527	6.47343	151	0.0428704	0.241259
										0.6	0.748811	148.639	3.36114	145.278	6.72227	152	0.0442255	0.248832
										0.52	0.698005	149.511	3.48941	146.021	6.97882	153	0.0456132	0.26046
										0.52	0.698005	150.378	3.62162	146.757	7.24324	154	0.047034	0.26046
										0.51	0.69097	151.242	3.75782	147.484	7.51564	155	0.048488	0.272401
										0.49	0.676406	152.102	3.89809	148.204	7.79618	156	0.0499755	0.280527
										0.47	0.661156	152.958	4.04248	148.915	8.08496	157	0.0514966	0.28878
										0.46	0.653263	153.809	4.19106	149.618	8.38212	158	0.0530514	0.297155
										0.44	0.636922	154.656	4.34389	150.312	8.68777	159	0.0546401	0.305646
										0.41	0.610955	155.499	4.50101	150.998	9.00202	160	0.0562626	0.314246
										0.4	0.601893	156.338	4.66249	151.675	9.32498	161	0.0579191	0.322949
										0.39	0.59262	157.172	4.82836	152.343	9.65673	162	0.0596094	0.331748
										0.38	0.583131	158.001	4.99868	153.003	9.99736	163	0.0613335	0.340635
										0.37	0.57342	158.827	5.17349	153.653	10.347	164	0.0630913	0.349603
										0.36	0.563484	159.647	5.35281	154.294	10.7056	165	0.0648825	0.358644
										0.35	0.553316	160.463	5.53668	154.927	11.0734	166	0.066707	0.372324
										0.35	0.553316	161.275	5.72514	155.55	11.4503	167	0.0685646	0.372324
										0.33	0.532265	162.082	5.9182	156.164	11.8364	168	0.0704548	0.386123
										0.32	0.52137	162.884	6.11589	156.768	12.2318	169	0.0723774	0.395374
										0.31	0.510221	163.682	6.31822	157.364	12.6364	170	0.074332	0.404656
										0.29	0.487139	164.475	6.5252	157.95	13.0504	171	0.0763181	0.41862
										0.29	0.487139	165.263	6.73684	158.526	13.4737	172	0.0783354	0.41862
										0.28	0.475193	166.047	6.95314	159.094	13.9063	173	0.0803832	0.432606
										0.27	0.462968	166.826	7.17411	159.652	14.3482	174	0.082461	0.441929
										0.26	0.450459	167.6	7.39973	160.201	14.7995	175	0.0845683	0.451241
										0.25	0.437659	168.37	7.63	160.74	15.26	176	0.0867045	0.460535
										0.24	0.42456	169.135	7.8649	161.27	15.7298	177	0.0888689	0.474424
										0.24	0.42456	169.896	8.10441	161.791	16.2088	178	0.0910608	0.474424
										0.22	0.39744	170.651	8.34853	162.303	16.6971	179	0.0932796	0.488229
										0.21	0.383405	171.403	8.59721	162.806	17.1944	180	0.0955246	0.497374
										0.2	0.369043	172.15	8.85044	163.299	17.7009	181	0.097795	0.506465
										0.19	0.354346	172.892	9.10819	163.784	18.2164	182	0.10009	0.524459
										0.19	0.354346	173.63	9.37042	164.259	18.7408	183	0.102409	0.524459
										0.19	0.354346	174.363	9.63709	164.726	19.2742	184	0.104751	0.524459
										0.18	0.339307	175.092	9.90817	165.184	19.8163	185	0.107115	0.542168
										0.17	0.323917	175.816	10.1836	165.633	20.3672	186	0.109501	0.550903
										0.15	0.292054	176.537	10.4634	166.073	20.9268	187	0.111908	0.568115
										0.15	0.292054	177.253	10.7475	166.505	21.4949	188	0.114335	0.568115
										0.15	0.292054	177.964	11.0357	166.929	22.0715	189	0.11678	0.568115
										0.14	0.275564	178.672	11.3282	167.344	22.6564	190	0.119244	0.589109
										0.14	0.275564	179.375	11.6248	167.75	23.2497	191	0.121726	0.589109
										0.13	0.25869	180.074	11.9255	168.149	23.8511	192	0.124224	0.613487
										0.13	0.25869	180.77	12.2303	168.539	24.4606	193	0.126739	0.613487
										0.13	0.25869	181.461	12.539	168.922	25.078	194	0.129268	0.613487
										0.13	0.25869	182.148	12.8517	169.297	25.7033	195	0.131812	0.613487
										0.12	0.241422	182.832	13.1682	169.664	26.3364	196	0.13437	0.648314
										0.12	0.241422	183.511	13.4886	170.023	26.9772	197	0.13694	0.648314
										0.12	0.241422	184.187	13.8128	170.374	27.6255	198	0.139523	0.648314
										0.12	0.241422	184.859	14.1406	170.719	28.2813	199	0.142117	0.648314
										0.12	0.241422	185.528	14.4722	171.056	28.9444	200	0.144722	0.648314
										0.11	0.223753	186.193	14.8074	171.385	29.6147	201	0.147337	0.677504
										0.11	0.223753	186.854	15.1461	171.708	30.2922	202	0.149962	0.677504
										0.11	0.223753	187.512	15.4884	172.023	30.9768	203	0.152595	0.677504
										0.1	0.205672	188.166	15.8341	172.332	31.6683	204	0.155237	0.705081
										0.1	0.205672	188.817	16.1833	172.633	32.3666	205	0.157886	0.705081
										0.1	0.205672	189.464	16.5358	172.928	33.0717	206	0.160542	0.705081
										0.1	0.205672	190.108	16.8917	173.217	33.7834	207	0.163205	0.705081
										0.1	0.205672	190.749	17.2508	173.498	34.5017	208	0.165874	0.705081
										0.09	0.187169	191.387	17.6132	173.774	35.2264	209	0.168548	0.737436
										0.09	0.187169	192.021	17.9788	174.042	35.9576	210	0.171227	0.737436
										0.09	0.187169	192.652	18.3475	174.305	36.695	211	0.17391	0.737436
										0.09	0.187169	193.281	18.7193	174.561	37.4387	212	0.176597	0.737436
										0.09	0.187169	193.906	19.0942	174.812	38.1884	213	0.179288	0.737436
										0.08	0.168236	194.528	19.4721	175.056	38.9442	214	0.181982	0.770586
										0.08	0.168236	195.147	19.853	175.294	39.706	215	0.184679	0.770586
										0.08	0.168236	195.763	20.2368	175.526	40.4737	216	0.187378	0.770586
										0.08	0.168236	196.376	20.6236	175.753	41.2472	217	0.190079	0.770586
										0.08	0.168236	196.987	21.0132	175.974	42.0264	218	0.192782	0.770586
										0.08	0.168236	197.594	21.4056	176.189	42.8113	219	0.195485	0.770586
										0.07	0.148862	198.199	21.8009	176.398	43.6018	220	0.19819	0.814947
										0.07	0.148862	198.801	22.1989	176.602	44.3978	221	0.200895	0.814947
										0.07	0.148862	199.4	22.5997	176.801	45.1994	222	0.203601	0.814947
										0.07	0.148862	199.997	23.0031	176.994	46.0063	223	0.206306	0.814947
										0.07	0.148862	200.591	23.4093	177.181	46.8186	224	0.209011	0.814947
										0.07	0.148862	201.182	23.8181	177.364	47.6362	225	0.211716	0.814947
										0.07	0.148862	201.771	24.2295	177.541	48.459	226	0.21442	0.814947
										0.07	0.148862	202.357	24.6435	177.713	49.287	227	0.217123	0.814947
										0.07	0.148862	202.94	25.0601	177.88	50.1201	228	0.219825	0.814947
										0.07	0.148862	203.521	25.4792	178.042	50.9584	229	0.222526	0.814947
										0.06	0.129036	204.099	25.9008	178.198	51.8016	230	0.225224	0.860507
										0.06	0.129036	204.675	26.3249	178.35	52.6499	231	0.227922	0.860507
										0.06	0.129036	205.248	26.7515	178.497	53.5031	232	0.230617	0.860507
										0.06	0.129036	205.819	27.1806	178.639	54.3611	233	0.23331	0.860507
										0.06	0.129036	206.388	27.612	178.776	55.2241	234	0.236	0.860507
										0.06	0.129036	206.954	28.0459	178.908	56.0918	235	0.238688	0.860507
										0.06	0.129036	207.518	28.4821	179.036	56.9643	236	0.241374	0.860507
										0.06	0.129036	208.079	28.9208	179.158	57.8415	237	0.244057	0.860507
										0.05	0.108749	208.638	29.3617	179.277	58.7234	238	0.246737	0.895749
										0.05	0.108749	209.195	29.805	179.39	59.61	239	0.249414	0.895749
										0.05	0.108749	209.749	30.2506	179.499	60.5011	240	0.252088	0.895749
										0.05	0.108749	210.302	30.6984	179.603	61.3969	241	0.254759	0.895749
										0.05	0.108749	210.851	31.1486	179.703	62.2972	242	0.257426	0.895749
										0.05	0.108749	211.399	31.601	179.798	63.202	243	0.26009	0.895749
										0.05	0.108749	211.944	32.0556	179.889	64.1113	244	0.262751	0.895749

## Sheet: Distinct Peptide Level Data
Distinct Peptide Level Data		Confidence Threshold	Forward	Reverse	Correct	Incorrect	Total	Global FDR	q-value		Fit Confidence Threshold	Fit Forward	Fit Reverse	Fit Correct	Fit Incorrect	Fit Total	Fit Global FDR	Fit Local FDR
		1	196	2	194	4	198	0.020202	0.00544218		1	0.997697	0.00230326	0.995393	0.00460652	1	0.00460652	0.00465866
		0.9999	319	2	317	4	321	0.0124611	0.00544218		1	1.99539	0.00460678	1.99079	0.00921357	2	0.00460678	0.00465866
		0.9998	359	2	357	4	361	0.0110803	0.00544218		1	2.99309	0.00691057	2.98618	0.0138211	3	0.00460705	0.00465866
		0.9997	376	2	374	4	378	0.010582	0.00544218		1	3.99079	0.00921463	3.98157	0.0184293	4	0.00460731	0.00465866
		0.9996	380	2	378	4	382	0.0104712	0.00544218		1	4.98848	0.0115189	4.97696	0.0230379	5	0.00460758	0.00465866
		0.9995	412	2	410	4	414	0.00966184	0.00544218		1	5.98618	0.0138235	5.97235	0.027647	6	0.00460784	0.00465866
		0.9994	435	2	433	4	437	0.00915332	0.00544218		1	6.98387	0.0161284	6.96774	0.0322567	7	0.00460811	0.00465866
		0.9993	443	2	441	4	445	0.00898876	0.00544218		1	7.98157	0.0184335	7.96313	0.036867	8	0.00460837	0.00465866
		0.9992	449	2	447	4	451	0.00886918	0.00544218		1	8.97926	0.0207389	8.95852	0.0414777	9	0.00460863	0.00465866
		0.9991	454	2	452	4	456	0.00877193	0.00544218		1	9.97696	0.0230445	9.95391	0.046089	10	0.0046089	0.00465866
		0.999	456	2	454	4	458	0.00873362	0.00544218		1	10.9746	0.0253504	10.9493	0.0507008	11	0.00460916	0.00465866
		0.9989	473	2	471	4	475	0.00842105	0.00544218		1	11.9723	0.0276566	11.9447	0.0553131	12	0.00460943	0.00465866
		0.9988	483	2	481	4	485	0.00824742	0.00544218		1	12.97	0.029963	12.9401	0.059926	13	0.00460969	0.00465866
		0.9987	493	2	491	4	495	0.00808081	0.00544218		1	13.9677	0.0322697	13.9355	0.0645394	14	0.00460996	0.00465866
		0.9986	495	2	493	4	497	0.00804829	0.00544218		1	14.9654	0.0345767	14.9308	0.0691533	15	0.00461022	0.00465866
		0.9984	499	2	497	4	501	0.00798403	0.00544218		1	15.9631	0.0368839	15.9262	0.0737678	16	0.00461048	0.00465866
		0.9983	500	2	498	4	502	0.00796813	0.00544218		1	16.9608	0.0391914	16.9216	0.0783827	17	0.00461075	0.00465866
		0.9982	503	2	501	4	505	0.00792079	0.00544218		1	17.9585	0.0414991	17.917	0.0829982	18	0.00461101	0.00465866
		0.9981	505	2	503	4	507	0.00788955	0.00544218		1	18.9562	0.0438071	18.9124	0.0876143	19	0.00461128	0.00465866
		0.998	507	2	505	4	509	0.00785855	0.00544218		1	19.9539	0.0461154	19.9078	0.0922308	20	0.00461154	0.00465866
		0.9979	508	2	506	4	510	0.00784314	0.00544218		1	20.9516	0.048424	20.9032	0.0968479	21	0.00461181	0.00465866
		0.9978	513	2	511	4	515	0.00776699	0.00544218		1	21.9493	0.0507328	21.8985	0.101466	22	0.00461207	0.00465866
		0.9977	515	2	513	4	517	0.00773694	0.00544218		1	22.947	0.0530419	22.8939	0.106084	23	0.00461234	0.00465866
		0.9976	518	2	516	4	520	0.00769231	0.00544218		1	23.9446	0.0553512	23.8893	0.110702	24	0.0046126	0.00465866
		0.9975	525	2	523	4	527	0.00759013	0.00544218		1	24.9423	0.0576608	24.8847	0.115322	25	0.00461286	0.00465866
		0.9974	530	2	528	4	532	0.0075188	0.00544218		1	25.94	0.0599707	25.8801	0.119941	26	0.00461313	0.00465866
		0.9973	534	2	532	4	536	0.00746269	0.00544218		1	26.9377	0.0622808	26.8754	0.124562	27	0.00461339	0.00465866
		0.9972	599	2	597	4	601	0.00665557	0.00544218		1	27.9354	0.0645912	27.8708	0.129182	28	0.00461366	0.00465866
		0.9971	600	2	598	4	602	0.00664452	0.00544218		1	28.9331	0.0669019	28.8662	0.133804	29	0.00461392	0.00465866
		0.997	602	2	600	4	604	0.00662252	0.00544218		1	29.9308	0.0692128	29.8616	0.138426	30	0.00461419	0.00465866
		0.9969	606	2	604	4	608	0.00657895	0.00544218		1	30.9285	0.071524	30.857	0.143048	31	0.00461445	0.00465866
		0.9967	612	2	610	4	614	0.00651466	0.00544218		1	31.9262	0.0738354	31.8523	0.147671	32	0.00461471	0.00465866
		0.9966	614	2	612	4	616	0.00649351	0.00544218		1	32.9239	0.0761472	32.8477	0.152294	33	0.00461498	0.00465866
		0.9965	616	2	614	4	618	0.00647249	0.00544218		1	33.9215	0.0784591	33.8431	0.156918	34	0.00461524	0.00465866
		0.9964	620	2	618	4	622	0.00643087	0.00544218		1	34.9192	0.0807714	34.8385	0.161543	35	0.00461551	0.00465866
		0.9963	621	2	619	4	623	0.00642055	0.00544218		1	35.9169	0.0830839	35.8338	0.166168	36	0.00461577	0.00465866
		0.9962	622	2	620	4	624	0.00641026	0.00544218		1	36.9146	0.0853967	36.8292	0.170793	37	0.00461604	0.00465866
		0.9961	627	2	625	4	629	0.0063593	0.00544218		1	37.9123	0.0877097	37.8246	0.175419	38	0.0046163	0.00465866
		0.996	630	2	628	4	632	0.00632911	0.00544218		1	38.91	0.090023	38.82	0.180046	39	0.00461657	0.00465866
		0.9959	637	2	635	4	639	0.00625978	0.00544218		1	39.9077	0.0923366	39.8153	0.184673	40	0.00461683	0.00465866
		0.9958	639	2	637	4	641	0.00624025	0.00544218		1	40.9053	0.0946504	40.8107	0.189301	41	0.00461709	0.00465866
		0.9957	647	2	645	4	649	0.00616333	0.00544218		1	41.903	0.0969645	41.8061	0.193929	42	0.00461736	0.00465866
		0.9956	653	2	651	4	655	0.00610687	0.00544218		1	42.9007	0.0992789	42.8014	0.198558	43	0.00461762	0.00465866
		0.9955	654	2	652	4	656	0.00609756	0.00544218		1	43.8984	0.101594	43.7968	0.203187	44	0.00461789	0.00465866
		0.9954	656	2	654	4	658	0.00607903	0.00544218		1	44.8961	0.103908	44.7922	0.207817	45	0.00461815	0.00465866
		0.9953	658	2	656	4	660	0.00606061	0.00544218		1	45.8938	0.106224	45.7876	0.212447	46	0.00461842	0.00465866
		0.9952	662	2	660	4	664	0.0060241	0.00544218		1	46.8915	0.108539	46.7829	0.217078	47	0.00461868	0.00465866
		0.9951	664	2	662	4	666	0.00600601	0.00544218		1	47.8891	0.110855	47.7783	0.221709	48	0.00461895	0.00465866
		0.995	668	2	666	4	670	0.00597015	0.00544218		1	48.8868	0.113171	48.7737	0.226341	49	0.00461921	0.00465866
		0.9949	670	2	668	4	672	0.00595238	0.00544218		1	49.8845	0.115487	49.769	0.230974	50	0.00461947	0.00465866
		0.9948	672	2	670	4	674	0.00593472	0.00544218		1	50.8822	0.117803	50.7644	0.235607	51	0.00461974	0.00465866
		0.9947	683	2	681	4	685	0.00583942	0.00544218		1	51.8799	0.12012	51.7598	0.24024	52	0.00462	0.00465866
		0.9944	686	2	684	4	688	0.00581395	0.00544218		1	52.8776	0.122437	52.7551	0.244874	53	0.00462027	0.00465866
		0.9943	687	2	685	4	689	0.00580552	0.00544218		1	53.8752	0.124754	53.7505	0.249509	54	0.00462053	0.00465866
		0.994	688	2	686	4	690	0.0057971	0.00544218		1	54.8729	0.127072	54.7459	0.254144	55	0.0046208	0.00465866
		0.9939	689	2	687	4	691	0.00578871	0.00544218		1	55.8706	0.12939	55.7412	0.258779	56	0.00462106	0.00465866
		0.9938	690	2	688	4	692	0.00578035	0.00544218		1	56.8683	0.131708	56.7366	0.263416	57	0.00462133	0.00465866
		0.9937	691	2	689	4	693	0.00577201	0.00544218		1	57.866	0.134026	57.7319	0.268052	58	0.00462159	0.00465866
		0.9934	694	2	692	4	696	0.00574713	0.00544218		1	58.8637	0.136345	58.7273	0.272689	59	0.00462185	0.00465866
		0.9933	695	2	693	4	697	0.00573888	0.00544218		1	59.8613	0.138664	59.7227	0.277327	60	0.00462212	0.00465866
		0.9932	696	2	694	4	698	0.00573066	0.00544218		1	60.859	0.140983	60.718	0.281965	61	0.00462238	0.00465866
		0.9928	713	2	711	4	715	0.00559441	0.00544218		1	61.8567	0.143302	61.7134	0.286604	62	0.00462265	0.00465866
		0.9926	723	2	721	4	725	0.00551724	0.00544218		1	62.8544	0.145622	62.7088	0.291243	63	0.00462291	0.00465866
		0.9925	725	2	723	4	727	0.00550206	0.00544218		1	63.8521	0.147942	63.7041	0.295883	64	0.00462318	0.00465866
		0.9924	726	2	724	4	728	0.00549451	0.00544218		1	64.8497	0.150262	64.6995	0.300524	65	0.00462344	0.00465866
		0.9922	727	2	725	4	729	0.00548697	0.00544218		1	65.8474	0.152582	65.6948	0.305165	66	0.00462371	0.00465866
		0.992	728	2	726	4	730	0.00547945	0.00544218		1	66.8451	0.154903	66.6902	0.309806	67	0.00462397	0.00465866
		0.9918	730	2	728	4	732	0.00546448	0.00544218		1	67.8428	0.157224	67.6856	0.314448	68	0.00462423	0.00465866
		0.9917	731	2	729	4	733	0.00545703	0.00544218		1	68.8405	0.159545	68.6809	0.31909	69	0.0046245	0.00465866
		0.9911	732	2	730	4	734	0.00544959	0.00544218		1	69.8381	0.161867	69.6763	0.323733	70	0.00462476	0.00465866
		0.9909	733	2	731	4	735	0.00544218	0.00544218		1	70.8358	0.164188	70.6716	0.328377	71	0.00462503	0.00465866
		0.9907	739	3	736	6	742	0.00808625	0.0071599		1	71.8335	0.166511	71.667	0.333021	72	0.00462529	0.00465866
		0.9906	740	3	737	6	743	0.00807537	0.0071599		1	72.8312	0.168833	72.6623	0.337666	73	0.00462556	0.00465866
		0.9905	741	3	738	6	744	0.00806452	0.0071599		1	73.8288	0.171155	73.6577	0.342311	74	0.00462582	0.00465866
		0.9904	742	3	739	6	745	0.00805369	0.0071599		1	74.8265	0.173478	74.653	0.346956	75	0.00462609	0.00465866
		0.9903	747	3	744	6	750	0.008	0.0071599		1	75.8242	0.175801	75.6484	0.351603	76	0.00462635	0.00465866
		0.9901	748	3	745	6	751	0.00798935	0.0071599		1	76.8219	0.178125	76.6438	0.356249	77	0.00462662	0.00465866
		0.99	749	3	746	6	752	0.00797872	0.0071599		1	77.8196	0.180448	77.6391	0.360897	78	0.00462688	0.00465866
		0.9899	750	3	747	6	753	0.00796813	0.0071599		1	78.8172	0.182772	78.6345	0.365544	79	0.00462714	0.00465866
		0.9898	755	3	752	6	758	0.00791557	0.0071599		1	79.8149	0.185096	79.6298	0.370193	80	0.00462741	0.00465866
		0.9897	759	3	756	6	762	0.00787402	0.0071599		1	80.8126	0.187421	80.6252	0.374842	81	0.00462767	0.00465866
		0.9895	763	3	760	6	766	0.0078329	0.0071599		1	81.8103	0.189745	81.6205	0.379491	82	0.00462794	0.00465866
		0.9894	765	3	762	6	768	0.0078125	0.0071599		1	82.8079	0.19207	82.6159	0.384141	83	0.0046282	0.00465866
		0.9889	767	3	764	6	770	0.00779221	0.0071599		1	83.8056	0.194396	83.6112	0.388791	84	0.00462847	0.00465866
		0.9882	773	3	770	6	776	0.00773196	0.0071599		1	84.8033	0.196721	84.6066	0.393442	85	0.00462873	0.00465866
		0.9881	775	3	772	6	778	0.00771208	0.0071599		1	85.801	0.199047	85.6019	0.398094	86	0.004629	0.00465866
		0.988	776	3	773	6	779	0.00770218	0.0071599		1	86.7986	0.201373	86.5973	0.402746	87	0.00462926	0.00465866
		0.9876	777	3	774	6	780	0.00769231	0.0071599		1	87.7963	0.203699	87.5926	0.407398	88	0.00462953	0.00465866
		0.9874	778	3	775	6	781	0.00768246	0.0071599		1	88.794	0.206026	88.5879	0.412051	89	0.00462979	0.00465866
		0.987	779	3	776	6	782	0.00767263	0.0071599		1	89.7916	0.208352	89.5833	0.416705	90	0.00463005	0.00465866
		0.9864	780	3	777	6	783	0.00766284	0.0071599		1	90.7893	0.21068	90.5786	0.421359	91	0.00463032	0.00465866
		0.9863	781	3	778	6	784	0.00765306	0.0071599		1	91.787	0.213007	91.574	0.426014	92	0.00463058	0.00465866
		0.9862	784	3	781	6	787	0.00762389	0.0071599		1	92.7847	0.215334	92.5693	0.430669	93	0.00463085	0.00465866
		0.9858	786	3	783	6	789	0.00760456	0.0071599		1	93.7823	0.217662	93.5647	0.435325	94	0.00463111	0.00465866
		0.9856	787	3	784	6	790	0.00759494	0.0071599		1	94.78	0.21999	94.56	0.439981	95	0.00463138	0.00465866
		0.9855	788	3	785	6	791	0.00758534	0.0071599		1	95.7777	0.222319	95.5554	0.444638	96	0.00463164	0.00465866
		0.9851	793	3	790	6	796	0.00753769	0.0071599		1	96.7754	0.224648	96.5507	0.449295	97	0.00463191	0.00465866
		0.9847	794	3	791	6	797	0.00752823	0.0071599		1	97.773	0.226976	97.546	0.453953	98	0.00463217	0.00465866
		0.9846	795	3	792	6	798	0.0075188	0.0071599		1	98.7707	0.229306	98.5414	0.458611	99	0.00463244	0.00465866
		0.9842	796	3	793	6	799	0.00750939	0.0071599		1	99.7684	0.231635	99.5367	0.46327	100	0.0046327	0.00465866
		0.9839	797	3	794	6	800	0.0075	0.0071599		1	100.766	0.233965	100.532	0.46793	101	0.00463297	0.00465866
		0.9833	799	3	796	6	802	0.0074813	0.0071599		1	101.764	0.236295	101.527	0.47259	102	0.00463323	0.00465866
		0.9825	801	3	798	6	804	0.00746269	0.0071599		1	102.761	0.238625	102.523	0.47725	103	0.0046335	0.00465866
		0.9822	802	3	799	6	805	0.00745342	0.0071599		1	103.759	0.240956	103.518	0.481911	104	0.00463376	0.00465866
		0.9819	803	3	800	6	806	0.00744417	0.0071599		1	104.757	0.243286	104.513	0.486573	105	0.00463403	0.00465866
		0.9817	804	3	801	6	807	0.00743494	0.0071599		1	105.754	0.245618	105.509	0.491235	106	0.00463429	0.00465866
		0.9816	805	3	802	6	808	0.00742574	0.0071599		1	106.752	0.247949	106.504	0.495898	107	0.00463456	0.00465866
		0.9814	806	3	803	6	809	0.00741656	0.0071599		1	107.75	0.250281	107.499	0.500561	108	0.00463482	0.00465866
		0.9808	807	3	804	6	810	0.00740741	0.0071599		1	108.747	0.252612	108.495	0.505225	109	0.00463509	0.00465866
		0.9803	810	3	807	6	813	0.00738007	0.0071599		1	109.745	0.254945	109.49	0.509889	110	0.00463536	0.00465866
		0.9802	811	3	808	6	814	0.00737101	0.0071599		1	110.743	0.257277	110.485	0.514554	111	0.00463562	0.00465866
		0.98	813	3	810	6	816	0.00735294	0.0071599		1	111.74	0.25961	111.481	0.519219	112	0.00463589	0.00465866
		0.9793	815	3	812	6	818	0.00733496	0.0071599		1	112.738	0.261943	112.476	0.523885	113	0.00463615	0.00465866
		0.9786	816	3	813	6	819	0.00732601	0.0071599		1	113.736	0.264276	113.471	0.528552	114	0.00463642	0.00465866
		0.9784	823	3	820	6	826	0.00726392	0.0071599		1	114.733	0.266609	114.467	0.533219	115	0.00463669	0.00465866
		0.9782	824	3	821	6	827	0.00725514	0.0071599		1	115.731	0.268943	115.462	0.537887	116	0.00463695	0.00465866
		0.9768	828	3	825	6	831	0.00722022	0.0071599		1	116.729	0.271277	116.457	0.542555	117	0.00463722	0.00465866
		0.9761	829	3	826	6	832	0.00721154	0.0071599		1	117.726	0.273612	117.453	0.547224	118	0.00463749	0.00465866
		0.976	830	3	827	6	833	0.00720288	0.0071599		1	118.724	0.275946	118.448	0.551893	119	0.00463776	0.00465866
		0.9759	832	3	829	6	835	0.00718563	0.0071599		1	119.722	0.278281	119.443	0.556563	120	0.00463802	0.00465866
		0.9748	833	3	830	6	836	0.00717703	0.0071599		1	120.719	0.280617	120.439	0.561233	121	0.00463829	0.00465866
		0.9737	834	3	831	6	837	0.00716846	0.0071599		1	121.717	0.282952	121.434	0.565904	122	0.00463856	0.00465866
		0.9728	835	3	832	6	838	0.0071599	0.0071599		1	122.715	0.285288	122.429	0.570576	123	0.00463883	0.00465866
		0.972	835	4	831	8	839	0.00953516	0.00936768		1	123.712	0.287624	123.425	0.575248	124	0.0046391	0.00465866
		0.9703	836	4	832	8	840	0.00952381	0.00936768		1	124.71	0.28996	124.42	0.579921	125	0.00463937	0.00465866
		0.9683	837	4	833	8	841	0.00951249	0.00936768		1	125.708	0.292297	125.415	0.584594	126	0.00463964	0.00465866
		0.9678	841	4	837	8	845	0.00946746	0.00936768		1	126.705	0.294634	126.411	0.589268	127	0.00463991	0.00465866
		0.9676	842	4	838	8	846	0.00945626	0.00936768		1	127.703	0.296971	127.406	0.593943	128	0.00464018	0.00465866
		0.9669	844	4	840	8	848	0.00943396	0.00936768		1	128.701	0.299309	128.401	0.598618	129	0.00464045	0.00465866
		0.9668	845	4	841	8	849	0.00942285	0.00936768		1	129.698	0.301647	129.397	0.603294	130	0.00464072	0.00465866
		0.9663	847	4	843	8	851	0.00940071	0.00936768		1	130.696	0.303985	130.392	0.60797	131	0.00464099	0.00465866
		0.9662	848	4	844	8	852	0.00938967	0.00936768		1	131.694	0.306324	131.387	0.612647	132	0.00464127	0.00465866
		0.9661	849	4	845	8	853	0.00937866	0.00936768		1	132.691	0.308663	132.383	0.617325	133	0.00464154	0.00465866
		0.965	850	4	846	8	854	0.00936768	0.00936768		1	133.689	0.311002	133.378	0.622003	134	0.00464182	0.00465866
		0.9642	850	5	845	10	855	0.0116959	0.011534		1	134.687	0.313341	134.373	0.626682	135	0.00464209	0.00465866
		0.9632	851	5	846	10	856	0.0116822	0.011534		1	135.684	0.315681	135.369	0.631362	136	0.00464237	0.00465866
		0.962	854	5	849	10	859	0.0116414	0.011534		1	136.682	0.318021	136.364	0.636042	137	0.00464264	0.00465866
		0.9609	855	5	850	10	860	0.0116279	0.011534		1	137.68	0.320362	137.359	0.640723	138	0.00464292	0.00465866
		0.9608	856	5	851	10	861	0.0116144	0.011534		1	138.677	0.322702	138.355	0.645405	139	0.0046432	0.00465866
		0.9604	857	5	852	10	862	0.0116009	0.011534		1	139.675	0.325044	139.35	0.650087	140	0.00464348	0.00465866
		0.9588	859	5	854	10	864	0.0115741	0.011534		1	140.673	0.327385	140.345	0.65477	141	0.00464376	0.00465866
		0.9581	860	5	855	10	865	0.0115607	0.011534		1	141.67	0.329727	141.341	0.659454	142	0.00464404	0.00465866
		0.958	861	5	856	10	866	0.0115473	0.011534		1	142.668	0.332069	142.336	0.664138	143	0.00464432	0.00465866
		0.957	862	5	857	10	867	0.011534	0.011534		1	143.666	0.334412	143.331	0.668823	144	0.00464461	0.00465866
		0.9568	862	6	856	12	868	0.0138249	0.0134529		1	144.663	0.336755	144.326	0.673509	145	0.00464489	0.00465866
		0.9553	863	6	857	12	869	0.013809	0.0134529		1	145.661	0.339098	145.322	0.678196	146	0.00464518	0.00465866
		0.9544	864	6	858	12	870	0.0137931	0.0134529		1	146.659	0.341442	146.317	0.682884	147	0.00464547	0.00465866
		0.9539	870	6	864	12	876	0.0136986	0.0134529		1	147.656	0.343786	147.312	0.687572	148	0.00464575	0.00465866
		0.9515	871	6	865	12	877	0.013683	0.0134529		1	148.654	0.34613	148.308	0.692261	149	0.00464604	0.00465866
		0.9511	872	6	866	12	878	0.0136674	0.0134529		1	149.652	0.348475	149.303	0.69695	150	0.00464634	0.00465866
		0.9505	873	6	867	12	879	0.0136519	0.0134529		1	150.649	0.350821	150.298	0.701641	151	0.00464663	0.00465866
		0.9489	874	6	868	12	880	0.0136364	0.0134529		1	151.647	0.353166	151.294	0.706333	152	0.00464692	0.00465866
		0.9477	875	6	869	12	881	0.0136209	0.0134529		1	152.644	0.355512	152.289	0.711025	153	0.00464722	0.00465866
		0.9476	876	6	870	12	882	0.0136054	0.0134529		1	153.642	0.357859	153.284	0.715718	154	0.00464752	0.00465866
		0.9474	879	6	873	12	885	0.0135593	0.0134529		1	154.64	0.360206	154.28	0.720412	155	0.00464782	0.00465866
		0.9469	881	6	875	12	887	0.0135287	0.0134529		1	155.637	0.362553	155.275	0.725107	156	0.00464812	0.00465866
		0.9458	882	6	876	12	888	0.0135135	0.0134529		1	156.635	0.364901	156.27	0.729803	157	0.00464842	0.00465866
		0.945	883	6	877	12	889	0.0134983	0.0134529		1	157.633	0.36725	157.266	0.734499	158	0.00464873	0.00465866
		0.9447	884	6	878	12	890	0.0134831	0.0134529		1	158.63	0.369599	158.261	0.739197	159	0.00464904	0.00465866
		0.9443	886	6	880	12	892	0.0134529	0.0134529		1	159.628	0.371948	159.256	0.743896	160	0.00464935	0.00465866
		0.943	887	7	880	14	894	0.01566	0.0151844		1	160.626	0.374298	160.251	0.748595	161	0.00464966	0.00465866
		0.9421	888	7	881	14	895	0.0156425	0.0151844		1	161.623	0.376648	161.247	0.753296	162	0.00464997	0.00465866
		0.941	889	7	882	14	896	0.015625	0.0151844		1	162.621	0.378999	162.242	0.757997	163	0.00465029	0.00465866
		0.9403	890	7	883	14	897	0.0156076	0.0151844		1	163.619	0.38135	163.237	0.7627	164	0.00465061	0.00465866
		0.9382	894	7	887	14	901	0.0155383	0.0151844		1	164.616	0.383702	164.233	0.767404	165	0.00465093	0.00465866
		0.9367	895	7	888	14	902	0.0155211	0.0151844		1	165.614	0.386054	165.228	0.772109	166	0.00465126	0.00465866
		0.9354	903	7	896	14	910	0.0153846	0.0151844		1	166.612	0.388407	166.223	0.776814	167	0.00465158	0.00465866
		0.9344	904	7	897	14	911	0.0153677	0.0151844		1	167.609	0.390761	167.218	0.781521	168	0.00465191	0.00465866
		0.934	906	7	899	14	913	0.0153341	0.0151844		1	168.607	0.393115	168.214	0.786229	169	0.00465225	0.00465866
		0.9331	907	7	900	14	914	0.0153173	0.0151844		1	169.605	0.395469	169.209	0.790939	170	0.00465258	0.00465866
		0.9321	912	7	905	14	919	0.0152339	0.0151844		1	170.602	0.397825	170.204	0.795649	171	0.00465292	0.00465866
		0.9311	913	7	906	14	920	0.0152174	0.0151844		1	171.6	0.40018	171.2	0.800361	172	0.00465326	0.00465866
		0.9305	915	7	908	14	922	0.0151844	0.0151844		1	172.597	0.402537	172.195	0.805074	173	0.00465361	0.00465866
		0.9303	915	8	907	16	923	0.0173348	0.0172043		1	173.595	0.404894	173.19	0.809788	174	0.00465395	0.00465866
		0.9296	916	8	908	16	924	0.017316	0.0172043		1	174.593	0.407252	174.185	0.814503	175	0.00465431	0.00465866
		0.9293	918	8	910	16	926	0.0172786	0.0172043		1	175.59	0.40961	175.181	0.81922	176	0.00465466	0.00465866
		0.9281	919	8	911	16	927	0.01726	0.0172043		1	176.588	0.411969	176.176	0.823938	177	0.00465502	0.00465866
		0.9278	921	8	913	16	929	0.0172228	0.0172043		1	177.586	0.414329	177.171	0.828658	178	0.00465538	0.00465866
		0.9274	922	8	914	16	930	0.0172043	0.0172043		1	178.583	0.416689	178.167	0.833378	179	0.00465575	0.00465866
		0.9271	922	9	913	18	931	0.019334	0.0191489		1	179.581	0.41905	179.162	0.838101	180	0.00465612	0.00465866
		0.9263	923	9	914	18	932	0.0193133	0.0191489		1	180.579	0.421412	180.157	0.842824	181	0.00465649	0.00465866
		0.9253	924	9	915	18	933	0.0192926	0.0191489		1	181.576	0.423775	181.152	0.84755	182	0.00465687	0.00465866
		0.9249	925	9	916	18	934	0.0192719	0.0191489		1	182.574	0.426138	182.148	0.852276	183	0.00465725	0.00465866
		0.9218	927	9	918	18	936	0.0192308	0.0191489		1	183.571	0.428502	183.143	0.857004	184	0.00465763	0.00465866
		0.9216	928	9	919	18	937	0.0192102	0.0191489		1	184.569	0.430867	184.138	0.861734	185	0.00465802	0.00465866
		0.92	931	9	922	18	940	0.0191489	0.0191489		1	185.567	0.433233	185.134	0.866465	186	0.00465842	0.00465866
		0.9194	931	10	921	20	941	0.021254	0.0212314		1	186.564	0.435599	186.129	0.871198	187	0.00465882	0.00465866
		0.9191	932	10	922	20	942	0.0212314	0.0212314		1	187.562	0.437967	187.124	0.875933	188	0.00465922	0.00465866
		0.9162	932	11	921	22	943	0.0233298	0.0230126		1	188.56	0.440335	188.119	0.880669	189	0.00465963	0.00465866
		0.9154	933	11	922	22	944	0.0233051	0.0230126		1	189.557	0.442704	189.115	0.885407	190	0.00466004	0.00465866
		0.9152	937	11	926	22	948	0.0232068	0.0230126		1	190.555	0.445074	190.11	0.890147	191	0.00466046	0.00465866
		0.9132	938	11	927	22	949	0.0231823	0.0230126		1	191.553	0.447444	191.105	0.894889	192	0.00466088	0.00465866
		0.9058	939	11	928	22	950	0.0231579	0.0230126		1	192.55	0.449816	192.1	0.899632	193	0.00466131	0.00465866
		0.9052	940	11	929	22	951	0.0231335	0.0230126		1	193.548	0.452189	193.096	0.904377	194	0.00466174	0.00465866
		0.9051	941	11	930	22	952	0.0231092	0.0230126		1	194.545	0.454562	194.091	0.909124	195	0.00466218	0.00465866
		0.9046	945	11	934	22	956	0.0230126	0.0230126		1	195.543	0.456937	195.086	0.913873	196	0.00466262	0.00465866
		0.9036	945	12	933	24	957	0.0250784	0.024974		1	196.541	0.459312	196.081	0.918624	197	0.00466307	0.00465866
		0.9031	949	12	937	24	961	0.024974	0.024974		1	197.538	0.461689	197.077	0.923377	198	0.00466352	0.00465866
		0.9015	949	13	936	26	962	0.027027	0.0262626		0.9999	198.536	0.464066	198.072	0.928132	199	0.00466398	0.00495942
		0.9009	951	13	938	26	964	0.026971	0.0262626		0.9999	199.534	0.466445	199.067	0.932889	200	0.00466445	0.00495942
		0.9002	952	13	939	26	965	0.026943	0.0262626		0.9999	200.531	0.468824	200.062	0.937648	201	0.00466492	0.00495942
		0.898	953	13	940	26	966	0.0269151	0.0262626		0.9999	201.529	0.471205	201.058	0.942409	202	0.00466539	0.00495942
		0.8967	954	13	941	26	967	0.0268873	0.0262626		0.9999	202.526	0.473586	202.053	0.947173	203	0.00466588	0.00495942
		0.8966	955	13	942	26	968	0.0268595	0.0262626		0.9999	203.524	0.475969	203.048	0.951939	204	0.00466637	0.00495942
		0.8947	956	13	943	26	969	0.0268318	0.0262626		0.9999	204.522	0.478353	204.043	0.956706	205	0.00466686	0.00495942
		0.8944	957	13	944	26	970	0.0268041	0.0262626		0.9999	205.519	0.480738	205.039	0.961477	206	0.00466736	0.00495942
		0.8929	958	13	945	26	971	0.0267765	0.0262626		0.9999	206.517	0.483125	206.034	0.966249	207	0.00466787	0.00495942
		0.8914	961	13	948	26	974	0.026694	0.0262626		0.9999	207.514	0.485512	207.029	0.971024	208	0.00466838	0.00495942
		0.8883	962	13	949	26	975	0.0266667	0.0262626		0.9999	208.512	0.487901	208.024	0.975801	209	0.00466891	0.00495942
		0.8874	963	13	950	26	976	0.0266393	0.0262626		0.9999	209.51	0.49029	209.019	0.980581	210	0.00466943	0.00495942
		0.8873	964	13	951	26	977	0.0266121	0.0262626		0.9999	210.507	0.492682	210.015	0.985363	211	0.00466997	0.00495942
		0.8855	965	13	952	26	978	0.0265849	0.0262626		0.9999	211.505	0.495074	211.01	0.990148	212	0.00467051	0.00495942
		0.8851	966	13	953	26	979	0.0265577	0.0262626		0.9999	212.503	0.497468	212.005	0.994935	213	0.00467106	0.00495942
		0.8845	967	13	954	26	980	0.0265306	0.0262626		0.9999	213.5	0.499863	213	0.999725	214	0.00467161	0.00495942
		0.8822	968	13	955	26	981	0.0265036	0.0262626		0.9999	214.498	0.502259	213.995	1.00452	215	0.00467217	0.00495942
		0.8816	969	13	956	26	982	0.0264766	0.0262626		0.9999	215.495	0.504656	214.991	1.00931	216	0.00467274	0.00495942
		0.8811	970	13	957	26	983	0.0264496	0.0262626		0.9999	216.493	0.507055	215.986	1.01411	217	0.00467332	0.00495942
		0.8781	972	13	959	26	985	0.0263959	0.0262626		0.9999	217.491	0.509456	216.981	1.01891	218	0.00467391	0.00495942
		0.8775	973	13	960	26	986	0.0263692	0.0262626		0.9999	218.488	0.511858	217.976	1.02372	219	0.0046745	0.00495942
		0.8769	974	13	961	26	987	0.0263425	0.0262626		0.9999	219.486	0.514261	218.971	1.02852	220	0.0046751	0.00495942
		0.8754	975	13	962	26	988	0.0263158	0.0262626		0.9999	220.483	0.516666	219.967	1.03333	221	0.00467571	0.00495942
		0.8732	977	13	964	26	990	0.0262626	0.0262626		0.9999	221.481	0.519072	220.962	1.03814	222	0.00467632	0.00495942
		0.8703	977	14	963	28	991	0.0282543	0.0281974		0.9999	222.479	0.521479	221.957	1.04296	223	0.00467694	0.00495942
		0.8693	978	14	964	28	992	0.0282258	0.0281974		0.9999	223.476	0.523889	222.952	1.04778	224	0.00467758	0.00495942
		0.8692	979	14	965	28	993	0.0281974	0.0281974		0.9999	224.474	0.526299	223.947	1.0526	225	0.00467822	0.00495942
		0.8671	979	15	964	30	994	0.0301811	0.03003		0.9999	225.471	0.528712	224.943	1.05742	226	0.00467886	0.00495942
		0.8657	980	15	965	30	995	0.0301508	0.03003		0.9999	226.469	0.531125	225.938	1.06225	227	0.00467952	0.00495942
		0.8628	981	15	966	30	996	0.0301205	0.03003		0.9999	227.466	0.533541	226.933	1.06708	228	0.00468018	0.00495942
		0.862	982	15	967	30	997	0.0300903	0.03003		0.9999	228.464	0.535958	227.928	1.07192	229	0.00468086	0.00495942
		0.8614	984	15	969	30	999	0.03003	0.03003		0.9999	229.462	0.538377	228.923	1.07675	230	0.00468154	0.00495942
		0.8602	984	16	968	32	1000	0.032	0.0317776		0.9999	230.459	0.540797	229.918	1.08159	231	0.00468223	0.00495942
		0.8589	985	16	969	32	1001	0.031968	0.0317776		0.9999	231.457	0.543219	230.914	1.08644	232	0.00468293	0.00495942
		0.8555	986	16	970	32	1002	0.0319361	0.0317776		0.9999	232.454	0.545643	231.909	1.09129	233	0.00468363	0.00495942
		0.8551	987	16	971	32	1003	0.0319043	0.0317776		0.9999	233.452	0.548069	232.904	1.09614	234	0.00468435	0.00495942
		0.8535	990	16	974	32	1006	0.0318091	0.0317776		0.9999	234.45	0.550496	233.899	1.10099	235	0.00468508	0.00495942
		0.8528	991	16	975	32	1007	0.0317776	0.0317776		0.9999	235.447	0.552926	234.894	1.10585	236	0.00468581	0.00495942
		0.8509	992	17	975	34	1009	0.0336967	0.0335637		0.9999	236.445	0.555357	235.889	1.11071	237	0.00468655	0.00495942
		0.8502	994	17	977	34	1011	0.0336301	0.0335637		0.9999	237.442	0.557789	236.884	1.11558	238	0.00468731	0.00495942
		0.8466	995	17	978	34	1012	0.0335968	0.0335637		0.9999	238.44	0.560224	237.88	1.12045	239	0.00468807	0.00495942
		0.844	996	17	979	34	1013	0.0335637	0.0335637		0.9999	239.437	0.562661	238.875	1.12532	240	0.00468884	0.00495942
		0.8419	996	18	978	36	1014	0.035503	0.035503		0.9999	240.435	0.565099	239.87	1.1302	241	0.00468962	0.00495942
		0.8346	996	19	977	38	1015	0.0374384	0.0374016		0.9999	241.432	0.56754	240.865	1.13508	242	0.00469041	0.00495942
		0.834	997	19	978	38	1016	0.0374016	0.0374016		0.9999	242.43	0.569982	241.86	1.13996	243	0.00469121	0.00495942
		0.8322	997	20	977	40	1017	0.0393314	0.0387222		0.9999	243.428	0.572427	242.855	1.14485	244	0.00469202	0.00495942
		0.8317	998	20	978	40	1018	0.0392927	0.0387222		0.9999	244.425	0.574873	243.85	1.14975	245	0.00469284	0.00495942
		0.8313	999	20	979	40	1019	0.0392542	0.0387222		0.9999	245.423	0.577322	244.845	1.15464	246	0.00469367	0.00495942
		0.8293	1001	20	981	40	1021	0.0391773	0.0387222		0.9999	246.42	0.579772	245.84	1.15954	247	0.00469451	0.00495942
		0.8261	1002	20	982	40	1022	0.0391389	0.0387222		0.9999	247.418	0.582225	246.836	1.16445	248	0.00469536	0.00495942
		0.8247	1003	20	983	40	1023	0.0391007	0.0387222		0.9999	248.415	0.58468	247.831	1.16936	249	0.00469622	0.00495942
		0.8232	1004	20	984	40	1024	0.0390625	0.0387222		0.9999	249.413	0.587137	248.826	1.17427	250	0.00469709	0.00495942
		0.8207	1007	20	987	40	1027	0.0389484	0.0387222		0.9999	250.41	0.589596	249.821	1.17919	251	0.00469798	0.00495942
		0.8201	1011	20	991	40	1031	0.0387973	0.0387222		0.9999	251.408	0.592057	250.816	1.18411	252	0.00469887	0.00495942
		0.818	1012	20	992	40	1032	0.0387597	0.0387222		0.9999	252.405	0.594521	251.811	1.18904	253	0.00469977	0.00495942
		0.8179	1013	20	993	40	1033	0.0387222	0.0387222		0.9999	253.403	0.596986	252.806	1.19397	254	0.00470068	0.00495942
		0.814	1013	21	992	42	1034	0.040619	0.0400381		0.9999	254.401	0.599454	253.801	1.19891	255	0.0047016	0.00495942
		0.8103	1014	21	993	42	1035	0.0405797	0.0400381		0.9999	255.398	0.601925	254.796	1.20385	256	0.00470254	0.00495942
		0.8057	1015	21	994	42	1036	0.0405405	0.0400381		0.9999	256.396	0.604397	255.791	1.20879	257	0.00470348	0.00495942
		0.8001	1016	21	995	42	1037	0.0405014	0.0400381		0.9999	257.393	0.606872	256.786	1.21374	258	0.00470444	0.00495942
		0.7994	1017	21	996	42	1038	0.0404624	0.0400381		0.9999	258.391	0.60935	257.781	1.2187	259	0.0047054	0.00495942
		0.7964	1018	21	997	42	1039	0.0404235	0.0400381		0.9999	259.388	0.611829	258.776	1.22366	260	0.00470638	0.00495942
		0.7942	1019	21	998	42	1040	0.0403846	0.0400381		0.9999	260.386	0.614311	259.771	1.22862	261	0.00470737	0.00495942
		0.7915	1020	21	999	42	1041	0.0403458	0.0400381		0.9999	261.383	0.616796	260.766	1.23359	262	0.00470837	0.00495942
		0.7854	1022	21	1001	42	1043	0.0402685	0.0400381		0.9999	262.381	0.619283	261.761	1.23857	263	0.00470938	0.00495942
		0.7842	1023	21	1002	42	1044	0.0402299	0.0400381		0.9999	263.378	0.621773	262.756	1.24355	264	0.0047104	0.00495942
		0.7835	1024	21	1003	42	1045	0.0401914	0.0400381		0.9999	264.376	0.624265	263.751	1.24853	265	0.00471143	0.00495942
		0.7833	1025	21	1004	42	1046	0.040153	0.0400381		0.9999	265.373	0.626759	264.746	1.25352	266	0.00471248	0.00495942
		0.7822	1028	21	1007	42	1049	0.0400381	0.0400381		0.9999	266.371	0.629257	265.741	1.25851	267	0.00471353	0.00495942
		0.782	1028	22	1006	44	1050	0.0419048	0.0418251		0.9999	267.368	0.631756	266.736	1.26351	268	0.0047146	0.00495942
		0.7815	1029	22	1007	44	1051	0.0418649	0.0418251		0.9999	268.366	0.634259	267.731	1.26852	269	0.00471568	0.00495942
		0.7799	1030	22	1008	44	1052	0.0418251	0.0418251		0.9999	269.363	0.636764	268.726	1.27353	270	0.00471677	0.00495942
		0.7763	1030	23	1007	46	1053	0.0436847	0.0435606		0.9999	270.361	0.639272	269.721	1.27854	271	0.00471787	0.00495942
		0.776	1031	23	1008	46	1054	0.0436433	0.0435606		0.9999	271.358	0.641782	270.716	1.28356	272	0.00471899	0.00495942
		0.7759	1032	23	1009	46	1055	0.0436019	0.0435606		0.9999	272.356	0.644295	271.711	1.28859	273	0.00472011	0.00495942
		0.7758	1033	23	1010	46	1056	0.0435606	0.0435606		0.9999	273.353	0.646811	272.706	1.29362	274	0.00472125	0.00495942
		0.7756	1033	24	1009	48	1057	0.0454115	0.0453258		0.9999	274.351	0.64933	273.701	1.29866	275	0.0047224	0.00495942
		0.7742	1034	24	1010	48	1058	0.0453686	0.0453258		0.9999	275.348	0.651851	274.696	1.3037	276	0.00472356	0.00495942
		0.7702	1035	24	1011	48	1059	0.0453258	0.0453258		0.9999	276.346	0.654376	275.691	1.30875	277	0.00472473	0.00495942
		0.7686	1035	25	1010	50	1060	0.0471698	0.0471698		0.9999	277.343	0.656903	276.686	1.31381	278	0.00472592	0.00495942
		0.768	1035	26	1009	52	1061	0.0490104	0.0486436		0.9999	278.341	0.659433	277.681	1.31887	279	0.00472712	0.00495942
		0.7674	1036	26	1010	52	1062	0.0489642	0.0486436		0.9999	279.338	0.661966	278.676	1.32393	280	0.00472833	0.00495942
		0.7649	1037	26	1011	52	1063	0.0489182	0.0486436		0.9999	280.335	0.664502	279.671	1.329	281	0.00472955	0.00495942
		0.763	1038	26	1012	52	1064	0.0488722	0.0486436		0.9999	281.333	0.667041	280.666	1.33408	282	0.00473079	0.00495942
		0.7612	1039	26	1013	52	1065	0.0488263	0.0486436		0.9999	282.33	0.669583	281.661	1.33917	283	0.00473204	0.00495942
		0.7605	1040	26	1014	52	1066	0.0487805	0.0486436		0.9999	283.328	0.672128	282.656	1.34426	284	0.0047333	0.00495942
		0.757	1041	26	1015	52	1067	0.0487348	0.0486436		0.9999	284.325	0.674676	283.651	1.34935	285	0.00473457	0.00495942
		0.7562	1043	26	1017	52	1069	0.0486436	0.0486436		0.9999	285.323	0.677227	284.646	1.35445	286	0.00473585	0.00495942
		0.751	1043	27	1016	54	1070	0.0504673	0.0500463		0.9999	286.32	0.679781	285.64	1.35956	287	0.00473715	0.00495942
		0.7493	1044	27	1017	54	1071	0.0504202	0.0500463		0.9999	287.318	0.682339	286.635	1.36468	288	0.00473846	0.00495942
		0.743	1045	27	1018	54	1072	0.0503731	0.0500463		0.9999	288.315	0.684899	287.63	1.3698	289	0.00473979	0.00495942
		0.7392	1046	27	1019	54	1073	0.0503262	0.0500463		0.9999	289.313	0.687463	288.625	1.37493	290	0.00474112	0.00495942
		0.7374	1047	27	1020	54	1074	0.0502793	0.0500463		0.9999	290.31	0.69003	289.62	1.38006	291	0.00474247	0.00495942
		0.7372	1048	27	1021	54	1075	0.0502326	0.0500463		0.9999	291.307	0.6926	290.615	1.3852	292	0.00474384	0.00495942
		0.736	1049	27	1022	54	1076	0.0501859	0.0500463		0.9999	292.305	0.695173	291.61	1.39035	293	0.00474521	0.00495942
		0.735	1050	27	1023	54	1077	0.0501393	0.0500463		0.9999	293.302	0.69775	292.604	1.3955	294	0.0047466	0.00495942
		0.7298	1051	27	1024	54	1078	0.0500928	0.0500463		0.9999	294.3	0.70033	293.599	1.40066	295	0.004748	0.00495942
		0.726	1052	27	1025	54	1079	0.0500463	0.0500463		0.9999	295.297	0.702914	294.594	1.40583	296	0.00474942	0.00495942
		0.7207	1052	28	1024	56	1080	0.0518519	0.0517082		0.9999	296.294	0.7055	295.589	1.411	297	0.00475084	0.00495942
		0.72	1053	28	1025	56	1081	0.0518039	0.0517082		0.9999	297.292	0.708091	296.584	1.41618	298	0.00475229	0.00495942
		0.7193	1054	28	1026	56	1082	0.051756	0.0517082		0.9999	298.289	0.710684	297.579	1.42137	299	0.00475374	0.00495942
		0.7184	1055	28	1027	56	1083	0.0517082	0.0517082		0.9999	299.287	0.713281	298.573	1.42656	300	0.00475521	0.00495942
		0.717	1055	29	1026	58	1084	0.0535055	0.0535055		0.9999	300.284	0.715882	299.568	1.43176	301	0.00475669	0.00495942
		0.7168	1055	30	1025	60	1085	0.0552995	0.0552486		0.9999	301.282	0.718486	300.563	1.43697	302	0.00475819	0.00495942
		0.7162	1056	30	1026	60	1086	0.0552486	0.0552486		0.9999	302.279	0.721094	301.558	1.44219	303	0.00475969	0.00495942
		0.7148	1056	31	1025	62	1087	0.0570377	0.0570377		0.9999	303.276	0.723705	302.553	1.44741	304	0.00476122	0.00495942
		0.7082	1056	32	1024	64	1088	0.0588235	0.0587695		0.9999	304.274	0.72632	303.547	1.45264	305	0.00476275	0.00495942
		0.7009	1057	32	1025	64	1089	0.0587695	0.0587695		0.9999	305.271	0.728938	304.542	1.45788	306	0.0047643	0.00495942
		0.6917	1057	33	1024	66	1090	0.0605505	0.06		0.9999	306.268	0.73156	305.537	1.46312	307	0.00476586	0.00495942
		0.6914	1061	33	1028	66	1094	0.0603291	0.06		0.9999	307.266	0.734186	306.532	1.46837	308	0.00476744	0.00495942
		0.6897	1062	33	1029	66	1095	0.060274	0.06		0.9999	308.263	0.736815	307.526	1.47363	309	0.00476903	0.00495942
		0.6862	1063	33	1030	66	1096	0.060219	0.06		0.9999	309.261	0.739449	308.521	1.4789	310	0.00477064	0.00495942
		0.685	1064	33	1031	66	1097	0.0601641	0.06		0.9999	310.258	0.742086	309.516	1.48417	311	0.00477225	0.00495942
		0.6832	1065	33	1032	66	1098	0.0601093	0.06		0.9999	311.255	0.744726	310.511	1.48945	312	0.00477389	0.00495942
		0.6831	1066	33	1033	66	1099	0.0600546	0.06		0.9999	312.253	0.747371	311.505	1.49474	313	0.00477553	0.00495942
		0.6806	1067	33	1034	66	1100	0.06	0.06		0.9999	313.25	0.75002	312.5	1.50004	314	0.00477719	0.00495942
		0.6793	1067	34	1033	68	1101	0.061762	0.0605521		0.9999	314.247	0.752672	313.495	1.50534	315	0.00477887	0.00495942
		0.6775	1068	34	1034	68	1102	0.061706	0.0605521		0.9999	315.245	0.755328	314.489	1.51066	316	0.00478056	0.00495942
		0.677	1069	34	1035	68	1103	0.06165	0.0605521		0.9999	316.242	0.757988	315.484	1.51598	317	0.00478226	0.00495942
		0.6769	1070	34	1036	68	1104	0.0615942	0.0605521		0.9999	317.239	0.760653	316.479	1.52131	318	0.00478398	0.00495942
		0.6765	1071	34	1037	68	1105	0.0615385	0.0605521		0.9999	318.237	0.763321	317.473	1.52664	319	0.00478571	0.00495942
		0.6731	1072	34	1038	68	1106	0.0614828	0.0605521		0.9999	319.234	0.765993	318.468	1.53199	320	0.00478746	0.00495942
		0.6729	1073	34	1039	68	1107	0.0614273	0.0605521		0.9999	320.231	0.768669	319.463	1.53734	321	0.00478922	0.00495942
		0.6706	1080	34	1046	68	1114	0.0610413	0.0605521		0.9998	321.229	0.77135	320.457	1.5427	322	0.00479099	0.00553195
		0.6691	1081	34	1047	68	1115	0.0609865	0.0605521		0.9998	322.226	0.774034	321.452	1.54807	323	0.00479278	0.00553195
		0.6688	1082	34	1048	68	1116	0.0609319	0.0605521		0.9998	323.223	0.776723	322.447	1.55345	324	0.00479458	0.00553195
		0.6653	1083	34	1049	68	1117	0.0608774	0.0605521		0.9998	324.221	0.779415	323.441	1.55883	325	0.0047964	0.00553195
		0.6631	1084	34	1050	68	1118	0.0608229	0.0605521		0.9998	325.218	0.782112	324.436	1.56422	326	0.00479824	0.00553195
		0.6621	1087	34	1053	68	1121	0.0606601	0.0605521		0.9998	326.215	0.784814	325.43	1.56963	327	0.00480008	0.00553195
		0.6606	1089	34	1055	68	1123	0.0605521	0.0605521		0.9998	327.212	0.787519	326.425	1.57504	328	0.00480195	0.00553195
		0.6599	1089	35	1054	70	1124	0.0622776	0.0622222		0.9998	328.21	0.790229	327.42	1.58046	329	0.00480382	0.00553195
		0.659	1090	35	1055	70	1125	0.0622222	0.0622222		0.9998	329.207	0.792943	328.414	1.58589	330	0.00480572	0.00553195
		0.6577	1091	36	1055	72	1127	0.0638864	0.0638864		0.9998	330.204	0.795662	329.409	1.59132	331	0.00480762	0.00553195
		0.6576	1091	37	1054	74	1128	0.0656028	0.0655447		0.9998	331.202	0.798384	330.403	1.59677	332	0.00480954	0.00553195
		0.6567	1092	37	1055	74	1129	0.0655447	0.0655447		0.9998	332.199	0.801112	331.398	1.60222	333	0.00481148	0.00553195
		0.6529	1092	38	1054	76	1130	0.0672566	0.0672566		0.9998	333.196	0.803843	332.392	1.60769	334	0.00481343	0.00553195
		0.6523	1092	39	1053	78	1131	0.0689655	0.0688438		0.9998	334.193	0.806579	333.387	1.61316	335	0.0048154	0.00553195
		0.6507	1093	39	1054	78	1132	0.0689046	0.0688438		0.9998	335.191	0.80932	334.381	1.61864	336	0.00481738	0.00553195
		0.6497	1094	39	1055	78	1133	0.0688438	0.0688438		0.9998	336.188	0.812065	335.376	1.62413	337	0.00481938	0.00553195
		0.6485	1094	40	1054	80	1134	0.0705467	0.0704225		0.9998	337.185	0.814815	336.37	1.62963	338	0.00482139	0.00553195
		0.644	1096	40	1056	80	1136	0.0704225	0.0704225		0.9998	338.182	0.817569	337.365	1.63514	339	0.00482342	0.00553195
		0.6432	1096	41	1055	82	1137	0.0721196	0.0721196		0.9998	339.18	0.820328	338.359	1.64066	340	0.00482546	0.00553195
		0.6426	1096	42	1054	84	1138	0.0738137	0.0738137		0.9998	340.177	0.823092	339.354	1.64618	341	0.00482752	0.00553195
		0.6397	1096	43	1053	86	1139	0.0755048	0.0740741		0.9998	341.174	0.82586	340.348	1.65172	342	0.00482959	0.00553195
		0.6282	1097	43	1054	86	1140	0.0754386	0.0740741		0.9998	342.171	0.828633	341.343	1.65727	343	0.00483168	0.00553195
		0.6272	1098	43	1055	86	1141	0.0753725	0.0740741		0.9998	343.169	0.831411	342.337	1.66282	344	0.00483379	0.00553195
		0.6262	1099	43	1056	86	1142	0.0753065	0.0740741		0.9998	344.166	0.834194	343.332	1.66839	345	0.00483591	0.00553195
		0.6238	1100	43	1057	86	1143	0.0752406	0.0740741		0.9998	345.163	0.836981	344.326	1.67396	346	0.00483804	0.00553195
		0.619	1101	43	1058	86	1144	0.0751748	0.0740741		0.9998	346.16	0.839773	345.32	1.67955	347	0.00484019	0.00553195
		0.6169	1102	43	1059	86	1145	0.0751092	0.0740741		0.9998	347.157	0.84257	346.315	1.68514	348	0.00484236	0.00553195
		0.6103	1115	43	1072	86	1158	0.074266	0.0740741		0.9998	348.155	0.845373	347.309	1.69075	349	0.00484454	0.00553195
		0.6096	1116	43	1073	86	1159	0.0742019	0.0740741		0.9998	349.152	0.848179	348.304	1.69636	350	0.00484674	0.00553195
		0.6092	1117	43	1074	86	1160	0.0741379	0.0740741		0.9998	350.149	0.850991	349.298	1.70198	351	0.00484895	0.00553195
		0.6075	1118	43	1075	86	1161	0.0740741	0.0740741		0.9998	351.146	0.853808	350.292	1.70762	352	0.00485118	0.00553195
		0.6058	1118	44	1074	88	1162	0.0757315	0.0753425		0.9998	352.143	0.85663	351.287	1.71326	353	0.00485343	0.00553195
		0.6044	1119	44	1075	88	1163	0.0756664	0.0753425		0.9998	353.141	0.859457	352.281	1.71891	354	0.00485569	0.00553195
		0.6041	1120	44	1076	88	1164	0.0756014	0.0753425		0.9998	354.138	0.862289	353.275	1.72458	355	0.00485797	0.00553195
		0.5941	1121	44	1077	88	1165	0.0755365	0.0753425		0.9998	355.135	0.865127	354.27	1.73025	356	0.00486026	0.00553195
		0.5938	1122	44	1078	88	1166	0.0754717	0.0753425		0.9998	356.132	0.867969	355.264	1.73594	357	0.00486257	0.00553195
		0.5934	1123	44	1079	88	1167	0.075407	0.0753425		0.9998	357.129	0.870817	356.258	1.74163	358	0.0048649	0.00553195
		0.5931	1124	44	1080	88	1168	0.0753425	0.0753425		0.9998	358.126	0.87367	357.253	1.74734	359	0.00486724	0.00553195
		0.5902	1124	45	1079	90	1169	0.0769889	0.0762066		0.9998	359.123	0.876528	358.247	1.75306	360	0.0048696	0.00553195
		0.59	1125	45	1080	90	1170	0.0769231	0.0762066		0.9998	360.121	0.879391	359.241	1.75878	361	0.00487197	0.00553195
		0.5853	1126	45	1081	90	1171	0.0768574	0.0762066		0.9997	361.118	0.88226	360.235	1.76452	362	0.00487437	0.00582545
		0.5849	1127	45	1082	90	1172	0.0767918	0.0762066		0.9997	362.115	0.885134	361.23	1.77027	363	0.00487677	0.00582545
		0.584	1128	45	1083	90	1173	0.0767263	0.0762066		0.9997	363.112	0.888014	362.224	1.77603	364	0.0048792	0.00582545
		0.5811	1129	45	1084	90	1174	0.076661	0.0762066		0.9997	364.109	0.890899	363.218	1.7818	365	0.00488164	0.00582545
		0.5801	1130	45	1085	90	1175	0.0765957	0.0762066		0.9997	365.106	0.893789	364.212	1.78758	366	0.00488409	0.00582545
		0.5792	1131	45	1086	90	1176	0.0765306	0.0762066		0.9997	366.103	0.896685	365.207	1.79337	367	0.00488657	0.00582545
		0.5788	1134	45	1089	90	1179	0.0763359	0.0762066		0.9997	367.1	0.899587	366.201	1.79917	368	0.00488906	0.00582545
		0.573	1136	45	1091	90	1181	0.0762066	0.0762066		0.9997	368.098	0.902494	367.195	1.80499	369	0.00489157	0.00582545
		0.5715	1136	46	1090	92	1182	0.0778342	0.0773109		0.9997	369.095	0.905407	368.189	1.81081	370	0.00489409	0.00582545
		0.5672	1137	46	1091	92	1183	0.0777684	0.0773109		0.9997	370.092	0.908325	369.183	1.81665	371	0.00489663	0.00582545
		0.5654	1140	46	1094	92	1186	0.0775717	0.0773109		0.9997	371.089	0.911249	370.178	1.8225	372	0.00489919	0.00582545
		0.5653	1141	46	1095	92	1187	0.0775063	0.0773109		0.9997	372.086	0.914179	371.172	1.82836	373	0.00490176	0.00582545
		0.5644	1142	46	1096	92	1188	0.0774411	0.0773109		0.9997	373.083	0.917114	372.166	1.83423	374	0.00490436	0.00582545
		0.5628	1144	46	1098	92	1190	0.0773109	0.0773109		0.9997	374.08	0.920056	373.16	1.84011	375	0.00490696	0.00582545
		0.5612	1144	47	1097	94	1191	0.0789253	0.0789253		0.9997	375.077	0.923003	374.154	1.84601	376	0.00490959	0.00582545
		0.5609	1144	48	1096	96	1192	0.0805369	0.0802005		0.9997	376.074	0.925956	375.148	1.85191	377	0.00491223	0.00582545
		0.56	1145	48	1097	96	1193	0.0804694	0.0802005		0.9997	377.071	0.928915	376.142	1.85783	378	0.00491489	0.00582545
		0.5596	1146	48	1098	96	1194	0.080402	0.0802005		0.9996	378.068	0.93188	377.136	1.86376	379	0.00491757	0.00594771
		0.5571	1147	48	1099	96	1195	0.0803347	0.0802005		0.9996	379.065	0.934851	378.13	1.8697	380	0.00492027	0.00594771
		0.5558	1148	48	1100	96	1196	0.0802676	0.0802005		0.9996	380.062	0.937828	379.124	1.87566	381	0.00492298	0.00594771
		0.5503	1149	48	1101	96	1197	0.0802005	0.0802005		0.9996	381.059	0.94081	380.118	1.88162	382	0.00492571	0.00594771
		0.5449	1149	49	1100	98	1198	0.081803	0.081803		0.9995	382.056	0.943799	381.112	1.8876	383	0.00492846	0.00617698
		0.5446	1149	50	1099	100	1199	0.0834028	0.0832639		0.9995	383.053	0.946795	382.106	1.89359	384	0.00493122	0.00617698
		0.5439	1151	50	1101	100	1201	0.0832639	0.0832639		0.9995	384.05	0.949796	383.1	1.89959	385	0.004934	0.00617698
		0.5435	1151	51	1100	102	1202	0.0848586	0.0848586		0.9995	385.047	0.952803	384.094	1.90561	386	0.00493681	0.00617698
		0.5432	1151	52	1099	104	1203	0.0864505	0.0864505		0.9995	386.044	0.955817	385.088	1.91163	387	0.00493962	0.00617698
		0.5363	1151	53	1098	106	1204	0.0880399	0.0872428		0.9995	387.041	0.958837	386.082	1.91767	388	0.00494246	0.00617698
		0.5358	1152	53	1099	106	1205	0.0879668	0.0872428		0.9995	388.038	0.961864	387.076	1.92373	389	0.00494531	0.00617698
		0.5342	1153	53	1100	106	1206	0.0878939	0.0872428		0.9995	389.035	0.964896	388.07	1.92979	390	0.00494819	0.00617698
		0.5337	1155	53	1102	106	1208	0.0877483	0.0872428		0.9995	390.032	0.967936	389.064	1.93587	391	0.00495108	0.00617698
		0.5333	1156	53	1103	106	1209	0.0876758	0.0872428		0.9995	391.029	0.970981	390.058	1.94196	392	0.00495399	0.00617698
		0.5301	1161	53	1108	106	1214	0.0873147	0.0872428		0.9995	392.026	0.974033	391.052	1.94807	393	0.00495691	0.00617698
		0.5275	1162	53	1109	106	1215	0.0872428	0.0872428		0.9995	393.023	0.977092	392.046	1.95418	394	0.00495986	0.00617698
		0.5272	1162	55	1107	110	1217	0.0903862	0.0900901		0.9995	394.02	0.980157	393.04	1.96031	395	0.00496282	0.00617698
		0.5266	1163	55	1108	110	1218	0.090312	0.0900901		0.9995	395.017	0.983229	394.034	1.96646	396	0.0049658	0.00617698
		0.5255	1164	55	1109	110	1219	0.0902379	0.0900901		0.9995	396.014	0.986307	395.027	1.97261	397	0.0049688	0.00617698
		0.5247	1166	55	1111	110	1221	0.0900901	0.0900901		0.9995	397.011	0.989392	396.021	1.97878	398	0.00497182	0.00617698
		0.5244	1166	56	1110	112	1222	0.091653	0.0912052		0.9995	398.008	0.992484	397.015	1.98497	399	0.00497486	0.00617698
		0.5217	1167	56	1111	112	1223	0.0915781	0.0912052		0.9995	399.004	0.995583	398.009	1.99117	400	0.00497791	0.00617698
		0.5196	1168	56	1112	112	1224	0.0915033	0.0912052		0.9995	400.001	0.998688	399.003	1.99738	401	0.00498099	0.00617698
		0.5192	1169	56	1113	112	1225	0.0914286	0.0912052		0.9995	400.998	1.0018	399.996	2.0036	402	0.00498408	0.00617698
		0.5188	1171	56	1115	112	1227	0.0912795	0.0912052		0.9995	401.995	1.00492	400.99	2.00984	403	0.0049872	0.00617698
		0.5157	1172	56	1116	112	1228	0.0912052	0.0912052		0.9995	402.992	1.00805	401.984	2.01609	404	0.00499033	0.00617698
		0.5151	1172	57	1115	114	1229	0.0927583	0.0926829		0.9995	403.989	1.01118	402.978	2.02236	405	0.00499348	0.00617698
		0.5133	1173	57	1116	114	1230	0.0926829	0.0926829		0.9995	404.986	1.01432	403.971	2.02864	406	0.00499665	0.00617698
		0.5129	1173	58	1115	116	1231	0.0942323	0.0942323		0.9995	405.983	1.01747	404.965	2.03493	407	0.00499984	0.00617698
		0.5116	1173	59	1114	118	1232	0.0957792	0.0957015		0.9995	406.979	1.02062	405.959	2.04124	408	0.00500305	0.00617698
		0.5078	1174	59	1115	118	1233	0.0957015	0.0957015		0.9995	407.976	1.02378	406.952	2.04757	409	0.00500627	0.00617698
		0.5073	1174	60	1114	120	1234	0.0972447	0.0970874		0.9995	408.973	1.02695	407.946	2.0539	410	0.00500952	0.00617698
		0.5069	1175	60	1115	120	1235	0.097166	0.0970874		0.9995	409.97	1.03013	408.94	2.06026	411	0.00501279	0.00617698
		0.505	1176	60	1116	120	1236	0.0970874	0.0970874		0.9995	410.967	1.03331	409.933	2.06662	412	0.00501607	0.00617698
		0.5046	1176	61	1115	122	1237	0.0986257	0.0986257		0.9995	411.963	1.0365	410.927	2.073	413	0.00501938	0.00617698
		0.5024	1176	62	1114	124	1238	0.100162	0.100081		0.9995	412.96	1.0397	411.921	2.0794	414	0.00502271	0.00617698
		0.5019	1177	62	1115	124	1239	0.100081	0.100081		0.9994	413.957	1.04291	412.914	2.08581	415	0.00502605	0.00658159
		0.5	1177	63	1114	126	1240	0.101613	0.101613		0.9994	414.954	1.04612	413.908	2.09224	416	0.00502942	0.00658159
		0.4953	1177	64	1113	128	1241	0.103143	0.103143		0.9994	415.951	1.04934	414.901	2.09868	417	0.0050328	0.00658159
		0.4931	1177	65	1112	130	1242	0.10467	0.104502		0.9994	416.947	1.05257	415.895	2.10514	418	0.00503621	0.00658159
		0.4925	1178	65	1113	130	1243	0.104586	0.104502		0.9994	417.944	1.0558	416.888	2.11161	419	0.00503963	0.00658159
		0.4924	1179	65	1114	130	1244	0.104502	0.104502		0.9994	418.941	1.05905	417.882	2.11809	420	0.00504308	0.00658159
		0.4921	1179	66	1113	132	1245	0.106024	0.104679		0.9994	419.938	1.0623	418.875	2.1246	421	0.00504655	0.00658159
		0.4918	1180	66	1114	132	1246	0.105939	0.104679		0.9994	420.934	1.06556	419.869	2.13112	422	0.00505004	0.00658159
		0.491	1181	66	1115	132	1247	0.105854	0.104679		0.9994	421.931	1.06882	420.862	2.13765	423	0.00505354	0.00658159
		0.4887	1182	66	1116	132	1248	0.105769	0.104679		0.9994	422.928	1.0721	421.856	2.1442	424	0.00505707	0.00658159
		0.4869	1183	66	1117	132	1249	0.105685	0.104679		0.9994	423.925	1.07538	422.849	2.15076	425	0.00506062	0.00658159
		0.4865	1189	66	1123	132	1255	0.105179	0.104679		0.9994	424.921	1.07867	423.843	2.15735	426	0.00506419	0.00658159
		0.486	1190	66	1124	132	1256	0.105096	0.104679		0.9994	425.918	1.08197	424.836	2.16394	427	0.00506778	0.00658159
		0.4838	1193	66	1127	132	1259	0.104845	0.104679		0.9994	426.915	1.08528	425.829	2.17056	428	0.0050714	0.00658159
		0.4835	1194	66	1128	132	1260	0.104762	0.104679		0.9994	427.911	1.08859	426.823	2.17719	429	0.00507503	0.00658159
		0.4813	1195	66	1129	132	1261	0.104679	0.104679		0.9994	428.908	1.09192	427.816	2.18383	430	0.00507868	0.00658159
		0.4778	1195	67	1128	134	1262	0.106181	0.106181		0.9994	429.905	1.09525	428.81	2.1905	431	0.00508236	0.00658159
		0.476	1195	68	1127	136	1263	0.10768	0.10751		0.9994	430.901	1.09859	429.803	2.19718	432	0.00508606	0.00658159
		0.474	1196	68	1128	136	1264	0.107595	0.10751		0.9994	431.898	1.10194	430.796	2.20387	433	0.00508978	0.00658159
		0.4737	1197	68	1129	136	1265	0.10751	0.10751		0.9994	432.895	1.10529	431.789	2.21059	434	0.00509352	0.00658159
		0.4722	1197	69	1128	138	1266	0.109005	0.109005		0.9994	433.891	1.10866	432.783	2.21732	435	0.00509728	0.00658159
		0.471	1197	70	1127	140	1267	0.110497	0.109546		0.9994	434.888	1.11203	433.776	2.22406	436	0.00510107	0.00658159
		0.4705	1198	70	1128	140	1268	0.11041	0.109546		0.9994	435.885	1.11541	434.769	2.23083	437	0.00510487	0.00658159
		0.4692	1199	70	1129	140	1269	0.110323	0.109546		0.9993	436.881	1.11881	435.762	2.23761	438	0.0051087	0.00684322
		0.4629	1200	70	1130	140	1270	0.110236	0.109546		0.9993	437.878	1.12221	436.756	2.24441	439	0.00511255	0.00684322
		0.4624	1201	70	1131	140	1271	0.110149	0.109546		0.9993	438.874	1.12561	437.749	2.25123	440	0.00511642	0.00684322
		0.4612	1202	70	1132	140	1272	0.110063	0.109546		0.9993	439.871	1.12903	438.742	2.25806	441	0.00512032	0.00684322
		0.4604	1203	70	1133	140	1273	0.109976	0.109546		0.9993	440.868	1.13246	439.735	2.26491	442	0.00512424	0.00684322
		0.4602	1204	70	1134	140	1274	0.10989	0.109546		0.9993	441.864	1.13589	440.728	2.27178	443	0.00512818	0.00684322
		0.4571	1205	70	1135	140	1275	0.109804	0.109546		0.9993	442.861	1.13934	441.721	2.27867	444	0.00513214	0.00684322
		0.4562	1206	70	1136	140	1276	0.109718	0.109546		0.9993	443.857	1.14279	442.714	2.28558	445	0.00513613	0.00684322
		0.4553	1207	70	1137	140	1277	0.109632	0.109546		0.9992	444.854	1.14625	443.707	2.2925	446	0.00514014	0.0069704
		0.4549	1208	70	1138	140	1278	0.109546	0.109546		0.9992	445.85	1.14972	444.701	2.29944	447	0.00514417	0.0069704
		0.4546	1208	71	1137	142	1279	0.111024	0.109568		0.9992	446.847	1.1532	445.694	2.30641	448	0.00514823	0.0069704
		0.4544	1209	71	1138	142	1280	0.110937	0.109568		0.9992	447.843	1.15669	446.687	2.31339	449	0.00515231	0.0069704
		0.4533	1225	71	1154	142	1296	0.109568	0.109568		0.9992	448.84	1.16019	447.68	2.32038	450	0.00515641	0.0069704
		0.4526	1225	72	1153	144	1297	0.111025	0.110769		0.9992	449.836	1.1637	448.673	2.3274	451	0.00516053	0.0069704
		0.4512	1226	72	1154	144	1298	0.11094	0.110769		0.9991	450.833	1.16722	449.666	2.33444	452	0.00516468	0.00707457
		0.451	1227	72	1155	144	1299	0.110855	0.110769		0.9991	451.829	1.17075	450.659	2.34149	453	0.00516886	0.00707457
		0.4504	1228	72	1156	144	1300	0.110769	0.110769		0.9991	452.826	1.17428	451.651	2.34857	454	0.00517306	0.00707457
		0.4479	1228	73	1155	146	1301	0.112221	0.112135		0.9991	453.822	1.17783	452.644	2.35566	455	0.00517728	0.00707457
		0.4463	1229	73	1156	146	1302	0.112135	0.112135		0.9991	454.819	1.18139	453.637	2.36277	456	0.00518152	0.00707457
		0.442	1229	74	1155	148	1303	0.113584	0.11341		0.999	455.815	1.18495	454.63	2.36991	457	0.00518579	0.0071429
		0.4407	1230	74	1156	148	1304	0.113497	0.11341		0.999	456.811	1.18853	455.623	2.37706	458	0.00519009	0.0071429
		0.4406	1231	74	1157	148	1305	0.11341	0.11341		0.9989	457.808	1.19212	456.616	2.38423	459	0.00519441	0.00733676
		0.4405	1231	75	1156	150	1306	0.114855	0.114068		0.9989	458.804	1.19571	457.609	2.39143	460	0.00519875	0.00733676
		0.4404	1232	75	1157	150	1307	0.114767	0.114068		0.9989	459.801	1.19932	458.601	2.39864	461	0.00520312	0.00733676
		0.4374	1233	75	1158	150	1308	0.114679	0.114068		0.9989	460.797	1.20294	459.594	2.40587	462	0.00520751	0.00733676
		0.4373	1234	75	1159	150	1309	0.114591	0.114068		0.9989	461.793	1.20656	460.587	2.41313	463	0.00521193	0.00733676
		0.4363	1235	75	1160	150	1310	0.114504	0.114068		0.9989	462.79	1.2102	461.58	2.4204	464	0.00521638	0.00733676
		0.4359	1236	75	1161	150	1311	0.114416	0.114068		0.9989	463.786	1.21385	462.572	2.42769	465	0.00522085	0.00733676
		0.4327	1237	75	1162	150	1312	0.114329	0.114068		0.9989	464.782	1.21751	463.565	2.43501	466	0.00522534	0.00733676
		0.4317	1238	75	1163	150	1313	0.114242	0.114068		0.9989	465.779	1.22117	464.558	2.44235	467	0.00522987	0.00733676
		0.4309	1240	75	1165	150	1315	0.114068	0.114068		0.9989	466.775	1.22485	465.55	2.4497	468	0.00523441	0.00733676
		0.4282	1240	76	1164	152	1316	0.115502	0.115326		0.9989	467.771	1.22854	466.543	2.45708	469	0.00523899	0.00733676
		0.4258	1241	76	1165	152	1317	0.115414	0.115326		0.9989	468.768	1.23224	467.536	2.46448	470	0.00524358	0.00733676
		0.4249	1242	76	1166	152	1318	0.115326	0.115326		0.9989	469.764	1.23595	468.528	2.47191	471	0.00524821	0.00733676
		0.4243	1242	77	1165	154	1319	0.116755	0.116051		0.9989	470.76	1.23968	469.521	2.47935	472	0.00525286	0.00733676
		0.423	1244	77	1167	154	1321	0.116578	0.116051		0.9989	471.757	1.24341	470.513	2.48682	473	0.00525754	0.00733676
		0.4227	1245	77	1168	154	1322	0.11649	0.116051		0.9989	472.753	1.24715	471.506	2.4943	474	0.00526225	0.00733676
		0.4206	1246	77	1169	154	1323	0.116402	0.116051		0.9989	473.749	1.25091	472.498	2.50181	475	0.00526698	0.00733676
		0.4198	1247	77	1170	154	1324	0.116314	0.116051		0.9988	474.745	1.25467	473.491	2.50935	476	0.00527174	0.00763504
		0.4194	1250	77	1173	154	1327	0.116051	0.116051		0.9988	475.742	1.25845	474.483	2.5169	477	0.00527653	0.00763504
		0.4155	1250	78	1172	156	1328	0.11747	0.117381		0.9988	476.738	1.26224	475.476	2.52448	478	0.00528134	0.00763504
		0.4148	1251	78	1173	156	1329	0.117381	0.117381		0.9988	477.734	1.26604	476.468	2.53208	479	0.00528618	0.00763504
		0.412	1251	79	1172	158	1330	0.118797	0.11853		0.9988	478.73	1.26985	477.46	2.5397	480	0.00529105	0.00763504
		0.4116	1252	79	1173	158	1331	0.118708	0.11853		0.9988	479.726	1.27368	478.453	2.54735	481	0.00529595	0.00763504
		0.4099	1253	79	1174	158	1332	0.118619	0.11853		0.9988	480.722	1.27751	479.445	2.55502	482	0.00530087	0.00763504
		0.4092	1254	79	1175	158	1333	0.11853	0.11853		0.9988	481.719	1.28136	480.437	2.56271	483	0.00530583	0.00763504
		0.4072	1254	80	1174	160	1334	0.11994	0.11994		0.9988	482.715	1.28522	481.43	2.57043	484	0.00531081	0.00763504
		0.4048	1254	81	1173	162	1335	0.121348	0.121348		0.9988	483.711	1.28909	482.422	2.57817	485	0.00531582	0.00763504
		0.4035	1254	82	1172	164	1336	0.122754	0.122297		0.9987	484.707	1.29297	483.414	2.58594	486	0.00532086	0.00787497
		0.4031	1255	82	1173	164	1337	0.122663	0.122297		0.9987	485.703	1.29686	484.406	2.59373	487	0.00532593	0.00787497
		0.4018	1256	82	1174	164	1338	0.122571	0.122297		0.9987	486.699	1.30077	485.398	2.60154	488	0.00533102	0.00787497
		0.4012	1257	82	1175	164	1339	0.122479	0.122297		0.9987	487.695	1.30469	486.391	2.60938	489	0.00533615	0.00787497
		0.4011	1258	82	1176	164	1340	0.122388	0.122297		0.9987	488.691	1.30862	487.383	2.61724	490	0.00534131	0.00787497
		0.3992	1259	82	1177	164	1341	0.122297	0.122297		0.9987	489.687	1.31256	488.375	2.62513	491	0.00534649	0.00787497
		0.3943	1259	83	1176	166	1342	0.123696	0.123512		0.9987	490.683	1.31652	489.367	2.63304	492	0.00535171	0.00787497
		0.3928	1261	83	1178	166	1344	0.123512	0.123512		0.9987	491.68	1.32049	490.359	2.64098	493	0.00535695	0.00787497
		0.392	1261	84	1177	168	1345	0.124907	0.124722		0.9987	492.676	1.32447	491.351	2.64894	494	0.00536223	0.00787497
		0.3908	1262	84	1178	168	1346	0.124814	0.124722		0.9987	493.672	1.32846	492.343	2.65693	495	0.00536753	0.00787497
		0.3884	1263	84	1179	168	1347	0.124722	0.124722		0.9986	494.668	1.33247	493.335	2.66494	496	0.00537287	0.00802737
		0.3883	1263	85	1178	170	1348	0.126113	0.126113		0.9986	495.664	1.33649	494.327	2.67298	497	0.00537824	0.00802737
		0.3864	1263	86	1177	172	1349	0.127502	0.127502		0.9984	496.659	1.34053	495.319	2.68105	498	0.00538364	0.00810609
		0.3863	1263	87	1176	174	1350	0.128889	0.128319		0.9984	497.655	1.34457	496.311	2.68914	499	0.00538907	0.00810609
		0.3852	1264	87	1177	174	1351	0.128793	0.128319		0.9984	498.651	1.34863	497.303	2.69726	500	0.00539453	0.00810609
		0.3839	1265	87	1178	174	1352	0.128698	0.128319		0.9984	499.647	1.3527	498.295	2.70541	501	0.00540002	0.00810609
		0.3819	1266	87	1179	174	1353	0.128603	0.128319		0.9983	500.643	1.35679	499.286	2.71358	502	0.00540554	0.00817301
		0.3809	1267	87	1180	174	1354	0.128508	0.128319		0.9982	501.639	1.36089	500.278	2.72178	503	0.0054111	0.00822743
		0.3794	1268	87	1181	174	1355	0.128413	0.128319		0.9982	502.635	1.365	501.27	2.73001	504	0.00541669	0.00822743
		0.377	1269	87	1182	174	1356	0.128319	0.128319		0.9982	503.631	1.36913	502.262	2.73826	505	0.00542231	0.00822743
		0.3765	1269	88	1181	176	1357	0.129698	0.129412		0.9981	504.627	1.37327	503.253	2.74655	506	0.00542796	0.00829659
		0.3764	1270	88	1182	176	1358	0.129602	0.129412		0.9981	505.623	1.37743	504.245	2.75486	507	0.00543364	0.00829659
		0.3759	1271	88	1183	176	1359	0.129507	0.129412		0.998	506.618	1.3816	505.237	2.7632	508	0.00543936	0.00835284
		0.374	1272	88	1184	176	1360	0.129412	0.129412		0.998	507.614	1.38578	506.228	2.77156	509	0.00544511	0.00835284
		0.3738	1272	89	1183	178	1361	0.130786	0.130786		0.9979	508.61	1.38998	507.22	2.77996	510	0.0054509	0.00839557
		0.3721	1272	90	1182	180	1362	0.132159	0.131772		0.9978	509.606	1.39419	508.212	2.78838	511	0.00545672	0.00848248
		0.3718	1273	90	1183	180	1363	0.132062	0.131772		0.9978	510.602	1.39842	509.203	2.79684	512	0.00546257	0.00848248
		0.3712	1274	90	1184	180	1364	0.131965	0.131772		0.9978	511.597	1.40266	510.195	2.80532	513	0.00546846	0.00848248
		0.368	1275	90	1185	180	1365	0.131868	0.131772		0.9978	512.593	1.40692	511.186	2.81383	514	0.00547438	0.00848248
		0.3669	1276	90	1186	180	1366	0.131772	0.131772		0.9978	513.589	1.41119	512.178	2.82237	515	0.00548034	0.00848248
		0.3653	1276	92	1184	184	1368	0.134503	0.134405		0.9977	514.585	1.41547	513.169	2.83094	516	0.00548633	0.00858636
		0.3647	1277	92	1185	184	1369	0.134405	0.134405		0.9977	515.58	1.41977	514.16	2.83955	517	0.00549235	0.00858636
		0.3636	1277	93	1184	186	1370	0.135766	0.135766		0.9976	516.576	1.42409	515.152	2.84818	518	0.00549841	0.00866223
		0.3635	1277	94	1183	188	1371	0.137126	0.136628		0.9976	517.572	1.42842	516.143	2.85684	519	0.00550451	0.00866223
		0.3632	1278	94	1184	188	1372	0.137026	0.136628		0.9976	518.567	1.43277	517.134	2.86553	520	0.00551064	0.00866223
		0.3631	1279	94	1185	188	1373	0.136926	0.136628		0.9975	519.563	1.43713	518.126	2.87426	521	0.00551681	0.00881832
		0.3625	1280	94	1186	188	1374	0.136827	0.136628		0.9975	520.558	1.44151	519.117	2.88301	522	0.00552301	0.00881832
		0.3624	1281	94	1187	188	1375	0.136727	0.136628		0.9975	521.554	1.4459	520.108	2.8918	523	0.00552925	0.00881832
		0.3611	1282	94	1188	188	1376	0.136628	0.136628		0.9975	522.55	1.45031	521.099	2.90062	524	0.00553553	0.00881832
		0.36	1283	95	1188	190	1378	0.137881	0.137881		0.9975	523.545	1.45473	522.091	2.90947	525	0.00554184	0.00881832
		0.3591	1283	96	1187	192	1379	0.139231	0.139231		0.9975	524.541	1.45917	523.082	2.91835	526	0.00554819	0.00881832
		0.3586	1283	97	1186	194	1380	0.14058	0.140478		0.9975	525.536	1.46363	524.073	2.92726	527	0.00555458	0.00881832
		0.3574	1284	97	1187	194	1381	0.140478	0.140478		0.9974	526.532	1.46811	525.064	2.93621	528	0.00556101	0.0090136
		0.3547	1285	98	1187	196	1383	0.141721	0.141312		0.9974	527.527	1.4726	526.055	2.94519	529	0.00556747	0.0090136
		0.3544	1287	98	1189	196	1385	0.141516	0.141312		0.9974	528.523	1.4771	527.046	2.95421	530	0.00557397	0.0090136
		0.3543	1288	98	1190	196	1386	0.141414	0.141312		0.9974	529.518	1.48163	528.037	2.96325	531	0.00558051	0.0090136
		0.3531	1289	98	1191	196	1387	0.141312	0.141312		0.9974	530.514	1.48617	529.028	2.97233	532	0.00558709	0.0090136
		0.3507	1289	99	1190	198	1388	0.142651	0.142549		0.9973	531.509	1.49072	530.019	2.98145	533	0.00559371	0.00916604
		0.3506	1290	99	1191	198	1389	0.142549	0.142549		0.9973	532.505	1.4953	531.009	2.9906	534	0.00560037	0.00916604
		0.349	1290	100	1190	200	1390	0.143885	0.143781		0.9973	533.5	1.49989	532	2.99978	535	0.00560707	0.00916604
		0.348	1291	100	1191	200	1391	0.143781	0.143781		0.9973	534.496	1.5045	532.991	3.009	536	0.0056138	0.00916604
		0.3479	1291	101	1190	202	1392	0.145115	0.145115		0.9972	535.491	1.50913	533.982	3.01825	537	0.00562058	0.0105306
		0.3469	1291	102	1189	204	1393	0.146447	0.146341		0.9972	536.486	1.51377	534.972	3.02754	538	0.0056274	0.0105306
		0.3447	1292	102	1190	204	1394	0.146341	0.146341		0.9972	537.482	1.51843	535.963	3.03686	539	0.00563426	0.0105306
		0.343	1292	103	1189	206	1395	0.14767	0.14767		0.9972	538.477	1.52311	536.954	3.04622	540	0.00564115	0.0105306
		0.3402	1292	104	1188	208	1396	0.148997	0.148148		0.9972	539.472	1.52781	537.944	3.05562	541	0.00564809	0.0105306
		0.3399	1293	104	1189	208	1397	0.14889	0.148148		0.9972	540.467	1.53253	538.935	3.06505	542	0.00565508	0.0105306
		0.3395	1294	104	1190	208	1398	0.148784	0.148148		0.9972	541.463	1.53726	539.925	3.07452	543	0.0056621	0.0105306
		0.3392	1295	104	1191	208	1399	0.148678	0.148148		0.9972	542.458	1.54201	540.916	3.08403	544	0.00566916	0.0105306
		0.339	1296	104	1192	208	1400	0.148571	0.148148		0.9972	543.453	1.54678	541.906	3.09357	545	0.00567627	0.0105306
		0.3388	1297	104	1193	208	1401	0.148465	0.148148		0.9972	544.448	1.55157	542.897	3.10315	546	0.00568342	0.0105306
		0.3385	1298	104	1194	208	1402	0.148359	0.148148		0.9972	545.444	1.55638	543.887	3.11277	547	0.00569062	0.0105306
		0.3368	1299	104	1195	208	1403	0.148254	0.148148		0.9972	546.439	1.56121	544.878	3.12242	548	0.00569785	0.0105306
		0.3314	1300	104	1196	208	1404	0.148148	0.148148		0.9972	547.434	1.56606	545.868	3.13212	549	0.00570513	0.0105306
		0.331	1300	105	1195	210	1405	0.149466	0.149466		0.9972	548.429	1.57093	546.858	3.14185	550	0.00571246	0.0105306
		0.3305	1300	106	1194	212	1406	0.150782	0.150782		0.9972	549.424	1.57581	547.848	3.15162	551	0.00571983	0.0105306
		0.3294	1300	107	1193	214	1407	0.152097	0.152097		0.9972	550.419	1.58072	548.839	3.16144	552	0.00572724	0.0105306
		0.3288	1300	108	1192	216	1408	0.153409	0.153409		0.9972	551.414	1.58564	549.829	3.17129	553	0.0057347	0.0105306
		0.3277	1300	109	1191	218	1409	0.15472	0.154173		0.9972	552.409	1.59059	550.819	3.18118	554	0.0057422	0.0105306
		0.3251	1301	109	1192	218	1410	0.15461	0.154173		0.9972	553.404	1.59556	551.809	3.19111	555	0.00574975	0.0105306
		0.3244	1302	109	1193	218	1411	0.1545	0.154173		0.9972	554.399	1.60054	552.799	3.20108	556	0.00575735	0.0105306
		0.3226	1303	109	1194	218	1412	0.154391	0.154173		0.9972	555.394	1.60555	553.789	3.2111	557	0.00576499	0.0105306
		0.3216	1305	109	1196	218	1414	0.154173	0.154173		0.9972	556.389	1.61058	554.779	3.22115	558	0.00577267	0.0105306
		0.321	1305	110	1195	220	1415	0.155477	0.155039		0.9972	557.384	1.61562	555.769	3.23125	559	0.00578041	0.0105306
		0.3203	1306	110	1196	220	1416	0.155367	0.155039		0.9972	558.379	1.62069	556.759	3.24139	560	0.00578819	0.0105306
		0.3199	1307	110	1197	220	1417	0.155258	0.155039		0.9972	559.374	1.62578	557.748	3.25157	561	0.00579602	0.0105306
		0.3188	1308	110	1198	220	1418	0.155148	0.155039		0.9972	560.369	1.63089	558.738	3.26179	562	0.0058039	0.0105306
		0.3169	1309	110	1199	220	1419	0.155039	0.155039		0.9972	561.364	1.63603	559.728	3.27206	563	0.00581182	0.0105306
		0.3163	1309	111	1198	222	1420	0.156338	0.155789		0.9972	562.359	1.64118	560.718	3.28236	564	0.00581979	0.0105306
		0.3156	1310	111	1199	222	1421	0.156228	0.155789		0.9972	563.354	1.64636	561.707	3.29272	565	0.00582782	0.0105306
		0.3147	1311	111	1200	222	1422	0.156118	0.155789		0.9972	564.348	1.65156	562.697	3.30311	566	0.00583589	0.0105306
		0.3126	1312	111	1201	222	1423	0.156008	0.155789		0.9972	565.343	1.65678	563.686	3.31355	567	0.00584401	0.0105306
		0.3122	1313	111	1202	222	1424	0.155899	0.155789		0.9972	566.338	1.66202	564.676	3.32404	568	0.00585218	0.0105306
		0.3116	1314	111	1203	222	1425	0.155789	0.155789		0.9972	567.333	1.66729	565.665	3.33457	569	0.00586041	0.0105306
		0.3102	1314	112	1202	224	1426	0.157083	0.156753		0.9972	568.327	1.67257	566.655	3.34515	570	0.00586868	0.0105306
		0.31	1315	112	1203	224	1427	0.156973	0.156753		0.9972	569.322	1.67788	567.644	3.35577	571	0.005877	0.0105306
		0.3077	1316	112	1204	224	1428	0.156863	0.156753		0.9972	570.317	1.68322	568.634	3.36644	572	0.00588538	0.0105306
		0.3069	1317	112	1205	224	1429	0.156753	0.156753		0.9972	571.311	1.68858	569.623	3.37715	573	0.00589381	0.0105306
		0.3062	1317	113	1204	226	1430	0.158042	0.157272		0.9972	572.306	1.69396	570.612	3.38791	574	0.00590229	0.0105306
		0.3058	1318	113	1205	226	1431	0.157932	0.157272		0.9972	573.301	1.69936	571.601	3.39872	575	0.00591082	0.0105306
		0.3054	1320	113	1207	226	1433	0.157711	0.157272		0.9972	574.295	1.70479	572.59	3.40958	576	0.0059194	0.0105306
		0.3046	1321	113	1208	226	1434	0.157601	0.157272		0.9972	575.29	1.71024	573.58	3.42048	577	0.00592804	0.0105306
		0.3025	1322	113	1209	226	1435	0.157491	0.157272		0.9972	576.284	1.71572	574.569	3.43143	578	0.00593674	0.0105306
		0.3009	1323	113	1210	226	1436	0.157382	0.157272		0.9972	577.279	1.72122	575.558	3.44244	579	0.00594548	0.0105306
		0.3008	1324	113	1211	226	1437	0.157272	0.157272		0.9972	578.273	1.72674	576.547	3.45349	580	0.00595429	0.0105306
		0.3004	1324	114	1210	228	1438	0.158554	0.158554		0.9972	579.268	1.73229	577.535	3.46459	581	0.00596314	0.0105306
		0.3002	1324	115	1209	230	1439	0.159833	0.159833		0.9972	580.262	1.73787	578.524	3.47574	582	0.00597206	0.0105306
		0.2995	1325	116	1209	232	1441	0.160999	0.160776		0.9972	581.257	1.74347	579.513	3.48694	583	0.00598103	0.0105306
		0.299	1327	116	1211	232	1443	0.160776	0.160776		0.9972	582.251	1.7491	580.502	3.49819	584	0.00599005	0.0105306
		0.2979	1327	117	1210	234	1444	0.16205	0.16205		0.9972	583.245	1.75475	581.491	3.50949	585	0.00599913	0.0105306
		0.2978	1327	118	1209	236	1445	0.163322	0.163096		0.9972	584.24	1.76042	582.479	3.52085	586	0.00600827	0.0105306
		0.2971	1328	118	1210	236	1446	0.163209	0.163096		0.9972	585.234	1.76613	583.468	3.53225	587	0.00601747	0.0105306
		0.2965	1329	118	1211	236	1447	0.163096	0.163096		0.9972	586.228	1.77186	584.456	3.54371	588	0.00602673	0.0105306
		0.2962	1329	119	1210	238	1448	0.164365	0.164365		0.9972	587.222	1.77761	585.445	3.55523	589	0.00603604	0.0105306
		0.2942	1329	120	1209	240	1449	0.165631	0.165517		0.9972	588.217	1.7834	586.433	3.56679	590	0.00604541	0.0105306
		0.2941	1330	120	1210	240	1450	0.165517	0.165517		0.9972	589.211	1.78921	587.422	3.57841	591	0.00605484	0.0105306
		0.2918	1330	121	1209	242	1451	0.166782	0.166552		0.9972	590.205	1.79504	588.41	3.59009	592	0.00606434	0.0105306
		0.2909	1332	121	1211	242	1453	0.166552	0.166552		0.9972	591.199	1.80091	589.398	3.60182	593	0.00607389	0.0105306
		0.2906	1332	122	1210	244	1454	0.167813	0.167353		0.9972	592.193	1.8068	590.386	3.6136	594	0.0060835	0.0105306
		0.2895	1333	122	1211	244	1455	0.167698	0.167353		0.9972	593.187	1.81272	591.375	3.62544	595	0.00609318	0.0105306
		0.2892	1334	122	1212	244	1456	0.167582	0.167353		0.9972	594.181	1.81867	592.363	3.63734	596	0.00610291	0.0105306
		0.287	1335	122	1213	244	1457	0.167467	0.167353		0.9972	595.175	1.82464	593.351	3.64929	597	0.00611271	0.0105306
		0.2866	1336	122	1214	244	1458	0.167353	0.167353		0.9972	596.169	1.83065	594.339	3.6613	598	0.00612257	0.0105306
		0.2864	1336	123	1213	246	1459	0.168609	0.168493		0.9972	597.163	1.83668	595.327	3.67337	599	0.0061325	0.0105306
		0.2861	1337	123	1214	246	1460	0.168493	0.168493		0.9972	598.157	1.84275	596.315	3.68549	600	0.00614248	0.0105306
		0.2859	1337	124	1213	248	1461	0.169747	0.169747		0.9972	599.151	1.84884	597.302	3.69767	601	0.00615254	0.0105306
		0.2858	1338	125	1213	250	1463	0.170882	0.170416		0.9971	600.145	1.85496	598.29	3.70992	602	0.00616265	0.0122429
		0.2857	1339	125	1214	250	1464	0.170765	0.170416		0.997	601.139	1.86111	599.278	3.72222	603	0.00617284	0.0123324
		0.2844	1340	125	1215	250	1465	0.170648	0.170416		0.997	602.133	1.86729	600.265	3.73458	604	0.00618308	0.0123324
		0.284	1341	125	1216	250	1466	0.170532	0.170416		0.9969	603.126	1.8735	601.253	3.74701	605	0.0061934	0.0125148
		0.2832	1342	125	1217	250	1467	0.170416	0.170416		0.9969	604.12	1.87974	602.241	3.75949	606	0.00620378	0.0125148
		0.2822	1342	126	1216	252	1468	0.171662	0.171662		0.9969	605.114	1.88602	603.228	3.77204	607	0.00621423	0.0125148
		0.282	1342	127	1215	254	1469	0.172907	0.172907		0.9969	606.108	1.89232	604.215	3.78464	608	0.00622474	0.0125148
		0.2812	1342	128	1214	256	1470	0.17415	0.174031		0.9967	607.101	1.89866	605.203	3.79731	609	0.00623533	0.0128292
		0.2805	1343	128	1215	256	1471	0.174031	0.174031		0.9967	608.095	1.90502	606.19	3.81005	610	0.00624598	0.0128292
		0.2804	1343	129	1214	258	1472	0.175272	0.175153		0.9967	609.089	1.91142	607.177	3.82284	611	0.0062567	0.0128292
		0.28	1344	129	1215	258	1473	0.175153	0.175153		0.9967	610.082	1.91785	608.164	3.83571	612	0.00626749	0.0128292
		0.2795	1344	130	1214	260	1474	0.176391	0.176391		0.9967	611.076	1.92432	609.151	3.84863	613	0.00627836	0.0128292
		0.2792	1344	131	1213	262	1475	0.177627	0.177627		0.9967	612.069	1.93081	610.138	3.86162	614	0.00628929	0.0128292
		0.2767	1344	132	1212	264	1476	0.178862	0.178499		0.9966	613.063	1.93734	611.125	3.87468	615	0.00630029	0.0130904
		0.2761	1345	132	1213	264	1477	0.178741	0.178499		0.9966	614.056	1.9439	612.112	3.8878	616	0.00631137	0.0130904
		0.2755	1346	132	1214	264	1478	0.17862	0.178499		0.9965	615.05	1.9505	613.099	3.90099	617	0.00632252	0.0132244
		0.2747	1347	132	1215	264	1479	0.178499	0.178499		0.9965	616.043	1.95713	614.086	3.91425	618	0.00633374	0.0132244
		0.2734	1347	133	1214	266	1480	0.17973	0.178643		0.9964	617.036	1.96379	615.072	3.92758	619	0.00634504	0.0134297
		0.273	1348	133	1215	266	1481	0.179608	0.178643		0.9964	618.03	1.97049	616.059	3.94097	620	0.00635641	0.0134297
		0.2724	1349	133	1216	266	1482	0.179487	0.178643		0.9964	619.023	1.97722	617.046	3.95444	621	0.00636786	0.0134297
		0.2702	1350	133	1217	266	1483	0.179366	0.178643		0.9964	620.016	1.98399	618.032	3.96797	622	0.00637938	0.0134297
		0.2697	1351	133	1218	266	1484	0.179245	0.178643		0.9963	621.009	1.99079	619.018	3.98158	623	0.00639098	0.0136048
		0.2696	1352	133	1219	266	1485	0.179125	0.178643		0.9962	622.002	1.99763	620.005	3.99525	624	0.00640265	0.0136759
		0.2692	1353	133	1220	266	1486	0.179004	0.178643		0.9961	622.995	2.0045	620.991	4.009	625	0.0064144	0.0138928
		0.2691	1354	133	1221	266	1487	0.178884	0.178643		0.9961	623.989	2.01141	621.977	4.02282	626	0.00642623	0.0138928
		0.2676	1355	133	1222	266	1488	0.178763	0.178643		0.9961	624.982	2.01836	622.963	4.03671	627	0.00643814	0.0138928
		0.2675	1356	133	1223	266	1489	0.178643	0.178643		0.9961	625.975	2.02534	623.949	4.05068	628	0.00645013	0.0138928
		0.2673	1356	134	1222	268	1490	0.179866	0.179144		0.9961	626.968	2.03236	624.935	4.06472	629	0.0064622	0.0138928
		0.2672	1357	134	1223	268	1491	0.179745	0.179144		0.996	627.961	2.03942	625.921	4.07884	630	0.00647434	0.0141909
		0.2659	1358	134	1224	268	1492	0.179625	0.179144		0.996	628.953	2.04651	626.907	4.09303	631	0.00648657	0.0141909
		0.265	1359	134	1225	268	1493	0.179504	0.179144		0.996	629.946	2.05365	627.893	4.10729	632	0.00649888	0.0141909
		0.2648	1360	134	1226	268	1494	0.179384	0.179144		0.9959	630.939	2.06082	628.878	4.12164	633	0.00651128	0.0145782
		0.2633	1361	134	1227	268	1495	0.179264	0.179144		0.9959	631.932	2.06803	629.864	4.13606	634	0.00652375	0.0145782
		0.263	1362	134	1228	268	1496	0.179144	0.179144		0.9959	632.925	2.07528	630.849	4.15056	635	0.00653631	0.0145782
		0.2626	1363	135	1228	270	1498	0.18024	0.17976		0.9959	633.917	2.08257	631.835	4.16514	636	0.00654896	0.0145782
		0.2622	1364	135	1229	270	1499	0.18012	0.17976		0.9959	634.91	2.0899	632.82	4.1798	637	0.00656169	0.0145782
		0.2621	1365	135	1230	270	1500	0.18	0.17976		0.9959	635.903	2.09727	633.805	4.19453	638	0.0065745	0.0145782
		0.2615	1366	135	1231	270	1501	0.17988	0.17976		0.9959	636.895	2.10468	634.791	4.20935	639	0.00658741	0.0145782
		0.2614	1367	135	1232	270	1502	0.17976	0.17976		0.9958	637.888	2.11213	635.776	4.22425	640	0.00660039	0.0149414
		0.2593	1367	136	1231	272	1503	0.180971	0.180851		0.9958	638.88	2.11962	636.761	4.23924	641	0.00661347	0.0149414
		0.2589	1368	136	1232	272	1504	0.180851	0.180851		0.9957	639.873	2.12715	637.746	4.2543	642	0.00662664	0.0153618
		0.2563	1368	137	1231	274	1505	0.18206	0.18206		0.9957	640.865	2.13472	638.731	4.26945	643	0.00663989	0.0153618
		0.2557	1368	138	1230	276	1506	0.183267	0.183267		0.9957	641.858	2.14234	639.715	4.28468	644	0.00665324	0.0153618
		0.2548	1368	139	1229	278	1507	0.184472	0.184472		0.9957	642.85	2.15	640.7	4.3	645	0.00666667	0.0153618
		0.2546	1368	141	1227	282	1509	0.186879	0.186879		0.9957	643.842	2.1577	641.685	4.31541	646	0.0066802	0.0153618
		0.2533	1368	142	1226	284	1510	0.188079	0.188079		0.9957	644.835	2.16545	642.669	4.3309	647	0.00669382	0.0153618
		0.2531	1368	143	1225	286	1511	0.189279	0.189028		0.9957	645.827	2.17324	643.654	4.34648	648	0.00670753	0.0153618
		0.2528	1369	143	1226	286	1512	0.189153	0.189028		0.9957	646.819	2.18107	644.638	4.36215	649	0.00672133	0.0153618
		0.2519	1370	143	1227	286	1513	0.189028	0.189028		0.9956	647.811	2.18895	645.622	4.3779	650	0.00673523	0.015982
		0.2504	1370	144	1226	288	1514	0.190225	0.190099		0.9956	648.803	2.19687	646.606	4.39375	651	0.00674923	0.015982
		0.2501	1371	144	1227	288	1515	0.190099	0.190099		0.9956	649.795	2.20484	647.59	4.40968	652	0.00676332	0.015982
		0.2493	1371	145	1226	290	1516	0.191293	0.191293		0.9956	650.787	2.21286	648.574	4.42571	653	0.00677751	0.015982
		0.2485	1371	146	1225	292	1517	0.192485	0.192358		0.9956	651.779	2.22092	649.558	4.44183	654	0.00679179	0.015982
		0.2482	1372	146	1226	292	1518	0.192358	0.192358		0.9956	652.771	2.22902	650.542	4.45804	655	0.00680617	0.015982
		0.248	1372	147	1225	294	1519	0.193548	0.19304		0.9955	653.763	2.23718	651.526	4.47435	656	0.00682066	0.0163066
		0.2477	1373	147	1226	294	1520	0.193421	0.19304		0.9954	654.755	2.24538	652.509	4.49075	657	0.00683524	0.0164488
		0.2475	1374	147	1227	294	1521	0.193294	0.19304		0.9954	655.746	2.25362	653.493	4.50725	658	0.00684992	0.0164488
		0.2457	1375	147	1228	294	1522	0.193167	0.19304		0.9953	656.738	2.26192	654.476	4.52384	659	0.00686471	0.0166413
		0.2448	1376	147	1229	294	1523	0.19304	0.19304		0.9953	657.73	2.27027	655.459	4.54053	660	0.00687959	0.0166413
		0.2444	1376	148	1228	296	1524	0.194226	0.194226		0.9952	658.721	2.27866	656.443	4.55732	661	0.00689458	0.0169364
		0.2428	1376	149	1227	298	1525	0.19541	0.195282		0.9952	659.713	2.2871	657.426	4.57421	662	0.00690968	0.0169364
		0.2424	1377	149	1228	298	1526	0.195282	0.195282		0.9952	660.704	2.2956	658.409	4.59119	663	0.00692488	0.0169364
		0.2416	1377	150	1227	300	1527	0.196464	0.196464		0.9952	661.696	2.30414	659.392	4.60828	664	0.00694018	0.0169364
		0.2415	1377	151	1226	302	1528	0.197644	0.197644		0.9951	662.687	2.31273	660.375	4.62547	665	0.00695559	0.0172395
		0.2414	1377	152	1225	304	1529	0.198823	0.197917		0.9951	663.679	2.32138	661.357	4.64276	666	0.00697111	0.0172395
		0.2408	1378	152	1226	304	1530	0.198693	0.197917		0.995	664.67	2.33008	662.34	4.66015	667	0.00698674	0.0175507
		0.2404	1380	152	1228	304	1532	0.198433	0.197917		0.995	665.661	2.33883	663.322	4.67765	668	0.00700247	0.0175507
		0.2402	1381	152	1229	304	1533	0.198304	0.197917		0.995	666.652	2.34763	664.305	4.69525	669	0.00701832	0.0175507
		0.2401	1382	152	1230	304	1534	0.198175	0.197917		0.995	667.644	2.35648	665.287	4.71296	670	0.00703427	0.0175507
		0.2399	1383	152	1231	304	1535	0.198046	0.197917		0.9949	668.635	2.36539	666.269	4.73078	671	0.00705034	0.0178702
		0.2398	1384	152	1232	304	1536	0.197917	0.197917		0.9949	669.626	2.37435	667.251	4.7487	672	0.00706653	0.0178702
		0.2397	1384	153	1231	306	1537	0.199089	0.19896		0.9948	670.617	2.38337	668.233	4.76674	673	0.00708282	0.018088
		0.2386	1385	153	1232	306	1538	0.19896	0.19896		0.9948	671.608	2.39244	669.215	4.78488	674	0.00709923	0.018088
		0.2384	1385	154	1231	308	1539	0.20013	0.2		0.9947	672.598	2.40157	670.197	4.80314	675	0.00711576	0.018823
		0.2381	1386	154	1232	308	1540	0.2	0.2		0.9947	673.589	2.41075	671.178	4.8215	676	0.0071324	0.018823
		0.2373	1386	155	1231	310	1541	0.201168	0.200907		0.9947	674.58	2.41999	672.16	4.83998	677	0.00714916	0.018823
		0.237	1387	155	1232	310	1542	0.201038	0.200907		0.9947	675.571	2.42929	673.141	4.85857	678	0.00716603	0.018823
		0.2368	1388	155	1233	310	1543	0.200907	0.200907		0.9947	676.561	2.43864	674.123	4.87728	679	0.00718303	0.018823
		0.2366	1388	156	1232	312	1544	0.202073	0.201811		0.9947	677.552	2.44805	675.104	4.8961	680	0.00720015	0.018823
		0.2365	1389	156	1233	312	1545	0.201942	0.201811		0.9947	678.542	2.45752	676.085	4.91504	681	0.00721739	0.018823
		0.2363	1390	156	1234	312	1546	0.201811	0.201811		0.9947	679.533	2.46705	677.066	4.9341	682	0.00723475	0.018823
		0.2357	1390	157	1233	314	1547	0.202973	0.202973		0.9947	680.523	2.47664	678.047	4.95328	683	0.00725223	0.018823
		0.2347	1390	158	1232	316	1548	0.204134	0.20374		0.9947	681.514	2.48629	679.027	4.97257	684	0.00726984	0.018823
		0.2341	1391	158	1233	316	1549	0.204003	0.20374		0.9947	682.504	2.496	680.008	4.99199	685	0.00728758	0.018823
		0.2337	1392	158	1234	316	1550	0.203871	0.20374		0.9944	683.494	2.50577	680.988	5.01153	686	0.00730544	0.0196634
		0.2336	1393	158	1235	316	1551	0.20374	0.20374		0.9944	684.484	2.5156	681.969	5.03119	687	0.00732343	0.0196634
		0.233	1393	159	1234	318	1552	0.204897	0.204897		0.9944	685.475	2.52549	682.949	5.05098	688	0.00734154	0.0196634
		0.2329	1393	160	1233	320	1553	0.206053	0.205788		0.9943	686.465	2.53545	683.929	5.0709	689	0.00735979	0.0199133
		0.2322	1394	160	1234	320	1554	0.20592	0.205788		0.994	687.455	2.54547	684.909	5.09094	690	0.00737817	0.02004
		0.232	1395	160	1235	320	1555	0.205788	0.205788		0.9939	688.444	2.55555	685.889	5.1111	691	0.00739668	0.0201677
		0.2318	1395	161	1234	322	1556	0.206941	0.206278		0.9938	689.434	2.5657	686.869	5.1314	692	0.00741532	0.0202966
		0.2309	1397	161	1236	322	1558	0.206675	0.206278		0.9937	690.424	2.57591	687.848	5.15183	693	0.00743409	0.0204267
		0.23	1398	161	1237	322	1559	0.206543	0.206278		0.9934	691.414	2.58619	688.828	5.17239	694	0.007453	0.0206904
		0.2296	1399	161	1238	322	1560	0.20641	0.206278		0.9934	692.403	2.59654	689.807	5.19308	695	0.00747205	0.0206904
		0.229	1400	161	1239	322	1561	0.206278	0.206278		0.9934	693.393	2.60695	690.786	5.2139	696	0.00749123	0.0206904
		0.2289	1400	162	1238	324	1562	0.207426	0.207426		0.9933	694.383	2.61743	691.765	5.23486	697	0.00751056	0.0209588
		0.2288	1400	163	1237	326	1563	0.208573	0.207908		0.9932	695.372	2.62798	692.744	5.25595	698	0.00753002	0.0210948
		0.2281	1402	163	1239	326	1565	0.208307	0.207908		0.9928	696.361	2.63859	693.723	5.27719	699	0.00754962	0.0223755
		0.2279	1403	163	1240	326	1566	0.208174	0.207908		0.9928	697.351	2.64928	694.701	5.29856	700	0.00756937	0.0223755
		0.2277	1404	163	1241	326	1567	0.208041	0.207908		0.9928	698.34	2.66003	695.68	5.32007	701	0.00758925	0.0223755
		0.2274	1405	163	1242	326	1568	0.207908	0.207908		0.9928	699.329	2.67086	696.658	5.34172	702	0.00760928	0.0223755
		0.2264	1405	165	1240	330	1570	0.210191	0.20979		0.9928	700.318	2.68176	697.636	5.36351	703	0.00762946	0.0223755
		0.2262	1406	165	1241	330	1571	0.210057	0.20979		0.9928	701.307	2.69272	698.615	5.38545	704	0.00764978	0.0223755
		0.2256	1407	165	1242	330	1572	0.209924	0.20979		0.9928	702.296	2.70377	699.592	5.40753	705	0.00767026	0.0223755
		0.2254	1408	165	1243	330	1573	0.20979	0.20979		0.9928	703.285	2.71488	700.57	5.42976	706	0.00769088	0.0223755
		0.2251	1408	166	1242	332	1574	0.210928	0.210526		0.9928	704.274	2.72607	701.548	5.45213	707	0.00771165	0.0223755
		0.2245	1409	166	1243	332	1575	0.210794	0.210526		0.9928	705.263	2.73733	702.525	5.47466	708	0.00773257	0.0223755
		0.224	1411	166	1245	332	1577	0.210526	0.210526		0.9928	706.251	2.74867	703.503	5.49733	709	0.00775364	0.0223755
		0.2231	1411	167	1244	334	1578	0.21166	0.211392		0.9928	707.24	2.76008	704.48	5.52016	710	0.00777487	0.0223755
		0.223	1412	167	1245	334	1579	0.211526	0.211392		0.9928	708.228	2.77157	705.457	5.54314	711	0.00779626	0.0223755
		0.2226	1413	167	1246	334	1580	0.211392	0.211392		0.9928	709.217	2.78314	706.434	5.56627	712	0.0078178	0.0223755
		0.2224	1414	168	1246	336	1582	0.212389	0.212389		0.9928	710.205	2.79478	707.41	5.58956	713	0.00783949	0.0223755
		0.2222	1414	169	1245	338	1583	0.213519	0.213384		0.9928	711.193	2.8065	708.387	5.613	714	0.00786135	0.0223755
		0.2203	1415	169	1246	338	1584	0.213384	0.213384		0.9928	712.182	2.8183	709.363	5.63661	715	0.00788337	0.0223755
		0.2202	1415	171	1244	342	1586	0.215637	0.215637		0.9926	713.17	2.83019	710.34	5.66037	716	0.00790555	0.0245016
		0.2195	1415	172	1243	344	1587	0.216761	0.216625		0.9926	714.158	2.84215	711.316	5.6843	717	0.00792789	0.0245016
		0.2193	1416	172	1244	344	1588	0.216625	0.216625		0.9926	715.146	2.85419	712.292	5.70839	718	0.0079504	0.0245016
		0.2192	1416	173	1243	346	1589	0.217747	0.217473		0.9926	716.134	2.86632	713.267	5.73264	719	0.00797307	0.0245016
		0.2189	1417	173	1244	346	1590	0.21761	0.217473		0.9926	717.121	2.87853	714.243	5.75706	720	0.00799591	0.0245016
		0.2187	1418	173	1245	346	1591	0.217473	0.217473		0.9926	718.109	2.89082	715.218	5.78164	721	0.00801892	0.0245016
		0.2182	1419	174	1245	348	1593	0.218456	0.218456		0.9926	719.097	2.9032	716.194	5.8064	722	0.0080421	0.0245016
		0.2181	1419	175	1244	350	1594	0.219573	0.219436		0.9926	720.084	2.91566	717.169	5.83132	723	0.00806545	0.0245016
		0.2179	1420	175	1245	350	1595	0.219436	0.219436		0.9926	721.072	2.92821	718.144	5.85642	724	0.00808898	0.0245016
		0.2173	1420	176	1244	352	1596	0.220551	0.220551		0.9926	722.059	2.94084	719.118	5.88169	725	0.00811267	0.0245016
		0.2171	1420	177	1243	354	1597	0.221666	0.221527		0.9925	723.046	2.95357	720.093	5.90713	726	0.00813655	0.0255328
		0.2167	1421	177	1244	354	1598	0.221527	0.221527		0.9925	724.034	2.96638	721.067	5.93275	727	0.0081606	0.0255328
		0.2164	1422	178	1244	356	1600	0.2225	0.2225		0.9924	725.021	2.97928	722.041	5.95855	728	0.00818483	0.0257994
		0.216	1422	179	1243	358	1601	0.22361	0.222637		0.9922	726.008	2.99227	723.015	5.98453	729	0.00820924	0.0259792
		0.215	1423	179	1244	358	1602	0.223471	0.222637		0.992	726.995	3.00535	723.989	6.01069	730	0.00823383	0.0261606
		0.2149	1424	179	1245	358	1603	0.223331	0.222637		0.9918	727.981	3.01852	724.963	6.03704	731	0.0082586	0.0264358
		0.2148	1428	179	1249	358	1607	0.222775	0.222637		0.9918	728.968	3.03178	725.936	6.06357	732	0.00828356	0.0264358
		0.2147	1429	179	1250	358	1608	0.222637	0.222637		0.9917	729.955	3.04514	726.91	6.09028	733	0.0083087	0.0267148
		0.2143	1430	180	1250	360	1610	0.223602	0.223325		0.9911	730.941	3.05859	727.883	6.11718	734	0.00833404	0.0269028
		0.2141	1431	180	1251	360	1611	0.223464	0.223325		0.9909	731.928	3.07214	728.856	6.14428	735	0.00835956	0.0270926
		0.2138	1432	180	1252	360	1612	0.223325	0.223325		0.9907	732.914	3.08578	729.828	6.17156	736	0.00838527	0.0278692
		0.2135	1432	181	1251	362	1613	0.224427	0.224427		0.9907	733.9	3.09952	730.801	6.19904	737	0.00841118	0.0278692
		0.2119	1432	182	1250	364	1614	0.225527	0.224969		0.9907	734.887	3.11336	731.773	6.22671	738	0.00843728	0.0278692
		0.2117	1434	182	1252	364	1616	0.225248	0.224969		0.9907	735.873	3.12729	732.745	6.25458	739	0.00846357	0.0278692
		0.2116	1436	182	1254	364	1618	0.224969	0.224969		0.9907	736.859	3.14132	733.717	6.28265	740	0.00849006	0.0278692
		0.2112	1436	183	1253	366	1619	0.226065	0.225647		0.9907	737.845	3.15546	734.689	6.31092	741	0.00851675	0.0278692
		0.2111	1437	183	1254	366	1620	0.225926	0.225647		0.9907	738.83	3.16969	735.661	6.33939	742	0.00854365	0.0278692
		0.2101	1438	183	1255	366	1621	0.225787	0.225647		0.9906	739.816	3.18403	736.632	6.36806	743	0.00857074	0.0286743
		0.21	1439	183	1256	366	1622	0.225647	0.225647		0.9905	740.802	3.19847	737.603	6.39694	744	0.00859804	0.0288802
		0.2093	1439	184	1255	368	1623	0.226741	0.226741		0.9904	741.787	3.21301	738.574	6.42603	745	0.00862554	0.0290879
		0.2092	1439	185	1254	370	1624	0.227833	0.227833		0.9903	742.772	3.22766	739.545	6.45533	746	0.00865325	0.0297226
		0.2088	1439	186	1253	372	1625	0.228923	0.228923		0.9903	743.758	3.24242	740.515	6.48484	747	0.00868117	0.0297226
		0.208	1439	187	1252	374	1626	0.230012	0.229448		0.9903	744.743	3.25728	741.485	6.51456	748	0.0087093	0.0297226
		0.2075	1440	187	1253	374	1627	0.229871	0.229448		0.9903	745.728	3.27225	742.456	6.5445	749	0.00873764	0.0297226
		0.207	1441	187	1254	374	1628	0.22973	0.229448		0.9903	746.713	3.28733	743.425	6.57465	750	0.0087662	0.0297226
		0.2065	1443	187	1256	374	1630	0.229448	0.229448		0.9901	747.697	3.30251	744.395	6.60503	751	0.00879497	0.0303746
		0.2061	1443	189	1254	378	1632	0.231618	0.231375		0.99	748.682	3.31781	745.364	6.63562	752	0.00882397	0.0305959
		0.206	1445	190	1255	380	1635	0.232416	0.231375		0.9899	749.667	3.33322	746.334	6.66644	753	0.00885318	0.0308193
		0.2057	1446	190	1256	380	1636	0.232274	0.231375		0.9898	750.651	3.34874	747.303	6.69749	754	0.00888261	0.0315015
		0.2054	1447	190	1257	380	1637	0.232132	0.231375		0.9898	751.636	3.36438	748.271	6.72876	755	0.00891226	0.0315015
		0.2047	1448	190	1258	380	1638	0.23199	0.231375		0.9898	752.62	3.38013	749.24	6.76026	756	0.00894214	0.0315015
		0.2045	1449	190	1259	380	1639	0.231849	0.231375		0.9898	753.604	3.396	750.208	6.79199	757	0.00897225	0.0315015
		0.2043	1450	190	1260	380	1640	0.231707	0.231375		0.9898	754.588	3.41198	751.176	6.82396	758	0.00900259	0.0315015
		0.2042	1451	190	1261	380	1641	0.231566	0.231375		0.9897	755.572	3.42808	752.144	6.85616	759	0.00903315	0.0325601
		0.2041	1452	190	1262	380	1642	0.231425	0.231375		0.9897	756.556	3.4443	753.111	6.8886	760	0.00906395	0.0325601
		0.2032	1452	191	1261	382	1643	0.232502	0.231375		0.9897	757.539	3.46064	754.079	6.92128	761	0.00909498	0.0325601
		0.203	1453	191	1262	382	1644	0.23236	0.231375		0.9897	758.523	3.4771	755.046	6.95421	762	0.00912625	0.0325601
		0.2027	1454	191	1263	382	1645	0.232219	0.231375		0.9895	759.506	3.49369	756.013	6.98737	763	0.00915776	0.0335379
		0.2024	1455	191	1264	382	1646	0.232078	0.231375		0.9895	760.49	3.51039	756.979	7.02079	764	0.00918951	0.0335379
		0.2019	1456	191	1265	382	1647	0.231937	0.231375		0.9895	761.473	3.52722	757.946	7.05445	765	0.0092215	0.0335379
		0.2018	1457	191	1266	382	1648	0.231796	0.231375		0.9895	762.456	3.54418	758.912	7.08836	766	0.00925374	0.0335379
		0.2016	1458	191	1267	382	1649	0.231656	0.231375		0.9894	763.439	3.56127	759.877	7.12253	767	0.00928622	0.0342947
		0.2011	1459	191	1268	382	1650	0.231515	0.231375		0.9894	764.422	3.57848	760.843	7.15695	768	0.00931895	0.0342947
		0.2007	1460	191	1269	382	1651	0.231375	0.231375		0.9889	765.404	3.59582	761.808	7.19163	769	0.00935193	0.0348108
		0.2001	1460	192	1268	384	1652	0.232446	0.232305		0.9889	766.387	3.61329	762.773	7.22658	770	0.00938516	0.0348108
		0.2	1461	192	1269	384	1653	0.232305	0.232305		0.9882	767.369	3.63089	763.738	7.26178	771	0.00941865	0.0358713
		0.1996	1461	193	1268	386	1654	0.233374	0.233233		0.9882	768.351	3.64862	764.703	7.29725	772	0.0094524	0.0358713
		0.1993	1462	193	1269	386	1655	0.233233	0.233233		0.9882	769.334	3.66649	765.667	7.33299	773	0.0094864	0.0358713
		0.1986	1463	195	1268	390	1658	0.235223	0.235081		0.9882	770.316	3.6845	766.631	7.36899	774	0.00952066	0.0358713
		0.1985	1464	195	1269	390	1659	0.235081	0.235081		0.9882	771.297	3.70264	767.595	7.40527	775	0.00955519	0.0358713
		0.1983	1465	196	1269	392	1661	0.236002	0.235294		0.9882	772.279	3.72091	768.558	7.44183	776	0.00958998	0.0358713
		0.1978	1467	196	1271	392	1663	0.235719	0.235294		0.9881	773.261	3.73933	769.521	7.47866	777	0.00962504	0.0369706
		0.1977	1468	196	1272	392	1664	0.235577	0.235294		0.9881	774.242	3.75788	770.484	7.51577	778	0.00966037	0.0369706
		0.1962	1469	196	1273	392	1665	0.235435	0.235294		0.988	775.223	3.77658	771.447	7.55316	779	0.00969597	0.0373931
		0.1961	1470	196	1274	392	1666	0.235294	0.235294		0.9876	776.205	3.79542	772.409	7.59084	780	0.00973184	0.037678
		0.1956	1470	198	1272	396	1668	0.23741	0.237268		0.9874	777.186	3.8144	773.371	7.6288	781	0.00976799	0.0379655
		0.1955	1471	198	1273	396	1669	0.237268	0.237268		0.987	778.166	3.83353	774.333	7.66706	782	0.00980442	0.0382555
		0.1951	1471	199	1272	398	1670	0.238323	0.237754		0.9864	779.147	3.8528	775.294	7.70561	783	0.00984113	0.0385482
		0.1946	1472	199	1273	398	1671	0.238181	0.237754		0.9863	780.128	3.87223	776.256	7.74445	784	0.00987813	0.0388435
		0.1939	1474	199	1275	398	1673	0.237896	0.237754		0.9862	781.108	3.8918	777.216	7.78359	785	0.00991541	0.0394421
		0.1938	1475	199	1276	398	1674	0.237754	0.237754		0.9862	782.088	3.91152	778.177	7.82304	786	0.00995297	0.0394421
		0.1934	1475	200	1275	400	1675	0.238806	0.238806		0.9862	783.069	3.93139	779.137	7.86278	787	0.00999083	0.0394421
		0.193	1475	201	1274	402	1676	0.239857	0.239857		0.9858	784.049	3.95142	780.097	7.90283	788	0.010029	0.0402056
		0.1928	1475	203	1272	406	1678	0.241955	0.241955		0.9858	785.028	3.9716	781.057	7.94319	789	0.0100674	0.0402056
		0.1925	1475	204	1271	408	1679	0.243002	0.242713		0.9856	786.008	3.99193	782.016	7.98386	790	0.0101062	0.0406719
		0.1921	1476	204	1272	408	1680	0.242857	0.242713		0.9855	786.988	4.01243	782.975	8.02485	791	0.0101452	0.0409863
		0.1918	1477	204	1273	408	1681	0.242713	0.242713		0.9851	787.967	4.03308	783.934	8.06615	792	0.0101845	0.0419465
		0.1915	1477	205	1272	410	1682	0.243757	0.243757		0.9851	788.946	4.05389	784.892	8.10778	793	0.0102242	0.0419465
		0.1914	1478	206	1272	412	1684	0.244656	0.244656		0.9851	789.925	4.07486	785.85	8.14973	794	0.0102641	0.0419465
		0.191	1478	207	1271	414	1685	0.245697	0.245697		0.9851	790.904	4.096	786.808	8.192	795	0.0103044	0.0419465
		0.1908	1478	208	1270	416	1686	0.246738	0.246592		0.9851	791.883	4.1173	787.765	8.2346	796	0.010345	0.0419465
		0.1907	1479	208	1271	416	1687	0.246592	0.246592		0.9847	792.861	4.13877	788.722	8.27753	797	0.0103859	0.0429328
		0.1903	1479	209	1270	418	1688	0.24763	0.24763		0.9846	793.84	4.1604	789.679	8.3208	798	0.0104271	0.0432674
		0.1897	1479	210	1269	420	1689	0.248668	0.24808		0.9842	794.818	4.1822	790.636	8.3644	799	0.0104686	0.0436051
		0.1896	1480	210	1270	420	1690	0.248521	0.24808		0.9839	795.796	4.20418	791.592	8.40835	800	0.0105104	0.0439458
		0.1893	1482	210	1272	420	1692	0.248227	0.24808		0.9833	796.774	4.22632	792.547	8.45264	801	0.0105526	0.0444625
		0.1892	1483	210	1273	420	1693	0.24808	0.24808		0.9833	797.751	4.24864	793.503	8.49728	802	0.0105951	0.0444625
		0.1886	1483	211	1272	422	1694	0.249115	0.249115		0.9825	798.729	4.27113	794.458	8.54226	803	0.0106379	0.0451622
		0.1884	1483	212	1271	424	1695	0.250147	0.249559		0.9825	799.706	4.2938	795.412	8.5876	804	0.0106811	0.0451622
		0.1879	1484	212	1272	424	1696	0.25	0.249559		0.9822	800.683	4.31665	796.367	8.6333	805	0.0107246	0.0456952
		0.1876	1486	212	1274	424	1698	0.249706	0.249559		0.9819	801.66	4.33968	797.321	8.67935	806	0.0107684	0.0460545
		0.1873	1487	212	1275	424	1699	0.249559	0.249559		0.9817	802.637	4.36288	798.274	8.72577	807	0.0108126	0.046417
		0.187	1487	213	1274	426	1700	0.250588	0.250588		0.9816	803.614	4.38628	799.227	8.77255	808	0.0108571	0.0467827
		0.1868	1487	214	1273	428	1701	0.251617	0.251617		0.9814	804.59	4.40985	800.18	8.8197	809	0.010902	0.0471516
		0.1867	1487	215	1272	430	1702	0.252644	0.252644		0.9808	805.566	4.43361	801.133	8.86723	810	0.0109472	0.0475238
		0.1866	1487	216	1271	432	1703	0.25367	0.253224		0.9803	806.542	4.45756	802.085	8.91513	811	0.0109928	0.0482782
		0.1864	1489	216	1273	432	1705	0.253372	0.253224		0.9803	807.518	4.4817	803.037	8.96341	812	0.0110387	0.0482782
		0.1863	1490	216	1274	432	1706	0.253224	0.253224		0.9803	808.494	4.50603	803.988	9.01207	813	0.011085	0.0482782
		0.1862	1490	217	1273	434	1707	0.254247	0.254247		0.9802	809.469	4.53056	804.939	9.06111	814	0.0111316	0.0490459
		0.1854	1490	218	1272	436	1708	0.255269	0.255269		0.98	810.445	4.55527	805.889	9.11055	815	0.0111786	0.0496307
		0.1851	1490	220	1270	440	1710	0.25731	0.25716		0.98	811.42	4.58019	806.84	9.16037	816	0.0112259	0.0496307
		0.1849	1491	220	1271	440	1711	0.25716	0.25716		0.9793	812.395	4.6053	807.789	9.2106	817	0.0112737	0.0504224
		0.1846	1491	221	1270	442	1712	0.258178	0.258027		0.9793	813.369	4.63061	808.739	9.26122	818	0.0113218	0.0504224
		0.1841	1492	221	1271	442	1713	0.258027	0.258027		0.9786	814.344	4.65612	809.688	9.31225	819	0.0113703	0.0510254
		0.1838	1492	222	1270	444	1714	0.259043	0.259043		0.9784	815.318	4.68184	810.636	9.36368	820	0.0114191	0.0526725
		0.1836	1492	223	1269	446	1715	0.260058	0.259453		0.9784	816.292	4.70776	811.584	9.41552	821	0.0114684	0.0526725
		0.1828	1493	223	1270	446	1716	0.259907	0.259453		0.9784	817.266	4.73389	812.532	9.46778	822	0.011518	0.0526725
		0.1822	1494	223	1271	446	1717	0.259755	0.259453		0.9784	818.24	4.76022	813.48	9.52045	823	0.011568	0.0526725
		0.1821	1495	223	1272	446	1718	0.259604	0.259453		0.9784	819.213	4.78677	814.426	9.57354	824	0.0116184	0.0526725
		0.182	1496	223	1273	446	1719	0.259453	0.259453		0.9784	820.186	4.81353	815.373	9.62706	825	0.0116692	0.0526725
		0.1819	1496	224	1272	448	1720	0.260465	0.260314		0.9784	821.159	4.8405	816.319	9.68101	826	0.0117203	0.0526725
		0.1818	1497	224	1273	448	1721	0.260314	0.260314		0.9782	822.132	4.86769	817.265	9.73538	827	0.0117719	0.0543781
		0.1815	1498	225	1273	450	1723	0.261172	0.260567		0.9768	823.105	4.8951	818.21	9.7902	828	0.0118239	0.0554745
		0.1814	1499	225	1274	450	1724	0.261021	0.260567		0.9768	824.077	4.92273	819.155	9.84545	829	0.0118763	0.0554745
		0.181	1500	225	1275	450	1725	0.26087	0.260567		0.9768	825.049	4.95057	820.099	9.90115	830	0.0119291	0.0554745
		0.1807	1501	225	1276	450	1726	0.260718	0.260567		0.9768	826.021	4.97865	821.043	9.95729	831	0.0119823	0.0554745
		0.1806	1502	225	1277	450	1727	0.260567	0.260567		0.9761	826.993	5.00694	821.986	10.0139	832	0.0120359	0.0565949
		0.1799	1502	226	1276	452	1728	0.261574	0.261121		0.976	827.965	5.03547	822.929	10.0709	833	0.01209	0.0570499
		0.1797	1503	226	1277	452	1729	0.261423	0.261121		0.9759	828.936	5.06422	823.872	10.1284	834	0.0121444	0.0577397
		0.1795	1504	226	1278	452	1730	0.261272	0.261121		0.9759	829.907	5.09321	824.814	10.1864	835	0.0121993	0.0577397
		0.1793	1505	226	1279	452	1731	0.261121	0.261121		0.9748	830.878	5.12243	825.755	10.2449	836	0.0122546	0.0584385
		0.1791	1505	227	1278	454	1732	0.262125	0.262125		0.9737	831.848	5.15188	826.696	10.3038	837	0.0123104	0.0589094
		0.179	1506	228	1278	456	1734	0.262976	0.262976		0.9728	832.818	5.18158	827.637	10.3632	838	0.0123665	0.0593843
		0.1789	1507	229	1278	458	1736	0.263825	0.263521		0.972	833.788	5.21151	828.577	10.423	839	0.0124231	0.0598634
		0.1786	1509	229	1280	458	1738	0.263521	0.263521		0.9703	834.758	5.24168	829.517	10.4834	840	0.0124802	0.0603465
		0.1785	1509	230	1279	460	1739	0.26452	0.264368		0.9683	835.728	5.2721	830.456	10.5442	841	0.0125377	0.0608338
		0.1784	1510	230	1280	460	1740	0.264368	0.264368		0.9678	836.697	5.30276	831.394	10.6055	842	0.0125956	0.0620703
		0.1782	1510	231	1279	462	1741	0.265365	0.264991		0.9678	837.666	5.33367	832.333	10.6673	843	0.012654	0.0620703
		0.1781	1510	232	1278	464	1742	0.266361	0.264991		0.9678	838.635	5.36483	833.27	10.7297	844	0.0127129	0.0620703
		0.1779	1512	232	1280	464	1744	0.266055	0.264991		0.9678	839.604	5.39624	834.208	10.7925	845	0.0127722	0.0620703
		0.1778	1513	232	1281	464	1745	0.265903	0.264991		0.9676	840.572	5.42791	835.144	10.8558	846	0.0128319	0.0633333
		0.1777	1514	232	1282	464	1746	0.26575	0.264991		0.9669	841.54	5.45983	836.08	10.9197	847	0.0128922	0.064104
		0.1775	1517	232	1285	464	1749	0.265294	0.264991		0.9669	842.508	5.49202	837.016	10.984	848	0.0129529	0.064104
		0.1773	1518	232	1286	464	1750	0.265143	0.264991		0.9668	843.476	5.52446	837.951	11.0489	849	0.013014	0.0648846
		0.1771	1519	232	1287	464	1751	0.264991	0.264991		0.9663	844.443	5.55716	838.886	11.1143	850	0.0130757	0.065675
		0.177	1519	233	1286	466	1752	0.265982	0.265527		0.9663	845.41	5.59013	839.82	11.1803	851	0.0131378	0.065675
		0.1769	1521	233	1288	466	1754	0.265678	0.265527		0.9662	846.377	5.62337	840.753	11.2467	852	0.0132004	0.0664755
		0.1768	1522	233	1289	466	1755	0.265527	0.265527		0.9661	847.343	5.65688	841.686	11.3138	853	0.0132635	0.0670148
		0.1767	1522	234	1288	468	1756	0.266515	0.266212		0.965	848.309	5.69066	842.619	11.3813	854	0.0133271	0.0675586
		0.1766	1523	234	1289	468	1757	0.266363	0.266212		0.9642	849.275	5.72471	843.551	11.4494	855	0.0133911	0.0681069
		0.1765	1524	234	1290	468	1758	0.266212	0.266212		0.9632	850.241	5.75904	844.482	11.5181	856	0.0134557	0.0686599
		0.1763	1524	237	1287	474	1761	0.269165	0.269165		0.962	851.206	5.79365	845.413	11.5873	857	0.0135208	0.0697797
		0.1761	1524	238	1286	476	1762	0.270148	0.270148		0.962	852.171	5.82854	846.343	11.6571	858	0.0135863	0.0697797
		0.176	1524	239	1285	478	1763	0.271129	0.271033		0.962	853.136	5.86371	847.273	11.7274	859	0.0136524	0.0697797
		0.1759	1524	240	1284	480	1764	0.272109	0.271033		0.9609	854.101	5.89917	848.202	11.7983	860	0.013719	0.0709181
		0.1758	1525	240	1285	480	1765	0.271955	0.271033		0.9608	855.065	5.93492	849.13	11.8698	861	0.0137861	0.0714945
		0.1757	1526	240	1286	480	1766	0.271801	0.271033		0.9604	856.029	5.97096	850.058	11.9419	862	0.0138537	0.0720756
		0.1756	1527	240	1287	480	1767	0.271647	0.271033		0.9588	856.993	6.00729	850.985	12.0146	863	0.0139219	0.0729563
		0.1755	1528	240	1288	480	1768	0.271493	0.271033		0.9588	857.956	6.04392	851.912	12.0878	864	0.0139905	0.0729563
		0.1752	1529	240	1289	480	1769	0.27134	0.271033		0.9581	858.919	6.08084	852.838	12.1617	865	0.0140597	0.0738478
		0.1751	1531	240	1291	480	1771	0.271033	0.271033		0.958	859.882	6.11806	853.764	12.2361	866	0.0141295	0.0744483
		0.175	1531	241	1290	482	1772	0.272009	0.272009		0.957	860.844	6.15559	854.689	12.3112	867	0.0141997	0.0750537
		0.1747	1531	243	1288	486	1774	0.273957	0.273957		0.9568	861.807	6.19342	855.613	12.3868	868	0.0142706	0.075664
		0.1746	1531	244	1287	488	1775	0.27493	0.274775		0.9553	862.768	6.23156	856.537	12.4631	869	0.0143419	0.0762794
		0.1745	1532	244	1288	488	1776	0.274775	0.274775		0.9544	863.73	6.27001	857.46	12.54	870	0.0144138	0.0768997
		0.1743	1533	245	1288	490	1778	0.275591	0.275591		0.9539	864.691	6.30877	858.382	12.6175	871	0.0144863	0.0791107
		0.1741	1533	246	1287	492	1779	0.27656	0.27656		0.9539	865.652	6.34785	859.304	12.6957	872	0.0145593	0.0791107
		0.174	1533	247	1286	494	1780	0.277528	0.277372		0.9539	866.613	6.38725	860.226	12.7745	873	0.0146329	0.0791107
		0.1739	1534	247	1287	494	1781	0.277372	0.277372		0.9539	867.573	6.42696	861.146	12.8539	874	0.014707	0.0791107
		0.1738	1534	248	1286	496	1782	0.278339	0.278339		0.9539	868.533	6.467	862.066	12.934	875	0.0147817	0.0791107
		0.1737	1535	249	1286	498	1784	0.279148	0.278992		0.9539	869.493	6.50737	862.985	13.0147	876	0.014857	0.0791107
		0.1736	1536	249	1287	498	1785	0.278992	0.278992		0.9515	870.452	6.54806	863.904	13.0961	877	0.0149329	0.0813847
		0.1735	1537	250	1287	500	1787	0.279799	0.279799		0.9511	871.411	6.58908	864.822	13.1782	878	0.0150093	0.0820462
		0.1733	1537	252	1285	504	1789	0.281722	0.281407		0.9505	872.37	6.63044	865.739	13.2609	879	0.0150863	0.0827129
		0.1732	1538	252	1286	504	1790	0.281564	0.281407		0.9489	873.328	6.67213	866.656	13.3443	880	0.0151639	0.0833849
		0.1731	1539	252	1287	504	1791	0.281407	0.281407		0.9477	874.286	6.71416	867.572	13.4283	881	0.0152421	0.0840623
		0.173	1540	253	1287	506	1793	0.282209	0.282051		0.9476	875.243	6.75654	868.487	13.5131	882	0.0153209	0.084745
		0.1729	1541	253	1288	506	1794	0.282051	0.282051		0.9474	876.201	6.79925	869.401	13.5985	883	0.0154003	0.0861266
		0.1728	1542	254	1288	508	1796	0.282851	0.282222		0.9474	877.158	6.84232	870.315	13.6846	884	0.0154804	0.0861266
		0.1727	1543	254	1289	508	1797	0.282693	0.282222		0.9474	878.114	6.88573	871.229	13.7715	885	0.015561	0.0861266
		0.1726	1544	254	1290	508	1798	0.282536	0.282222		0.9469	879.071	6.92949	872.141	13.859	886	0.0156422	0.0878842
		0.1724	1545	254	1291	508	1799	0.282379	0.282222		0.9469	880.026	6.97361	873.053	13.9472	887	0.015724	0.0878842
		0.1722	1546	254	1292	508	1800	0.282222	0.282222		0.9458	880.982	7.01809	873.964	14.0362	888	0.0158065	0.0889553
		0.1721	1546	255	1291	510	1801	0.283176	0.282392		0.945	881.937	7.06293	874.874	14.1259	889	0.0158896	0.0896763
		0.172	1548	255	1293	510	1803	0.282862	0.282392		0.9447	882.892	7.10813	875.784	14.2163	890	0.0159733	0.0904029
		0.1718	1550	255	1295	510	1805	0.282548	0.282392		0.9443	883.846	7.1537	876.693	14.3074	891	0.0160577	0.0915033
		0.1715	1551	255	1296	510	1806	0.282392	0.282392		0.9443	884.8	7.19964	877.601	14.3993	892	0.0161427	0.0915033
		0.1713	1551	256	1295	512	1807	0.283343	0.283343		0.943	885.754	7.24594	878.508	14.4919	893	0.0162283	0.0929903
		0.1712	1552	257	1295	514	1809	0.284135	0.283508		0.943	886.707	7.29263	879.415	14.5853	894	0.0163146	0.0929903
		0.1711	1554	257	1297	514	1811	0.283821	0.283508		0.9421	887.66	7.33969	880.321	14.6794	895	0.0164015	0.0941205
		0.171	1556	257	1299	514	1813	0.283508	0.283508		0.941	888.613	7.38713	881.226	14.7743	896	0.0164891	0.0948811
		0.1709	1556	258	1298	516	1814	0.284454	0.284454		0.9403	889.565	7.43495	882.13	14.8699	897	0.0165774	0.0956475
		0.1705	1556	259	1297	518	1815	0.285399	0.284772		0.9382	890.517	7.48316	883.034	14.9663	898	0.0166663	0.0975888
		0.1704	1557	259	1298	518	1816	0.285242	0.284772		0.9382	891.468	7.53176	883.936	15.0635	899	0.0167559	0.0975888
		0.1702	1558	259	1299	518	1817	0.285085	0.284772		0.9382	892.419	7.58075	884.838	15.1615	900	0.0168461	0.0975888
		0.1699	1559	259	1300	518	1818	0.284928	0.284772		0.9382	893.37	7.63014	885.74	15.2603	901	0.016937	0.0975888
		0.1697	1560	259	1301	518	1819	0.284772	0.284772		0.9367	894.32	7.67992	886.64	15.3598	902	0.0170287	0.0995668
		0.1696	1561	260	1301	520	1821	0.285557	0.285557		0.9354	895.27	7.73011	887.54	15.4602	903	0.0171209	0.10322
		0.1694	1561	261	1300	522	1822	0.286498	0.286184		0.9354	896.219	7.78069	888.439	15.5614	904	0.0172139	0.10322
		0.1693	1563	261	1302	522	1824	0.286184	0.286184		0.9354	897.168	7.83169	889.337	15.6634	905	0.0173076	0.10322
		0.1692	1563	262	1301	524	1825	0.287123	0.287123		0.9354	898.117	7.88309	890.234	15.7662	906	0.017402	0.10322
		0.169	1564	263	1301	526	1827	0.287904	0.287589		0.9354	899.065	7.93491	891.13	15.8698	907	0.017497	0.10322
		0.1689	1565	263	1302	526	1828	0.287746	0.287589		0.9354	900.013	7.98714	892.026	15.9743	908	0.0175928	0.10322
		0.1688	1566	263	1303	526	1829	0.287589	0.287589		0.9354	900.96	8.03979	892.92	16.0796	909	0.0176893	0.10322
		0.1687	1567	264	1303	528	1831	0.288367	0.287895		0.9354	901.907	8.09287	893.814	16.1857	910	0.0177865	0.10322
		0.1686	1569	264	1305	528	1833	0.288052	0.287895		0.9344	902.854	8.14637	894.707	16.2927	911	0.0178844	0.106996
		0.1685	1570	264	1306	528	1834	0.287895	0.287895		0.934	903.8	8.20029	895.599	16.4006	912	0.0179831	0.108282
		0.1683	1571	265	1306	530	1836	0.288671	0.288671		0.934	904.745	8.25465	896.491	16.5093	913	0.0180825	0.108282
		0.1682	1571	266	1305	532	1837	0.289603	0.289603		0.9331	905.691	8.30944	897.381	16.6189	914	0.0181826	0.109581
		0.168	1572	267	1305	534	1839	0.290375	0.29006		0.9321	906.635	8.36467	898.271	16.7293	915	0.0182834	0.112223
		0.1678	1574	267	1307	534	1841	0.29006	0.29006		0.9321	907.58	8.42033	899.159	16.8407	916	0.018385	0.112223
		0.1675	1574	269	1305	538	1843	0.291915	0.291757		0.9321	908.524	8.47645	900.047	16.9529	917	0.0184873	0.112223
		0.1673	1575	269	1306	538	1844	0.291757	0.291757		0.9321	909.467	8.533	900.934	17.066	918	0.0185904	0.112223
		0.1672	1575	270	1305	540	1845	0.292683	0.292683		0.9321	910.41	8.59001	901.82	17.18	919	0.0186943	0.112223
		0.167	1576	272	1304	544	1848	0.294372	0.294372		0.9311	911.353	8.64747	902.705	17.2949	920	0.0187989	0.11492
		0.1667	1576	273	1303	546	1849	0.295295	0.294976		0.9305	912.295	8.70539	903.589	17.4108	921	0.0189042	0.11629
		0.1665	1578	273	1305	546	1851	0.294976	0.294976		0.9305	913.236	8.76376	904.472	17.5275	922	0.0190103	0.11629
		0.1662	1578	274	1304	548	1852	0.295896	0.295896		0.9303	914.177	8.8226	905.355	17.6452	923	0.0191172	0.117674
		0.1661	1578	275	1303	550	1853	0.296816	0.296816		0.9296	915.118	8.8819	906.236	17.7638	924	0.0192249	0.118604
		0.166	1579	276	1303	552	1855	0.297574	0.29721		0.9293	916.058	8.94167	907.117	17.8833	925	0.0193333	0.120012
		0.1659	1579	277	1302	554	1856	0.298491	0.29721		0.9293	916.998	9.00191	907.996	18.0038	926	0.0194426	0.120012
		0.1657	1582	277	1305	554	1859	0.29801	0.29721		0.9281	917.937	9.06263	908.875	18.1253	927	0.0195526	0.121434
		0.1656	1583	277	1306	554	1860	0.297849	0.29721		0.9278	918.876	9.12383	909.752	18.2477	928	0.0196634	0.12287
		0.1655	1584	277	1307	554	1861	0.297689	0.29721		0.9278	919.814	9.1855	910.629	18.371	929	0.019775	0.12287
		0.1654	1586	277	1309	554	1863	0.29737	0.29721		0.9274	920.752	9.24766	911.505	18.4953	930	0.0198874	0.124321
		0.1652	1587	277	1310	554	1864	0.29721	0.29721		0.9271	921.69	9.31031	912.379	18.6206	931	0.0200007	0.125296
		0.1651	1589	278	1311	556	1867	0.297804	0.297804		0.9263	922.627	9.37345	913.253	18.7469	932	0.0201147	0.126278
		0.1649	1590	279	1311	558	1869	0.298555	0.298555		0.9253	923.563	9.43708	914.126	18.8742	933	0.0202295	0.127266
		0.1644	1591	280	1311	560	1871	0.299305	0.298826		0.9249	924.499	9.50121	914.998	19.0024	934	0.0203452	0.12826
		0.1642	1592	280	1312	560	1872	0.299145	0.298826		0.9218	925.434	9.56584	915.868	19.1317	935	0.0204617	0.129764
		0.1641	1594	280	1314	560	1874	0.298826	0.298826		0.9218	926.369	9.63098	916.738	19.262	936	0.020579	0.129764
		0.164	1594	281	1313	562	1875	0.299733	0.299733		0.9216	927.303	9.69662	917.607	19.3932	937	0.0206972	0.131283
		0.1639	1595	282	1313	564	1877	0.300479	0.300479		0.92	928.237	9.76277	918.474	19.5255	938	0.0208161	0.13333
		0.1638	1595	284	1311	568	1879	0.302288	0.302128		0.92	929.171	9.82944	919.341	19.6589	939	0.020936	0.13333
		0.1635	1596	284	1312	568	1880	0.302128	0.302128		0.92	930.103	9.89662	920.207	19.7932	940	0.0210566	0.13333
		0.1633	1596	285	1311	570	1881	0.30303	0.30303		0.9194	931.036	9.96432	921.071	19.9286	941	0.0211782	0.135403
		0.1632	1598	286	1312	572	1884	0.303609	0.303448		0.9191	931.967	10.0325	921.935	20.0651	942	0.0213005	0.13645
		0.1631	1599	286	1313	572	1885	0.303448	0.303448		0.9162	932.899	10.1013	922.797	20.2026	943	0.0214237	0.137503
		0.163	1599	287	1312	574	1886	0.304348	0.303864		0.9154	933.829	10.1706	923.659	20.3412	944	0.0215478	0.138562
		0.1628	1600	287	1313	574	1887	0.304187	0.303864		0.9152	934.76	10.2404	924.519	20.4808	945	0.0216728	0.141239
		0.1627	1602	287	1315	574	1889	0.303864	0.303864		0.9152	935.689	10.3107	925.379	20.6215	946	0.0217986	0.141239
		0.1624	1603	288	1315	576	1891	0.304601	0.303891		0.9152	936.618	10.3816	926.237	20.7633	947	0.0219253	0.141239
		0.1621	1605	288	1317	576	1893	0.304279	0.303891		0.9152	937.547	10.4531	927.094	20.9061	948	0.0220529	0.141239
		0.162	1606	288	1318	576	1894	0.304118	0.303891		0.9132	938.475	10.525	927.95	21.0501	949	0.0221813	0.143957
		0.1618	1607	289	1318	578	1896	0.304852	0.303891		0.9058	939.402	10.5976	928.805	21.1951	950	0.0223107	0.145055
		0.1617	1608	289	1319	578	1897	0.304692	0.303891		0.9052	940.329	10.6707	929.659	21.3413	951	0.0224409	0.14616
		0.1615	1610	289	1321	578	1899	0.304371	0.303891		0.9051	941.256	10.7443	930.511	21.4886	952	0.022572	0.147272
		0.1614	1611	289	1322	578	1900	0.304211	0.303891		0.9046	942.182	10.8185	931.363	21.637	953	0.0227041	0.150079
		0.1613	1612	289	1323	578	1901	0.30405	0.303891		0.9046	943.107	10.8932	932.214	21.7865	954	0.022837	0.150079
		0.1612	1613	289	1324	578	1902	0.303891	0.303891		0.9046	944.031	10.9686	933.063	21.9371	955	0.0229708	0.150079
		0.1609	1615	290	1325	580	1905	0.304462	0.304302		0.9046	944.956	11.0445	933.911	22.0889	956	0.0231056	0.150079
		0.1606	1616	290	1326	580	1906	0.304302	0.304302		0.9036	945.879	11.1209	934.758	22.2418	957	0.0232412	0.152927
		0.1603	1616	291	1325	582	1907	0.305191	0.305191		0.9031	946.802	11.198	935.604	22.3959	958	0.0233778	0.155815
		0.1601	1617	292	1325	584	1909	0.305919	0.305439		0.9031	947.724	11.2756	936.449	22.5511	959	0.0235153	0.155815
		0.16	1618	292	1326	584	1910	0.305759	0.305439		0.9031	948.646	11.3538	937.292	22.7075	960	0.0236537	0.155815
		0.1598	1619	292	1327	584	1911	0.305599	0.305439		0.9031	949.567	11.4326	938.135	22.8651	961	0.023793	0.155815
		0.1597	1620	292	1328	584	1912	0.305439	0.305439		0.9015	950.488	11.5119	938.976	23.0239	962	0.0239333	0.158744
		0.1595	1621	293	1328	586	1914	0.306165	0.306005		0.9009	951.408	11.5919	939.816	23.1838	963	0.0240745	0.16052
		0.1594	1622	293	1329	586	1915	0.306005	0.306005		0.9009	952.328	11.6725	940.655	23.3449	964	0.0242167	0.16052
		0.1593	1623	294	1329	588	1917	0.306729	0.306729		0.9002	953.246	11.7536	941.493	23.5072	965	0.0243598	0.162311
		0.1592	1624	295	1329	590	1919	0.307452	0.307452		0.898	954.165	11.8354	942.329	23.6707	966	0.0245039	0.163512
		0.1591	1624	296	1328	592	1920	0.308333	0.307928		0.8967	955.082	11.9177	943.165	23.8354	967	0.0246489	0.164721
		0.159	1626	296	1330	592	1922	0.308012	0.307928		0.8966	955.999	12.0007	943.999	24.0014	968	0.0247948	0.165935
		0.1589	1626	297	1329	594	1923	0.308892	0.307928		0.8947	956.916	12.0843	944.831	24.1685	969	0.0249417	0.167156
		0.1588	1627	297	1330	594	1924	0.308732	0.307928		0.8944	957.832	12.1685	945.663	24.3369	970	0.0250896	0.168383
		0.1587	1629	298	1331	596	1927	0.309289	0.307928		0.8929	958.747	12.2533	946.493	24.5065	971	0.0252385	0.169616
		0.1586	1630	298	1332	596	1928	0.309129	0.307928		0.8914	959.661	12.3387	947.323	24.6774	972	0.0253883	0.172102
		0.1585	1631	298	1333	596	1929	0.308968	0.307928		0.8914	960.575	12.4247	948.151	24.8495	973	0.025539	0.172102
		0.1584	1632	298	1334	596	1930	0.308808	0.307928		0.8914	961.489	12.5114	948.977	25.0229	974	0.0256908	0.172102
		0.1583	1633	298	1335	596	1931	0.308648	0.307928		0.8883	962.401	12.5987	949.803	25.1975	975	0.0258436	0.174613
		0.1582	1633	299	1334	598	1932	0.309524	0.307928		0.8874	963.313	12.6867	950.627	25.3733	976	0.0259973	0.175877
		0.158	1634	300	1334	600	1934	0.310238	0.307928		0.8873	964.225	12.7752	951.45	25.5505	977	0.026152	0.177148
		0.1579	1635	300	1335	600	1935	0.310078	0.307928		0.8855	965.136	12.8645	952.271	25.7289	978	0.0263077	0.178425
		0.1577	1636	300	1336	600	1936	0.309917	0.307928		0.8851	966.046	12.9543	953.091	25.9086	979	0.0264644	0.179707
		0.1574	1638	300	1338	600	1938	0.309598	0.307928		0.8845	966.955	13.0448	953.91	26.0896	980	0.0266221	0.180996
		0.1572	1640	300	1340	600	1940	0.309278	0.307928		0.8822	967.864	13.136	954.728	26.2719	981	0.0267807	0.182291
		0.157	1641	300	1341	600	1941	0.309119	0.307928		0.8816	968.772	13.2278	955.544	26.4555	982	0.0269404	0.183592
		0.1569	1643	300	1343	600	1943	0.308801	0.307928		0.8811	969.68	13.3202	956.36	26.6404	983	0.0271011	0.184899
		0.1568	1646	300	1346	600	1946	0.308325	0.307928		0.8781	970.587	13.4133	957.173	26.8266	984	0.0272628	0.186871
		0.1567	1646	301	1345	602	1947	0.309194	0.307928		0.8781	971.493	13.5071	957.986	27.0141	985	0.0274255	0.186871
		0.1566	1647	301	1346	602	1948	0.309035	0.307928		0.8775	972.398	13.6015	958.797	27.203	986	0.0275893	0.188856
		0.1565	1648	301	1347	602	1949	0.308876	0.307928		0.8769	973.303	13.6966	959.607	27.3932	987	0.027754	0.190186
		0.1563	1649	301	1348	602	1950	0.308718	0.307928		0.8754	974.208	13.7924	960.415	27.5847	988	0.0279197	0.191523
		0.156	1650	301	1349	602	1951	0.30856	0.307928		0.8732	975.111	13.8888	961.222	27.7776	989	0.0280865	0.193538
		0.1559	1651	301	1350	602	1952	0.308402	0.307928		0.8732	976.014	13.9859	962.028	27.9718	990	0.0282543	0.193538
		0.1557	1654	301	1353	602	1955	0.307928	0.307928		0.8703	976.916	14.0837	962.833	28.1674	991	0.0284232	0.195566
		0.1553	1658	302	1356	604	1960	0.308163	0.308163		0.8693	977.818	14.1821	963.636	28.3643	992	0.028593	0.196925
		0.1549	1659	303	1356	606	1962	0.308869	0.308869		0.8692	978.719	14.2813	964.437	28.5626	993	0.0287639	0.19829
		0.1545	1659	307	1352	614	1966	0.312309	0.312309		0.8671	979.619	14.3811	965.238	28.7622	994	0.0289358	0.19966
		0.1542	1659	308	1351	616	1967	0.313167	0.313008		0.8657	980.518	14.4816	966.037	28.9633	995	0.0291088	0.201036
		0.154	1660	308	1352	616	1968	0.313008	0.313008		0.8628	981.417	14.5828	966.834	29.1657	996	0.0292828	0.202418
		0.1539	1660	309	1351	618	1969	0.313865	0.313865		0.862	982.315	14.6847	967.631	29.3695	997	0.0294579	0.203804
		0.1538	1660	310	1350	620	1970	0.314721	0.314561		0.8614	983.213	14.7873	968.425	29.5747	998	0.029634	0.205895
		0.1537	1661	310	1351	620	1971	0.314561	0.314561		0.8614	984.109	14.8906	969.219	29.7813	999	0.0298111	0.205895
		0.1536	1662	311	1351	622	1973	0.315256	0.314618		0.8602	985.005	14.9946	970.011	29.9893	1000	0.0299893	0.207997
		0.1535	1663	311	1352	622	1974	0.315096	0.314618		0.8589	985.901	15.0993	970.801	30.1987	1001	0.0301685	0.209405
		0.1534	1665	311	1354	622	1976	0.314777	0.314618		0.8555	986.795	15.2048	971.59	30.4095	1002	0.0303488	0.210818
		0.1533	1666	311	1355	622	1977	0.314618	0.314618		0.8551	987.689	15.3109	972.378	30.6217	1003	0.0305301	0.212236
		0.1532	1666	312	1354	624	1978	0.31547	0.315206		0.8535	988.582	15.4177	973.165	30.8354	1004	0.0307125	0.215088
		0.1531	1667	312	1355	624	1979	0.315311	0.315206		0.8535	989.475	15.5252	973.95	31.0505	1005	0.030896	0.215088
		0.1528	1670	313	1357	626	1983	0.315683	0.315206		0.8535	990.366	15.6335	974.733	31.267	1006	0.0310805	0.215088
		0.1527	1671	313	1358	626	1984	0.315524	0.315206		0.8528	991.258	15.7425	975.515	31.485	1007	0.0312661	0.21796
		0.1526	1673	313	1360	626	1986	0.315206	0.315206		0.8509	992.148	15.8522	976.296	31.7044	1008	0.0314528	0.220127
		0.1523	1674	314	1360	628	1988	0.315895	0.315895		0.8509	993.037	15.9626	977.075	31.9252	1009	0.0316405	0.220127
		0.1521	1675	316	1359	632	1991	0.317428	0.31711		0.8502	993.926	16.0738	977.852	32.1475	1010	0.0318292	0.223033
		0.152	1676	316	1360	632	1992	0.317269	0.31711		0.8502	994.814	16.1856	978.629	32.3713	1011	0.0320191	0.223033
		0.1519	1677	316	1361	632	1993	0.31711	0.31711		0.8466	995.702	16.2983	979.403	32.5965	1012	0.03221	0.225224
		0.1516	1680	317	1363	634	1997	0.317476	0.317317		0.844	996.588	16.4116	980.177	32.8232	1013	0.032402	0.226691
		0.1515	1681	317	1364	634	1998	0.317317	0.317317		0.8419	997.474	16.5257	980.949	33.0514	1014	0.032595	0.228162
		0.1514	1681	318	1363	636	1999	0.318159	0.318159		0.8346	998.359	16.6405	981.719	33.281	1015	0.0327892	0.229638
		0.1513	1681	319	1362	638	2000	0.319	0.319		0.834	999.244	16.7561	982.488	33.5121	1016	0.0329844	0.231118
		0.1512	1681	320	1361	640	2001	0.31984	0.31984		0.8322	1000.13	16.8724	983.255	33.7447	1017	0.0331807	0.232603
		0.1511	1683	322	1361	644	2005	0.321197	0.321197		0.8317	1001.01	16.9894	984.021	33.9788	1018	0.033378	0.234091
		0.1508	1684	323	1361	646	2007	0.321873	0.321873		0.8313	1001.89	17.1072	984.786	34.2144	1019	0.0335765	0.235584
		0.1507	1686	324	1362	648	2010	0.322388	0.322228		0.8293	1002.77	17.2257	985.549	34.4515	1020	0.033776	0.237831
		0.1505	1687	324	1363	648	2011	0.322228	0.322228		0.8293	1003.65	17.345	986.31	34.6901	1021	0.0339766	0.237831
		0.1504	1687	325	1362	650	2012	0.323062	0.322901		0.8261	1004.53	17.4651	987.07	34.9302	1022	0.0341782	0.240087
		0.1503	1688	325	1363	650	2013	0.322901	0.322901		0.8247	1005.41	17.5859	987.828	35.1718	1023	0.034381	0.241596
		0.1502	1689	326	1363	652	2015	0.323573	0.323573		0.8232	1006.29	17.7074	988.585	35.4149	1024	0.0345848	0.243109
		0.15	1692	327	1365	654	2019	0.323923	0.323762		0.8207	1007.17	17.8297	989.341	35.6595	1025	0.0347897	0.246146
		0.1499	1693	327	1366	654	2020	0.323762	0.323762		0.8207	1008.05	17.9528	990.094	35.9056	1026	0.0349957	0.246146
		0.1496	1693	328	1365	656	2021	0.324592	0.324431		0.8207	1008.92	18.0767	990.847	36.1533	1027	0.0352028	0.246146
		0.1495	1694	328	1366	656	2022	0.324431	0.324431		0.8201	1009.8	18.2013	991.597	36.4025	1028	0.035411	0.251496
		0.1494	1694	329	1365	658	2023	0.32526	0.32526		0.8201	1010.67	18.3266	992.347	36.6532	1029	0.0356202	0.251496
		0.1491	1695	330	1365	660	2025	0.325926	0.325926		0.8201	1011.55	18.4527	993.095	36.9055	1030	0.0358306	0.251496
		0.149	1695	331	1364	662	2026	0.326752	0.326752		0.8201	1012.42	18.5796	993.841	37.1593	1031	0.036042	0.251496
		0.1488	1697	332	1365	664	2029	0.327255	0.327255		0.818	1013.29	18.7073	994.585	37.4146	1032	0.0362545	0.255342
		0.1487	1699	333	1366	666	2032	0.327756	0.327628		0.8179	1014.16	18.8358	995.328	37.6715	1033	0.0364681	0.256887
		0.1486	1700	334	1366	668	2034	0.328417	0.327628		0.814	1015.04	18.965	996.07	37.93	1034	0.0366827	0.258434
		0.1484	1704	334	1370	668	2038	0.327772	0.327628		0.8103	1015.91	19.095	996.81	38.1899	1035	0.0368985	0.259985
		0.1482	1705	335	1370	670	2040	0.328431	0.327628		0.8057	1016.77	19.2257	997.549	38.4515	1036	0.0371153	0.261538
		0.1481	1708	335	1373	670	2043	0.327949	0.327628		0.8001	1017.64	19.3573	998.285	38.7146	1037	0.0373332	0.263094
		0.148	1710	335	1375	670	2045	0.327628	0.327628		0.7994	1018.51	19.4896	999.021	38.9792	1038	0.0375522	0.264653
		0.1479	1711	336	1375	672	2047	0.328285	0.328125		0.7964	1019.38	19.6227	999.755	39.2454	1039	0.0377723	0.266215
		0.1478	1712	336	1376	672	2048	0.328125	0.328125		0.7942	1020.24	19.7566	1000.49	39.5132	1040	0.0379935	0.26778
		0.1477	1713	337	1376	674	2050	0.32878	0.32878		0.7915	1021.11	19.8913	1001.22	39.7826	1041	0.0382157	0.269347
		0.1476	1713	339	1374	678	2052	0.330409	0.330409		0.7854	1021.97	20.0267	1001.95	40.0535	1042	0.0384391	0.271702
		0.1474	1714	340	1374	680	2054	0.331061	0.331061		0.7854	1022.84	20.163	1002.67	40.326	1043	0.0386635	0.271702
		0.1473	1715	342	1373	684	2057	0.332523	0.332523		0.7842	1023.7	20.3	1003.4	40.6	1044	0.0388889	0.274062
		0.1471	1716	344	1372	688	2060	0.333981	0.333657		0.7835	1024.56	20.4378	1004.12	40.8757	1045	0.0391155	0.275639
		0.147	1718	344	1374	688	2062	0.333657	0.333657		0.7833	1025.42	20.5764	1004.85	41.1529	1046	0.0393431	0.277217
		0.1469	1719	345	1374	690	2064	0.334302	0.333979		0.7822	1026.28	20.7158	1005.57	41.4317	1047	0.0395718	0.280381
		0.1466	1721	345	1376	690	2066	0.333979	0.333979		0.7822	1027.14	20.856	1006.29	41.7121	1048	0.0398016	0.280381
		0.1465	1724	346	1378	692	2070	0.3343	0.3343		0.7822	1028	20.997	1007.01	41.994	1049	0.0400325	0.280381
		0.1464	1726	347	1379	694	2073	0.334781	0.334781		0.782	1028.86	21.1388	1007.72	42.2776	1050	0.0402644	0.283551
		0.1462	1727	348	1379	696	2075	0.335422	0.335422		0.7815	1029.72	21.2814	1008.44	42.5627	1051	0.0404974	0.285139
		0.1461	1727	349	1378	698	2076	0.336224	0.336224		0.7799	1030.58	21.4247	1009.15	42.8495	1052	0.0407314	0.286729
		0.146	1729	350	1379	700	2079	0.3367	0.3367		0.7763	1031.43	21.5689	1009.86	43.1378	1053	0.0409666	0.28832
		0.1459	1731	351	1380	702	2082	0.337176	0.337176		0.776	1032.29	21.7138	1010.57	43.4277	1054	0.0412027	0.289913
		0.1458	1732	352	1380	704	2084	0.337812	0.337812		0.7759	1033.14	21.8596	1011.28	43.7192	1055	0.04144	0.291507
		0.1457	1733	355	1378	710	2088	0.340038	0.339713		0.7758	1033.99	22.0062	1011.99	44.0123	1056	0.0416783	0.293103
		0.1455	1734	355	1379	710	2089	0.339876	0.339713		0.7756	1034.85	22.1535	1012.69	44.307	1057	0.0419177	0.294699
		0.1454	1735	355	1380	710	2090	0.339713	0.339713		0.7742	1035.7	22.3017	1013.4	44.6033	1058	0.0421581	0.296297
		0.1453	1735	356	1379	712	2091	0.340507	0.340507		0.7702	1036.55	22.4506	1014.1	44.9012	1059	0.0423996	0.297895
		0.1452	1737	357	1380	714	2094	0.340974	0.340974		0.7686	1037.4	22.6003	1014.8	45.2007	1060	0.0426422	0.299495
		0.1451	1739	358	1381	716	2097	0.34144	0.34144		0.768	1038.25	22.7509	1015.5	45.5018	1061	0.0428858	0.301096
		0.145	1739	359	1380	718	2098	0.342231	0.342155		0.7674	1039.1	22.9022	1016.2	45.8045	1062	0.0431304	0.302697
		0.1449	1741	360	1381	720	2101	0.342694	0.342155		0.7649	1039.95	23.0544	1016.89	46.1088	1063	0.0433761	0.304299
		0.1448	1743	360	1383	720	2103	0.342368	0.342155		0.763	1040.79	23.2073	1017.59	46.4147	1064	0.0436228	0.305901
		0.1447	1744	360	1384	720	2104	0.342205	0.342155		0.7612	1041.64	23.3611	1018.28	46.7222	1065	0.0438706	0.307504
		0.1446	1746	362	1384	724	2108	0.343454	0.342155		0.7605	1042.48	23.5156	1018.97	47.0313	1066	0.0441194	0.309108
		0.1445	1749	362	1387	724	2111	0.342965	0.342155		0.757	1043.33	23.671	1019.66	47.342	1067	0.0443693	0.310712
		0.1443	1752	362	1390	724	2114	0.342479	0.342155		0.7562	1044.17	23.8272	1020.35	47.6543	1068	0.0446202	0.313118
		0.1442	1754	362	1392	724	2116	0.342155	0.342155		0.7562	1045.02	23.9841	1021.03	47.9682	1069	0.0448721	0.313118
		0.1441	1757	364	1393	728	2121	0.343234	0.34275		0.751	1045.86	24.1419	1021.72	48.2838	1070	0.045125	0.315524
		0.144	1758	364	1394	728	2122	0.343073	0.34275		0.7493	1046.7	24.3004	1022.4	48.6009	1071	0.045379	0.317128
		0.1439	1760	364	1396	728	2124	0.34275	0.34275		0.743	1047.54	24.4598	1023.08	48.9196	1072	0.045634	0.318732
		0.1438	1760	366	1394	732	2126	0.344309	0.344309		0.7392	1048.38	24.62	1023.76	49.24	1073	0.04589	0.320336
		0.1437	1761	368	1393	736	2129	0.345702	0.345216		0.7374	1049.22	24.781	1024.44	49.5619	1074	0.046147	0.321939
		0.1436	1764	368	1396	736	2132	0.345216	0.345216		0.7372	1050.06	24.9427	1025.11	49.8854	1075	0.0464051	0.323543
		0.1435	1766	369	1397	738	2135	0.345667	0.34531		0.736	1050.89	25.1053	1025.79	50.2106	1076	0.0466641	0.325145
		0.1434	1768	369	1399	738	2137	0.345344	0.34531		0.735	1051.73	25.2687	1026.46	50.5373	1077	0.0469242	0.326747
		0.1433	1772	370	1402	740	2142	0.345472	0.34531		0.7298	1052.57	25.4328	1027.13	50.8657	1078	0.0471852	0.328349
		0.1432	1773	370	1403	740	2143	0.34531	0.34531		0.726	1053.4	25.5978	1027.8	51.1956	1079	0.0474473	0.32995
		0.1431	1773	371	1402	742	2144	0.346082	0.346082		0.7207	1054.24	25.7636	1028.47	51.5272	1080	0.0477104	0.33155
		0.143	1775	372	1403	744	2147	0.34653	0.346208		0.72	1055.07	25.9302	1029.14	51.8603	1081	0.0479744	0.333149
		0.1429	1777	372	1405	744	2149	0.346208	0.346208		0.7193	1055.9	26.0975	1029.8	52.1951	1082	0.0482394	0.334747
		0.1428	1779	373	1406	746	2152	0.346654	0.346654		0.7184	1056.73	26.2657	1030.47	52.5314	1083	0.0485055	0.336344
		0.1427	1780	374	1406	748	2154	0.347261	0.347261		0.717	1057.57	26.4347	1031.13	52.8694	1084	0.0487725	0.33794
		0.1426	1784	376	1408	752	2160	0.348148	0.348148		0.7168	1058.4	26.6044	1031.79	53.2089	1085	0.0490405	0.339534
		0.1425	1786	377	1409	754	2163	0.34859	0.34859		0.7162	1059.22	26.775	1032.45	53.55	1086	0.0493094	0.341127
		0.1424	1786	378	1408	756	2164	0.349353	0.349353		0.7148	1060.05	26.9464	1033.11	53.8927	1087	0.0495793	0.342719
		0.1423	1786	380	1406	760	2166	0.350877	0.350877		0.7082	1060.88	27.1185	1033.76	54.2371	1088	0.0498502	0.344309
		0.1422	1787	381	1406	762	2168	0.351476	0.35099		0.7009	1061.71	27.2915	1034.42	54.583	1089	0.0501221	0.345898
		0.1421	1790	381	1409	762	2171	0.35099	0.35099		0.6917	1062.53	27.4652	1035.07	54.9304	1090	0.0503949	0.347485
		0.142	1792	382	1410	764	2174	0.351426	0.351426		0.6914	1063.36	27.6398	1035.72	55.2795	1091	0.0506687	0.351445
		0.1419	1794	383	1411	766	2177	0.35186	0.351537		0.6914	1064.18	27.8151	1036.37	55.6302	1092	0.0509434	0.351445
		0.1418	1796	383	1413	766	2179	0.351537	0.351537		0.6914	1065.01	27.9912	1037.02	55.9824	1093	0.051219	0.351445
		0.1417	1796	384	1412	768	2180	0.352294	0.351648		0.6914	1065.83	28.1681	1037.66	56.3362	1094	0.0514956	0.351445
		0.1416	1799	384	1415	768	2183	0.351809	0.351648		0.6897	1066.65	28.3458	1038.31	56.6916	1095	0.0517732	0.355393
		0.1415	1800	384	1416	768	2184	0.351648	0.351648		0.6862	1067.48	28.5243	1038.95	57.0486	1096	0.0520516	0.356968
		0.1414	1801	385	1416	770	2186	0.352242	0.352242		0.685	1068.3	28.7036	1039.59	57.4071	1097	0.052331	0.358541
		0.1413	1802	386	1416	772	2188	0.352834	0.352834		0.6832	1069.12	28.8836	1040.23	57.7672	1098	0.0526113	0.360112
		0.1412	1804	387	1417	774	2191	0.353263	0.353263		0.6831	1069.94	29.0645	1040.87	58.1289	1099	0.0528925	0.361681
		0.1411	1805	388	1417	776	2193	0.353853	0.353853		0.6806	1070.75	29.2461	1041.51	58.4922	1100	0.0531747	0.363246
		0.141	1806	389	1417	778	2195	0.354442	0.354119		0.6793	1071.57	29.4285	1042.14	58.857	1101	0.0534577	0.36481
		0.1409	1808	389	1419	778	2197	0.354119	0.354119		0.6775	1072.39	29.6117	1042.78	59.2233	1102	0.0537417	0.366371
		0.1408	1811	392	1419	784	2203	0.355878	0.355233		0.677	1073.2	29.7956	1043.41	59.5913	1103	0.0540265	0.367929
		0.1407	1813	392	1421	784	2205	0.355556	0.355233		0.6769	1074.02	29.9804	1044.04	59.9607	1104	0.0543123	0.369484
		0.1406	1815	392	1423	784	2207	0.355233	0.355233		0.6765	1074.83	30.1659	1044.67	60.3318	1105	0.0545989	0.371037
		0.1405	1817	393	1424	786	2210	0.355656	0.355656		0.6731	1075.65	30.3522	1045.3	60.7044	1106	0.0548864	0.372586
		0.1404	1817	395	1422	790	2212	0.357143	0.357143		0.6729	1076.46	30.5393	1045.92	61.0785	1107	0.0551748	0.374133
		0.1403	1818	396	1422	792	2214	0.357724	0.357401		0.6706	1077.27	30.7271	1046.55	61.4542	1108	0.0554641	0.380288
		0.1402	1820	396	1424	792	2216	0.357401	0.357401		0.6706	1078.08	30.9157	1047.17	61.8314	1109	0.0557542	0.380288
		0.1401	1821	397	1424	794	2218	0.35798	0.35798		0.6706	1078.89	31.1051	1047.79	62.2101	1110	0.0560452	0.380288
		0.14	1823	398	1425	796	2221	0.358397	0.358075		0.6706	1079.7	31.2952	1048.41	62.5904	1111	0.056337	0.380288
		0.1399	1825	398	1427	796	2223	0.358075	0.358075		0.6706	1080.51	31.4861	1049.03	62.9723	1112	0.0566297	0.380288
		0.1398	1826	399	1427	798	2225	0.358652	0.358652		0.6706	1081.32	31.6778	1049.64	63.3556	1113	0.0569233	0.380288
		0.1397	1828	401	1427	802	2229	0.359803	0.359732		0.6706	1082.13	31.8702	1050.26	63.7405	1114	0.0572177	0.380288
		0.1396	1830	402	1428	804	2232	0.360215	0.359732		0.6691	1082.94	32.0634	1050.87	64.1269	1115	0.0575129	0.38639
		0.1395	1831	402	1429	804	2233	0.360054	0.359732		0.6688	1083.74	32.2574	1051.49	64.5148	1116	0.0578089	0.387906
		0.1394	1833	402	1431	804	2235	0.359732	0.359732		0.6653	1084.55	32.4521	1052.1	64.9042	1117	0.0581058	0.389419
		0.1393	1834	406	1428	812	2240	0.3625	0.361049		0.6631	1085.35	32.6476	1052.7	65.2951	1118	0.0584035	0.390928
		0.1392	1837	406	1431	812	2243	0.362015	0.361049		0.6621	1086.16	32.8438	1053.31	65.6875	1119	0.058702	0.393935
		0.1391	1839	406	1433	812	2245	0.361693	0.361049		0.6621	1086.96	33.0407	1053.92	66.0815	1120	0.0590013	0.393935
		0.139	1841	406	1435	812	2247	0.361371	0.361049		0.6621	1087.76	33.2385	1054.52	66.4769	1121	0.0593014	0.393935
		0.1389	1843	406	1437	812	2249	0.361049	0.361049		0.6606	1088.56	33.4369	1055.13	66.8738	1122	0.0596024	0.397671
		0.1388	1843	407	1436	814	2250	0.361778	0.361778		0.6606	1089.36	33.6361	1055.73	67.2723	1123	0.0599041	0.397671
		0.1387	1845	408	1437	816	2253	0.362184	0.362184		0.6599	1090.16	33.8361	1056.33	67.6722	1124	0.0602065	0.399901
		0.1386	1845	410	1435	820	2255	0.363636	0.363636		0.659	1090.96	34.0368	1056.93	68.0735	1125	0.0605098	0.401382
		0.1385	1846	411	1435	822	2257	0.3642	0.3642		0.6577	1091.76	34.2382	1057.52	68.4764	1126	0.0608139	0.403596
		0.1383	1846	412	1434	824	2258	0.364925	0.364925		0.6577	1092.56	34.4404	1058.12	68.8807	1127	0.0611187	0.403596
		0.1382	1846	414	1432	828	2260	0.366372	0.366372		0.6576	1093.36	34.6433	1058.71	69.2865	1128	0.0614242	0.405801
		0.1381	1846	415	1431	830	2261	0.367094	0.367094		0.6567	1094.15	34.8469	1059.31	69.6938	1129	0.0617306	0.407265
		0.138	1846	417	1429	834	2263	0.368537	0.368537		0.6529	1094.95	35.0513	1059.9	70.1025	1130	0.0620376	0.408724
		0.1379	1848	418	1430	836	2266	0.368932	0.368769		0.6523	1095.74	35.2563	1060.49	70.5127	1131	0.0623454	0.41018
		0.1378	1849	418	1431	836	2267	0.368769	0.368769		0.6507	1096.54	35.4622	1061.08	70.9243	1132	0.062654	0.41163
		0.1377	1852	420	1432	840	2272	0.369718	0.369718		0.6497	1097.33	35.6687	1061.66	71.3374	1133	0.0629633	0.413076
		0.1376	1854	421	1433	842	2275	0.37011	0.37011		0.6485	1098.12	35.876	1062.25	71.7519	1134	0.0632733	0.414518
		0.1375	1855	423	1432	846	2278	0.371378	0.371053		0.644	1098.92	36.0839	1062.83	72.1679	1135	0.063584	0.416671
		0.1374	1856	423	1433	846	2279	0.371215	0.371053		0.644	1099.71	36.2926	1063.41	72.5853	1136	0.0638955	0.416671
		0.1373	1857	423	1434	846	2280	0.371053	0.371053		0.6432	1100.5	36.502	1064	73.0041	1137	0.0642076	0.418814
		0.1372	1858	424	1434	848	2282	0.371604	0.371604		0.6426	1101.29	36.7122	1064.58	73.4243	1138	0.0645205	0.420236
		0.1371	1860	426	1434	852	2286	0.372703	0.372703		0.6397	1102.08	36.923	1065.15	73.846	1139	0.064834	0.421654
		0.137	1862	427	1435	854	2289	0.373089	0.373089		0.6282	1102.87	37.1345	1065.73	74.269	1140	0.0651483	0.423066
		0.1369	1863	428	1435	856	2291	0.373636	0.373636		0.6272	1103.65	37.3468	1066.31	74.6935	1141	0.0654632	0.424474
		0.1368	1864	431	1433	862	2295	0.375599	0.375599		0.6262	1104.44	37.5597	1066.88	75.1194	1142	0.0657788	0.425877
		0.1367	1868	433	1435	866	2301	0.376358	0.376031		0.6238	1105.23	37.7733	1067.45	75.5467	1143	0.0660951	0.427275
		0.1366	1870	433	1437	866	2303	0.376031	0.376031		0.619	1106.01	37.9877	1068.02	75.9753	1144	0.066412	0.428667
		0.1365	1871	435	1436	870	2306	0.377277	0.377277		0.6169	1106.8	38.2027	1068.59	76.4054	1145	0.0667296	0.430055
		0.1364	1871	437	1434	874	2308	0.378683	0.378683		0.6103	1107.58	38.4184	1069.16	76.8368	1146	0.0670478	0.439621
		0.1363	1871	439	1432	878	2310	0.380087	0.379922		0.6103	1108.37	38.6348	1069.73	77.2696	1147	0.0673667	0.439621
		0.1362	1872	439	1433	878	2311	0.379922	0.379922		0.6103	1109.15	38.8519	1070.3	77.7038	1148	0.0676862	0.439621
		0.1361	1875	440	1435	880	2315	0.38013	0.379965		0.6103	1109.93	39.0697	1070.86	78.1394	1149	0.0680064	0.439621
		0.136	1876	440	1436	880	2316	0.379965	0.379965		0.6103	1110.71	39.2881	1071.42	78.5763	1150	0.0683272	0.439621
		0.1359	1878	441	1437	882	2319	0.380336	0.380336		0.6103	1111.49	39.5073	1071.99	79.0146	1151	0.0686486	0.439621
		0.1358	1878	442	1436	884	2320	0.381034	0.380542		0.6103	1112.27	39.7271	1072.55	79.4542	1152	0.0689706	0.439621
		0.1357	1880	442	1438	884	2322	0.380706	0.380542		0.6103	1113.05	39.9476	1073.1	79.8951	1153	0.0692933	0.439621
		0.1356	1881	442	1439	884	2323	0.380542	0.380542		0.6103	1113.83	40.1687	1073.66	80.3374	1154	0.0696165	0.439621
		0.1355	1884	443	1441	886	2327	0.380748	0.380584		0.6103	1114.61	40.3905	1074.22	80.7811	1155	0.0699403	0.439621
		0.1354	1885	443	1442	886	2328	0.380584	0.380584		0.6103	1115.39	40.613	1074.77	81.2261	1156	0.0702648	0.439621
		0.1353	1886	445	1441	890	2331	0.38181	0.380667		0.6103	1116.16	40.8362	1075.33	81.6724	1157	0.0705898	0.439621
		0.1352	1889	445	1444	890	2334	0.38132	0.380667		0.6103	1116.94	41.06	1075.88	82.12	1158	0.0709153	0.439621
		0.1351	1893	445	1448	890	2338	0.380667	0.380667		0.6096	1117.72	41.2844	1076.43	82.5689	1159	0.0712415	0.448925
		0.135	1893	446	1447	892	2339	0.38136	0.380871		0.6092	1118.49	41.5096	1076.98	83.0191	1160	0.0715682	0.450232
		0.1349	1896	446	1450	892	2342	0.380871	0.380871		0.6075	1119.26	41.7353	1077.53	83.4707	1161	0.0718955	0.451533
		0.1348	1897	447	1450	894	2344	0.381399	0.380993		0.6058	1120.04	41.9617	1078.08	83.9235	1162	0.0722233	0.452829
		0.1347	1901	448	1453	896	2349	0.381439	0.380993		0.6044	1120.81	42.1888	1078.62	84.3776	1163	0.0725517	0.454119
		0.1346	1902	448	1454	896	2350	0.381277	0.380993		0.6041	1121.58	42.4165	1079.17	84.833	1164	0.0728806	0.455404
		0.1345	1904	449	1455	898	2353	0.38164	0.380993		0.5941	1122.36	42.6448	1079.71	85.2897	1165	0.07321	0.456683
		0.1344	1908	449	1459	898	2357	0.380993	0.380993		0.5938	1123.13	42.8738	1080.25	85.7476	1166	0.07354	0.457956
		0.1343	1910	452	1458	904	2362	0.382727	0.382565		0.5934	1123.9	43.1034	1080.79	86.2069	1167	0.0738705	0.459223
		0.1342	1911	452	1459	904	2363	0.382565	0.382565		0.5931	1124.67	43.3337	1081.33	86.6673	1168	0.0742015	0.460485
		0.1341	1913	453	1460	906	2366	0.382925	0.382925		0.5902	1125.44	43.5645	1081.87	87.1291	1169	0.074533	0.461741
		0.134	1914	454	1460	908	2368	0.383446	0.383446		0.59	1126.2	43.796	1082.41	87.5921	1170	0.074865	0.462991
		0.1339	1916	455	1461	910	2371	0.383804	0.383804		0.5853	1126.97	44.0282	1082.94	88.0563	1171	0.0751975	0.464236
		0.1337	1916	457	1459	914	2373	0.385166	0.385166		0.5849	1127.74	44.2609	1083.48	88.5218	1172	0.0755305	0.465475
		0.1336	1916	458	1458	916	2374	0.385847	0.385847		0.584	1128.51	44.4942	1084.01	88.9885	1173	0.075864	0.466707
		0.1335	1918	459	1459	918	2377	0.386201	0.386201		0.5811	1129.27	44.7282	1084.54	89.4564	1174	0.076198	0.467935
		0.1334	1921	461	1460	922	2382	0.38707	0.386745		0.5801	1130.04	44.9628	1085.07	89.9256	1175	0.0765324	0.469156
		0.1333	1923	461	1462	922	2384	0.386745	0.386745		0.5792	1130.8	45.198	1085.6	90.396	1176	0.0768673	0.470371
		0.1332	1924	462	1462	924	2386	0.387259	0.387259		0.5788	1131.57	45.4338	1086.13	90.8675	1177	0.0772027	0.472785
		0.1331	1926	464	1462	928	2390	0.388285	0.388285		0.5788	1132.33	45.6702	1086.66	91.3403	1178	0.0775385	0.472785
		0.133	1927	466	1461	932	2393	0.389469	0.389469		0.5788	1133.09	45.9072	1087.19	91.8143	1179	0.0778747	0.472785
		0.1329	1929	468	1461	936	2397	0.390488	0.390488		0.573	1133.86	46.1447	1087.71	92.2895	1180	0.0782114	0.475769
		0.1328	1929	469	1460	938	2398	0.391159	0.391159		0.573	1134.62	46.3829	1088.23	92.7658	1181	0.0785486	0.475769
		0.1327	1933	470	1463	940	2403	0.391178	0.391178		0.5715	1135.38	46.6217	1088.76	93.2434	1182	0.0788861	0.477542
		0.1326	1933	472	1461	944	2405	0.392516	0.392027		0.5672	1136.14	46.8611	1089.28	93.7221	1183	0.0792241	0.478716
		0.1325	1935	472	1463	944	2407	0.392189	0.392027		0.5654	1136.9	47.101	1089.8	94.202	1184	0.0795625	0.481048
		0.1324	1936	472	1464	944	2408	0.392027	0.392027		0.5654	1137.66	47.3415	1090.32	94.683	1185	0.0799013	0.481048
		0.1323	1936	474	1462	948	2410	0.393361	0.393361		0.5654	1138.42	47.5826	1090.83	95.1652	1186	0.0802405	0.481048
		0.1322	1936	476	1460	952	2412	0.394693	0.394693		0.5653	1139.18	47.8243	1091.35	95.6486	1187	0.0805801	0.483356
		0.1321	1937	479	1458	958	2416	0.396523	0.396523		0.5644	1139.93	48.0665	1091.87	96.1331	1188	0.0809201	0.484501
		0.132	1939	481	1458	962	2420	0.397521	0.397035		0.5628	1140.69	48.3094	1092.38	96.6187	1189	0.0812605	0.486208
		0.1319	1941	481	1460	962	2422	0.397192	0.397035		0.5628	1141.45	48.5528	1092.89	97.1055	1190	0.0816013	0.486208
		0.1318	1943	482	1461	964	2425	0.397526	0.397035		0.5612	1142.2	48.7967	1093.41	97.5934	1191	0.0819424	0.487902
		0.1317	1944	482	1462	964	2426	0.397362	0.397035		0.5609	1142.96	49.0412	1093.92	98.0824	1192	0.0822839	0.489024
		0.1316	1945	482	1463	964	2427	0.397198	0.397035		0.56	1143.71	49.2863	1094.43	98.5726	1193	0.0826258	0.49014
		0.1315	1946	482	1464	964	2428	0.397035	0.397035		0.5596	1144.47	49.5319	1094.94	99.0638	1194	0.082968	0.49125
		0.1313	1947	483	1464	966	2430	0.397531	0.397041		0.5571	1145.22	49.7781	1095.44	99.5562	1195	0.0833106	0.492354
		0.1312	1950	483	1467	966	2433	0.397041	0.397041		0.5558	1145.98	50.0248	1095.95	100.05	1196	0.0836535	0.493452
		0.1311	1952	484	1468	968	2436	0.397373	0.397373		0.5503	1146.73	50.2721	1096.46	100.544	1197	0.0839968	0.494545
		0.131	1954	485	1469	970	2439	0.397704	0.397704		0.5449	1147.48	50.5199	1096.96	101.04	1198	0.0843404	0.495631
		0.1309	1956	487	1469	974	2443	0.39869	0.39869		0.5446	1148.23	50.7683	1097.46	101.537	1199	0.0846843	0.496712
		0.1308	1956	488	1468	976	2444	0.399345	0.399345		0.5439	1148.98	51.0172	1097.97	102.034	1200	0.0850286	0.498323
		0.1307	1956	490	1466	980	2446	0.400654	0.400163		0.5439	1149.73	51.2666	1098.47	102.533	1201	0.0853732	0.498323
		0.1306	1958	490	1468	980	2448	0.400327	0.400163		0.5435	1150.48	51.5165	1098.97	103.033	1202	0.085718	0.49992
		0.1305	1959	490	1469	980	2449	0.400163	0.400163		0.5432	1151.23	51.767	1099.47	103.534	1203	0.0860632	0.500977
		0.1303	1959	491	1468	982	2450	0.400816	0.400326		0.5363	1151.98	52.018	1099.96	104.036	1204	0.0864087	0.502029
		0.1302	1962	491	1471	982	2453	0.400326	0.400326		0.5358	1152.73	52.2696	1100.46	104.539	1205	0.0867545	0.503075
		0.1301	1965	492	1473	984	2457	0.400488	0.400488		0.5342	1153.48	52.5216	1100.96	105.043	1206	0.0871006	0.504116
		0.13	1967	493	1474	986	2460	0.400813	0.400813		0.5337	1154.23	52.7742	1101.45	105.548	1207	0.0874469	0.505665
		0.1299	1969	495	1474	990	2464	0.401786	0.401786		0.5337	1154.97	53.0273	1101.95	106.055	1208	0.0877935	0.505665
		0.1298	1969	496	1473	992	2465	0.402434	0.402266		0.5333	1155.72	53.2809	1102.44	106.562	1209	0.0881405	0.507202
		0.1297	1970	497	1473	994	2467	0.402919	0.402266		0.5301	1156.46	53.535	1102.93	107.07	1210	0.0884876	0.510237
		0.1296	1973	497	1476	994	2470	0.402429	0.402266		0.5301	1157.21	53.7896	1103.42	107.579	1211	0.0888351	0.510237
		0.1295	1974	497	1477	994	2471	0.402266	0.402266		0.5301	1157.96	54.0447	1103.91	108.089	1212	0.0891828	0.510237
		0.1294	1976	498	1478	996	2474	0.402587	0.402587		0.5301	1158.7	54.3004	1104.4	108.601	1213	0.0895307	0.510237
		0.1293	1977	501	1476	1002	2478	0.404358	0.404358		0.5301	1159.44	54.5565	1104.89	109.113	1214	0.0898789	0.510237
		0.1292	1977	502	1475	1004	2479	0.405002	0.405002		0.5275	1160.19	54.8131	1105.37	109.626	1215	0.0902273	0.513221
		0.1291	1979	504	1475	1008	2483	0.405961	0.405961		0.5272	1160.93	55.0702	1105.86	110.14	1216	0.090576	0.514695
		0.129	1980	507	1473	1014	2487	0.40772	0.40772		0.5272	1161.67	55.3278	1106.34	110.656	1217	0.0909249	0.514695
		0.1289	1982	508	1474	1016	2490	0.408032	0.408032		0.5266	1162.41	55.5859	1106.83	111.172	1218	0.091274	0.516155
		0.1288	1983	510	1473	1020	2493	0.409146	0.409146		0.5255	1163.16	55.8444	1107.31	111.689	1219	0.0916233	0.517122
		0.1287	1984	511	1473	1022	2495	0.409619	0.409619		0.5247	1163.9	56.1035	1107.79	112.207	1220	0.0919729	0.518561
		0.1286	1985	512	1473	1024	2497	0.410092	0.409764		0.5247	1164.64	56.363	1108.27	112.726	1221	0.0923227	0.518561
		0.1285	1987	512	1475	1024	2499	0.409764	0.409764		0.5244	1165.38	56.623	1108.75	113.246	1222	0.0926726	0.519989
		0.1284	1988	513	1475	1026	2501	0.410236	0.410215		0.5217	1166.12	56.8834	1109.23	113.767	1223	0.0930228	0.520933
		0.1283	1991	514	1477	1028	2505	0.410379	0.410215		0.5196	1166.86	57.1444	1109.71	114.289	1224	0.0933732	0.521872
		0.1281	1992	514	1478	1028	2506	0.410215	0.410215		0.5192	1167.59	57.4058	1110.19	114.812	1225	0.0937237	0.522806
		0.128	1992	515	1477	1030	2507	0.41085	0.41085		0.5188	1168.33	57.6677	1110.66	115.335	1226	0.0940745	0.524196
		0.1278	1993	516	1477	1032	2509	0.411319	0.411319		0.5188	1169.07	57.93	1111.14	115.86	1227	0.0944254	0.524196
		0.1277	1997	518	1479	1036	2515	0.411928	0.411601		0.5157	1169.81	58.1928	1111.61	116.386	1228	0.0947765	0.525574
		0.1276	1999	518	1481	1036	2517	0.411601	0.411601		0.5151	1170.54	58.456	1112.09	116.912	1229	0.0951278	0.526487
		0.1275	1999	519	1480	1038	2518	0.412232	0.412044		0.5133	1171.28	58.7197	1112.56	117.439	1230	0.0954792	0.527393
		0.1274	2003	520	1483	1040	2523	0.412208	0.412044		0.5129	1172.02	58.9839	1113.03	117.968	1231	0.0958308	0.528295
		0.1273	2004	520	1484	1040	2524	0.412044	0.412044		0.5116	1172.75	59.2484	1113.5	118.497	1232	0.0961825	0.529191
		0.1272	2005	523	1482	1046	2528	0.413766	0.413766		0.5078	1173.49	59.5135	1113.97	119.027	1233	0.0965345	0.530082
		0.1271	2005	524	1481	1048	2529	0.414393	0.414229		0.5073	1174.22	59.779	1114.44	119.558	1234	0.0968865	0.530967
		0.127	2006	524	1482	1048	2530	0.414229	0.414229		0.5069	1174.96	60.0449	1114.91	120.09	1235	0.0972387	0.531847
		0.1269	2007	525	1482	1050	2532	0.414692	0.414692		0.505	1175.69	60.3113	1115.38	120.623	1236	0.097591	0.532722
		0.1268	2009	526	1483	1052	2535	0.41499	0.41499		0.5046	1176.42	60.5781	1115.84	121.156	1237	0.0979435	0.533592
		0.1267	2009	527	1482	1054	2536	0.415615	0.415065		0.5024	1177.15	60.8453	1116.31	121.691	1238	0.0982961	0.534457
		0.1266	2010	528	1482	1056	2538	0.416076	0.415065		0.5019	1177.89	61.1129	1116.77	122.226	1239	0.0986488	0.535317
		0.1265	2011	528	1483	1056	2539	0.415912	0.415065		0.5	1178.62	61.381	1117.24	122.762	1240	0.0990017	0.536171
		0.1264	2012	529	1483	1058	2541	0.416372	0.415065		0.4953	1179.35	61.6495	1117.7	123.299	1241	0.0993546	0.53702
		0.1263	2015	529	1486	1058	2544	0.415881	0.415065		0.4931	1180.08	61.9185	1118.16	123.837	1242	0.0997077	0.537865
		0.1262	2016	529	1487	1058	2545	0.415717	0.415065		0.4925	1180.81	62.1878	1118.62	124.376	1243	0.100061	0.538704
		0.1261	2020	529	1491	1058	2549	0.415065	0.415065		0.4924	1181.54	62.4576	1119.08	124.915	1244	0.100414	0.539538
		0.1259	2020	530	1490	1060	2550	0.415686	0.415686		0.4921	1182.27	62.7278	1119.54	125.456	1245	0.100768	0.540367
		0.1258	2021	532	1489	1064	2553	0.416765	0.416275		0.4918	1183	62.9984	1120	125.997	1246	0.101121	0.541192
		0.1257	2022	532	1490	1064	2554	0.416601	0.416275		0.491	1183.73	63.2694	1120.46	126.539	1247	0.101475	0.542011
		0.1256	2024	532	1492	1064	2556	0.416275	0.416275		0.4887	1184.46	63.5408	1120.92	127.082	1248	0.101828	0.542825
		0.1255	2025	533	1492	1066	2558	0.416732	0.416667		0.4869	1185.19	63.8126	1121.37	127.625	1249	0.102182	0.543635
		0.1254	2026	534	1492	1068	2560	0.417187	0.416667		0.4865	1185.92	64.0848	1121.83	128.17	1250	0.102536	0.54643
		0.1253	2027	534	1493	1068	2561	0.417025	0.416667		0.4865	1186.64	64.3574	1122.29	128.715	1251	0.10289	0.54643
		0.1251	2029	534	1495	1068	2563	0.416699	0.416667		0.4865	1187.37	64.6305	1122.74	129.261	1252	0.103244	0.54643
		0.125	2030	535	1495	1070	2565	0.417154	0.416667		0.4865	1188.1	64.9039	1123.19	129.808	1253	0.103598	0.54643
		0.1249	2033	535	1498	1070	2568	0.416667	0.416667		0.4865	1188.82	65.1777	1123.64	130.355	1254	0.103952	0.54643
		0.1248	2033	537	1496	1074	2570	0.417899	0.417899		0.4865	1189.55	65.4519	1124.1	130.904	1255	0.104306	0.54643
		0.1247	2035	539	1496	1078	2574	0.418803	0.418803		0.486	1190.27	65.7265	1124.55	131.453	1256	0.10466	0.549167
		0.1245	2037	542	1495	1084	2579	0.420318	0.419505		0.4838	1191	66.0014	1125	132.003	1257	0.105014	0.550705
		0.1243	2039	542	1497	1084	2581	0.419992	0.419505		0.4838	1191.72	66.2768	1125.45	132.554	1258	0.105368	0.550705
		0.1242	2042	542	1500	1084	2584	0.419505	0.419505		0.4838	1192.45	66.5525	1125.89	133.105	1259	0.105723	0.550705
		0.1241	2042	545	1497	1090	2587	0.421337	0.421337		0.4835	1193.17	66.8286	1126.34	133.657	1260	0.106077	0.552224
		0.124	2043	546	1497	1092	2589	0.421784	0.421784		0.4813	1193.89	67.1051	1126.79	134.21	1261	0.106432	0.552977
		0.1239	2046	547	1499	1094	2593	0.421905	0.421863		0.4778	1194.62	67.382	1127.24	134.764	1262	0.106786	0.553725
		0.1237	2047	548	1499	1096	2595	0.422351	0.421863		0.476	1195.34	67.6592	1127.68	135.318	1263	0.10714	0.554469
		0.1236	2049	548	1501	1096	2597	0.422025	0.421863		0.474	1196.06	67.9368	1128.13	135.874	1264	0.107495	0.555208
		0.1235	2050	548	1502	1096	2598	0.421863	0.421863		0.4737	1196.79	68.2148	1128.57	136.43	1265	0.107849	0.555943
		0.1234	2051	550	1501	1100	2601	0.422914	0.422589		0.4722	1197.51	68.4931	1129.01	136.986	1266	0.108204	0.556673
		0.1233	2053	550	1503	1100	2603	0.422589	0.422589		0.471	1198.23	68.7718	1129.46	137.544	1267	0.108559	0.557399
		0.1232	2054	551	1503	1102	2605	0.423033	0.423033		0.4705	1198.95	69.0509	1129.9	138.102	1268	0.108913	0.558121
		0.1231	2056	552	1504	1104	2608	0.423313	0.423313		0.4692	1199.67	69.3303	1130.34	138.661	1269	0.109268	0.558838
		0.123	2056	553	1503	1106	2609	0.423917	0.423917		0.4629	1200.39	69.6101	1130.78	139.22	1270	0.109622	0.559551
		0.1229	2057	555	1502	1110	2612	0.424962	0.424962		0.4624	1201.11	69.8902	1131.22	139.78	1271	0.109977	0.56026
		0.1228	2058	556	1502	1112	2614	0.425402	0.425402		0.4612	1201.83	70.1707	1131.66	140.341	1272	0.110331	0.560964
		0.1227	2060	558	1502	1116	2618	0.42628	0.42628		0.4604	1202.55	70.4515	1132.1	140.903	1273	0.110686	0.561664
		0.1226	2060	559	1501	1118	2619	0.42688	0.42688		0.4602	1203.27	70.7327	1132.53	141.465	1274	0.11104	0.56236
		0.1225	2061	561	1500	1122	2622	0.427918	0.427918		0.4571	1203.99	71.0142	1132.97	142.028	1275	0.111395	0.563052
		0.1224	2062	563	1499	1126	2625	0.428952	0.428952		0.4562	1204.7	71.2961	1133.41	142.592	1276	0.111749	0.563739
		0.1223	2063	564	1499	1128	2627	0.429387	0.429387		0.4553	1205.42	71.5783	1133.84	143.157	1277	0.112104	0.564423
		0.1221	2064	566	1498	1132	2630	0.430418	0.430303		0.4549	1206.14	71.8609	1134.28	143.722	1278	0.112458	0.565102
		0.122	2064	567	1497	1134	2631	0.431015	0.430303		0.4546	1206.86	72.1437	1134.71	144.287	1279	0.112813	0.565777
		0.1219	2066	567	1499	1134	2633	0.430687	0.430303		0.4544	1207.57	72.427	1135.15	144.854	1280	0.113167	0.566449
		0.1218	2068	567	1501	1134	2635	0.430361	0.430303		0.4533	1208.29	72.7105	1135.58	145.421	1281	0.113522	0.571994
		0.1217	2071	568	1503	1136	2639	0.430466	0.430303		0.4533	1209.01	72.9944	1136.01	145.989	1282	0.113876	0.571994
		0.1216	2072	568	1504	1136	2640	0.430303	0.430303		0.4533	1209.72	73.2786	1136.44	146.557	1283	0.11423	0.571994
		0.1215	2074	570	1504	1140	2644	0.431165	0.431165		0.4533	1210.44	73.5632	1136.87	147.126	1284	0.114584	0.571994
		0.1214	2074	573	1501	1146	2647	0.432943	0.432943		0.4533	1211.15	73.8481	1137.3	147.696	1285	0.114939	0.571994
		0.1213	2074	574	1500	1148	2648	0.433535	0.433371		0.4533	1211.87	74.1332	1137.73	148.266	1286	0.115293	0.571994
		0.1211	2075	574	1501	1148	2649	0.433371	0.433371		0.4533	1212.58	74.4188	1138.16	148.838	1287	0.115647	0.571994
		0.121	2077	575	1502	1150	2652	0.433635	0.433635		0.4533	1213.3	74.7046	1138.59	149.409	1288	0.116001	0.571994
		0.1209	2077	578	1499	1156	2655	0.435405	0.434423		0.4533	1214.01	74.9908	1139.02	149.982	1289	0.116355	0.571994
		0.1208	2080	578	1502	1156	2658	0.434913	0.434423		0.4533	1214.72	75.2772	1139.45	150.554	1290	0.116709	0.571994
		0.1207	2083	578	1505	1156	2661	0.434423	0.434423		0.4533	1215.44	75.564	1139.87	151.128	1291	0.117063	0.571994
		0.1206	2083	580	1503	1160	2663	0.435599	0.435599		0.4533	1216.15	75.8511	1140.3	151.702	1292	0.117417	0.571994
		0.1205	2084	582	1502	1164	2666	0.436609	0.436609		0.4533	1216.86	76.1385	1140.72	152.277	1293	0.11777	0.571994
		0.1203	2085	585	1500	1170	2670	0.438202	0.437056		0.4533	1217.57	76.4262	1141.15	152.852	1294	0.118124	0.571994
		0.1202	2087	585	1502	1170	2672	0.437874	0.437056		0.4533	1218.29	76.7143	1141.57	153.429	1295	0.118478	0.571994
		0.1201	2092	585	1507	1170	2677	0.437056	0.437056		0.4533	1219	77.0026	1141.99	154.005	1296	0.118831	0.571994
		0.12	2093	587	1506	1174	2680	0.43806	0.437733		0.4526	1219.71	77.2912	1142.42	154.582	1297	0.119185	0.577266
		0.1199	2095	587	1508	1174	2682	0.437733	0.437733		0.4512	1220.42	77.5802	1142.84	155.16	1298	0.119538	0.577868
		0.1198	2096	588	1508	1176	2684	0.438152	0.438152		0.451	1221.13	77.8694	1143.26	155.739	1299	0.119891	0.578468
		0.1197	2099	589	1510	1178	2688	0.438244	0.438244		0.4504	1221.84	78.1589	1143.68	156.318	1300	0.120245	0.579064
		0.1196	2101	590	1511	1180	2691	0.438499	0.438499		0.4479	1222.55	78.4488	1144.1	156.898	1301	0.120598	0.579656
		0.1195	2102	591	1511	1182	2693	0.438916	0.43859		0.4463	1223.26	78.7389	1144.52	157.478	1302	0.120951	0.580245
		0.1194	2104	591	1513	1182	2695	0.43859	0.43859		0.442	1223.97	79.0293	1144.94	158.059	1303	0.121304	0.580831
		0.1193	2104	592	1512	1184	2696	0.439169	0.438772		0.4407	1224.68	79.32	1145.36	158.64	1304	0.121656	0.581413
		0.1192	2108	593	1515	1186	2701	0.439097	0.438772		0.4406	1225.39	79.611	1145.78	159.222	1305	0.122009	0.581992
		0.1191	2110	593	1517	1186	2703	0.438772	0.438772		0.4405	1226.1	79.9023	1146.2	159.805	1306	0.122362	0.582567
		0.119	2110	594	1516	1188	2704	0.439349	0.439114		0.4404	1226.81	80.1939	1146.61	160.388	1307	0.122714	0.583139
		0.1189	2111	595	1516	1190	2706	0.439763	0.439114		0.4374	1227.51	80.4857	1147.03	160.971	1308	0.123067	0.583708
		0.1188	2115	595	1520	1190	2710	0.439114	0.439114		0.4373	1228.22	80.7778	1147.44	161.556	1309	0.123419	0.584274
		0.1187	2119	597	1522	1194	2716	0.439617	0.439617		0.4363	1228.93	81.0703	1147.86	162.141	1310	0.123771	0.584836
		0.1186	2119	598	1521	1196	2717	0.440191	0.440191		0.4359	1229.64	81.363	1148.27	162.726	1311	0.124124	0.585395
		0.1185	2121	599	1522	1198	2720	0.440441	0.440441		0.4327	1230.34	81.6559	1148.69	163.312	1312	0.124476	0.585951
		0.1184	2121	601	1520	1202	2722	0.441587	0.441587		0.4317	1231.05	81.9492	1149.1	163.898	1313	0.124827	0.586503
		0.1183	2123	602	1521	1204	2725	0.441835	0.441835		0.4309	1231.76	82.2427	1149.51	164.485	1314	0.125179	0.587327
		0.1182	2126	603	1523	1206	2729	0.44192	0.44192		0.4309	1232.46	82.5365	1149.93	165.073	1315	0.125531	0.587327
		0.1181	2129	604	1525	1208	2733	0.442005	0.442005		0.4282	1233.17	82.8306	1150.34	165.661	1316	0.125882	0.588143
		0.118	2130	605	1525	1210	2735	0.442413	0.442413		0.4258	1233.88	83.1249	1150.75	166.25	1317	0.126234	0.588683
		0.1179	2133	607	1526	1214	2740	0.443066	0.443066		0.4249	1234.58	83.4195	1151.16	166.839	1318	0.126585	0.58922
		0.1178	2133	608	1525	1216	2741	0.443634	0.44307		0.4243	1235.29	83.7144	1151.57	167.429	1319	0.126936	0.589754
		0.1177	2136	608	1528	1216	2744	0.443149	0.44307		0.423	1235.99	84.0096	1151.98	168.019	1320	0.127287	0.59055
		0.1176	2140	609	1531	1218	2749	0.44307	0.44307		0.423	1236.7	84.305	1152.39	168.61	1321	0.127638	0.59055
		0.1175	2141	610	1531	1220	2751	0.443475	0.443475		0.4227	1237.4	84.6006	1152.8	169.201	1322	0.127989	0.591339
		0.1174	2142	613	1529	1226	2755	0.445009	0.445009		0.4206	1238.1	84.8966	1153.21	169.793	1323	0.128339	0.591861
		0.1173	2142	614	1528	1228	2756	0.445573	0.445491		0.4198	1238.81	85.1927	1153.61	170.385	1324	0.12869	0.592381
		0.1172	2146	615	1531	1230	2761	0.445491	0.445491		0.4194	1239.51	85.4892	1154.02	170.978	1325	0.12904	0.593411
		0.1171	2147	618	1529	1236	2765	0.447016	0.445883		0.4194	1240.21	85.7859	1154.43	171.572	1326	0.129391	0.593411
		0.117	2150	620	1530	1240	2770	0.447653	0.445883		0.4194	1240.92	86.0829	1154.83	172.166	1327	0.129741	0.593411
		0.1169	2154	620	1534	1240	2774	0.447008	0.445883		0.4155	1241.62	86.3801	1155.24	172.76	1328	0.13009	0.59443
		0.1168	2161	620	1541	1240	2781	0.445883	0.445883		0.4148	1242.32	86.6775	1155.64	173.355	1329	0.13044	0.594935
		0.1167	2162	623	1539	1246	2785	0.447397	0.447218		0.412	1243.02	86.9753	1156.05	173.951	1330	0.13079	0.595438
		0.1166	2165	624	1541	1248	2789	0.447472	0.447218		0.4116	1243.73	87.2732	1156.45	174.546	1331	0.131139	0.595937
		0.1165	2168	625	1543	1250	2793	0.447547	0.447218		0.4099	1244.43	87.5715	1156.86	175.143	1332	0.131489	0.596434
		0.1164	2170	626	1544	1252	2796	0.447783	0.447218		0.4092	1245.13	87.8699	1157.26	175.74	1333	0.131838	0.596929
		0.1163	2171	626	1545	1252	2797	0.447622	0.447218		0.4072	1245.83	88.1686	1157.66	176.337	1334	0.132187	0.59742
		0.1162	2172	626	1546	1252	2798	0.447462	0.447218		0.4048	1246.53	88.4676	1158.06	176.935	1335	0.132536	0.597909
		0.1161	2173	627	1546	1254	2800	0.447857	0.447218		0.4035	1247.23	88.7668	1158.47	177.534	1336	0.132884	0.598396
		0.116	2175	627	1548	1254	2802	0.447537	0.447218		0.4031	1247.93	89.0662	1158.87	178.132	1337	0.133233	0.598879
		0.1158	2176	627	1549	1254	2803	0.447378	0.447218		0.4018	1248.63	89.3659	1159.27	178.732	1338	0.133581	0.599361
		0.1155	2177	627	1550	1254	2804	0.447218	0.447218		0.4012	1249.33	89.6658	1159.67	179.332	1339	0.13393	0.599839
		0.1154	2178	629	1549	1258	2807	0.448165	0.44792		0.4011	1250.03	89.966	1160.07	179.932	1340	0.134278	0.600315
		0.1153	2178	630	1548	1260	2808	0.448718	0.44792		0.3992	1250.73	90.2664	1160.47	180.533	1341	0.134625	0.600789
		0.1152	2181	630	1551	1260	2811	0.448239	0.44792		0.3943	1251.43	90.567	1160.87	181.134	1342	0.134973	0.60126
		0.115	2183	630	1553	1260	2813	0.44792	0.44792		0.3928	1252.13	90.8679	1161.26	181.736	1343	0.135321	0.601962
		0.1149	2183	632	1551	1264	2815	0.449023	0.448864		0.3928	1252.83	91.169	1161.66	182.338	1344	0.135668	0.601962
		0.1148	2184	632	1552	1264	2816	0.448864	0.448864		0.392	1253.53	91.4703	1162.06	182.941	1345	0.136015	0.602658
		0.1147	2185	633	1552	1266	2818	0.449255	0.449255		0.3908	1254.23	91.7718	1162.46	183.544	1346	0.136362	0.603119
		0.1146	2185	634	1551	1268	2819	0.449805	0.449717		0.3884	1254.93	92.0736	1162.85	184.147	1347	0.136709	0.603578
		0.1145	2187	635	1552	1270	2822	0.450035	0.449717		0.3883	1255.62	92.3757	1163.25	184.751	1348	0.137056	0.604035
		0.1143	2188	635	1553	1270	2823	0.449876	0.449717		0.3864	1256.32	92.6779	1163.64	185.356	1349	0.137402	0.604489
		0.1142	2189	635	1554	1270	2824	0.449717	0.449717		0.3863	1257.02	92.9804	1164.04	185.961	1350	0.137749	0.604941
		0.114	2191	636	1555	1272	2827	0.449947	0.449947		0.3852	1257.72	93.2831	1164.43	186.566	1351	0.138095	0.60539
		0.1138	2192	639	1553	1278	2831	0.451431	0.451271		0.3839	1258.41	93.586	1164.83	187.172	1352	0.138441	0.605837
		0.1137	2193	639	1554	1278	2832	0.451271	0.451271		0.3819	1259.11	93.8891	1165.22	187.778	1353	0.138787	0.606282
		0.1136	2193	641	1552	1282	2834	0.452364	0.451886		0.3809	1259.81	94.1925	1165.62	188.385	1354	0.139132	0.606725
		0.1135	2194	641	1553	1282	2835	0.452205	0.451886		0.3794	1260.5	94.4961	1166.01	188.992	1355	0.139478	0.607165
		0.1134	2196	641	1555	1282	2837	0.451886	0.451886		0.377	1261.2	94.7999	1166.4	189.6	1356	0.139823	0.607603
		0.1133	2197	642	1555	1284	2839	0.452272	0.452272		0.3765	1261.9	95.1039	1166.79	190.208	1357	0.140168	0.608039
		0.1131	2197	643	1554	1286	2840	0.452817	0.452817		0.3764	1262.59	95.4081	1167.18	190.816	1358	0.140513	0.608473
		0.1129	2198	644	1554	1288	2842	0.453202	0.453043		0.3759	1263.29	95.7126	1167.57	191.425	1359	0.140857	0.608905
		0.1127	2199	644	1555	1288	2843	0.453043	0.453043		0.374	1263.98	96.0172	1167.97	192.034	1360	0.141202	0.609334
		0.1126	2199	645	1554	1290	2844	0.453586	0.453586		0.3738	1264.68	96.3221	1168.36	192.644	1361	0.141546	0.609762
		0.1124	2199	647	1552	1294	2846	0.454673	0.454514		0.3721	1265.37	96.6272	1168.75	193.254	1362	0.14189	0.610187
		0.1123	2200	647	1553	1294	2847	0.454514	0.454514		0.3718	1266.07	96.9325	1169.13	193.865	1363	0.142234	0.61061
		0.1122	2200	648	1552	1296	2848	0.455056	0.455056		0.3712	1266.76	97.238	1169.52	194.476	1364	0.142578	0.611031
		0.1121	2201	649	1552	1298	2850	0.455439	0.455439		0.368	1267.46	97.5438	1169.91	195.088	1365	0.142921	0.61145
		0.1119	2201	652	1549	1304	2853	0.457063	0.456743		0.3669	1268.15	97.8497	1170.3	195.699	1366	0.143265	0.611868
		0.1115	2203	652	1551	1304	2855	0.456743	0.456743		0.3653	1268.84	98.1558	1170.69	196.312	1367	0.143608	0.612489
		0.1114	2205	655	1550	1310	2860	0.458042	0.457321		0.3653	1269.54	98.4622	1171.08	196.924	1368	0.143951	0.612489
		0.1113	2206	655	1551	1310	2861	0.457882	0.457321		0.3647	1270.23	98.7687	1171.46	197.537	1369	0.144293	0.613107
		0.1112	2206	656	1550	1312	2862	0.458421	0.457321		0.3636	1270.92	99.0755	1171.85	198.151	1370	0.144636	0.613516
		0.1111	2206	657	1549	1314	2863	0.458959	0.457321		0.3635	1271.62	99.3825	1172.24	198.765	1371	0.144978	0.613923
		0.111	2208	657	1551	1314	2865	0.458639	0.457321		0.3632	1272.31	99.6896	1172.62	199.379	1372	0.14532	0.614328
		0.1109	2210	657	1553	1314	2867	0.458319	0.457321		0.3631	1273	99.997	1173.01	199.994	1373	0.145662	0.614731
		0.1108	2213	657	1556	1314	2870	0.45784	0.457321		0.3625	1273.7	100.305	1173.39	200.609	1374	0.146004	0.615133
		0.1107	2215	657	1558	1314	2872	0.457521	0.457321		0.3624	1274.39	100.612	1173.78	201.225	1375	0.146345	0.615532
		0.1106	2216	657	1559	1314	2873	0.457362	0.457321		0.3611	1275.08	100.92	1174.16	201.841	1376	0.146686	0.61593
		0.1105	2216	658	1558	1316	2874	0.457898	0.457321		0.36	1275.77	101.228	1174.54	202.457	1377	0.147028	0.616523
		0.1104	2217	658	1559	1316	2875	0.457739	0.457321		0.36	1276.46	101.537	1174.93	203.074	1378	0.147368	0.616523
		0.1103	2218	659	1559	1318	2877	0.458116	0.457321		0.3591	1277.15	101.845	1175.31	203.691	1379	0.147709	0.617112
		0.1102	2220	659	1561	1318	2879	0.457798	0.457321		0.3586	1277.85	102.154	1175.69	204.308	1380	0.148049	0.617502
		0.1101	2221	659	1562	1318	2880	0.457639	0.457321		0.3574	1278.54	102.463	1176.07	204.926	1381	0.14839	0.617891
		0.11	2223	659	1564	1318	2882	0.457321	0.457321		0.3547	1279.23	102.772	1176.46	205.544	1382	0.14873	0.61847
		0.1099	2224	660	1564	1320	2884	0.457698	0.457698		0.3547	1279.92	103.082	1176.84	206.163	1383	0.149069	0.61847
		0.1098	2224	661	1563	1322	2885	0.458232	0.458232		0.3544	1280.61	103.391	1177.22	206.782	1384	0.149409	0.619237
		0.1096	2224	662	1562	1324	2886	0.458766	0.458506		0.3544	1281.3	103.701	1177.6	207.402	1385	0.149748	0.619237
		0.1094	2227	663	1564	1326	2890	0.458824	0.458506		0.3543	1281.99	104.011	1177.98	208.021	1386	0.150088	0.619808
		0.1093	2229	663	1566	1326	2892	0.458506	0.458506		0.3531	1282.68	104.321	1178.36	208.642	1387	0.150426	0.620186
		0.109	2230	664	1566	1328	2894	0.45888	0.458678		0.3507	1283.37	104.631	1178.74	209.262	1388	0.150765	0.620562
		0.1089	2231	665	1566	1330	2896	0.459254	0.458678		0.3506	1284.06	104.942	1179.12	209.883	1389	0.151104	0.620937
		0.1088	2233	666	1567	1332	2899	0.459469	0.458678		0.349	1284.75	105.252	1179.5	210.504	1390	0.151442	0.62131
		0.1087	2234	666	1568	1332	2900	0.45931	0.458678		0.348	1285.44	105.563	1179.87	211.126	1391	0.15178	0.621682
		0.1086	2236	666	1570	1332	2902	0.458994	0.458678		0.3479	1286.13	105.874	1180.25	211.748	1392	0.152118	0.622052
		0.1085	2237	666	1571	1332	2903	0.458836	0.458678		0.3469	1286.81	106.185	1180.63	212.371	1393	0.152455	0.62242
		0.1084	2238	666	1572	1332	2904	0.458678	0.458678		0.3447	1287.5	106.497	1181.01	212.993	1394	0.152793	0.622787
		0.1082	2238	667	1571	1334	2905	0.459208	0.459208		0.343	1288.19	106.808	1181.38	213.616	1395	0.15313	0.623152
		0.1081	2238	669	1569	1338	2907	0.460268	0.459952		0.3402	1288.88	107.12	1181.76	214.24	1396	0.153467	0.623516
		0.108	2239	669	1570	1338	2908	0.46011	0.459952		0.3399	1289.57	107.432	1182.14	214.864	1397	0.153804	0.623878
		0.1079	2240	669	1571	1338	2909	0.459952	0.459952		0.3395	1290.26	107.744	1182.51	215.488	1398	0.15414	0.624239
		0.1078	2241	670	1571	1340	2911	0.460323	0.460007		0.3392	1290.94	108.056	1182.89	216.113	1399	0.154477	0.624598
		0.1077	2242	670	1572	1340	2912	0.460165	0.460007		0.339	1291.63	108.369	1183.26	216.738	1400	0.154813	0.624955
		0.1076	2243	670	1573	1340	2913	0.460007	0.460007		0.3388	1292.32	108.681	1183.64	217.363	1401	0.155148	0.625311
		0.1075	2243	672	1571	1344	2915	0.461063	0.461063		0.3385	1293.01	108.994	1184.01	217.989	1402	0.155484	0.625666
		0.1074	2244	673	1571	1346	2917	0.461433	0.461433		0.3368	1293.69	109.307	1184.39	218.615	1403	0.155819	0.626019
		0.1073	2245	675	1570	1350	2920	0.462329	0.4618		0.3314	1294.38	109.62	1184.76	219.241	1404	0.156155	0.626371
		0.1072	2245	676	1569	1352	2921	0.462855	0.4618		0.331	1295.07	109.934	1185.13	219.868	1405	0.156489	0.626721
		0.1071	2247	677	1570	1354	2924	0.463064	0.4618		0.3305	1295.75	110.247	1185.51	220.495	1406	0.156824	0.62707
		0.1069	2248	677	1571	1354	2925	0.462906	0.4618		0.3294	1296.44	110.561	1185.88	221.122	1407	0.157159	0.627417
		0.1068	2250	677	1573	1354	2927	0.46259	0.4618		0.3288	1297.13	110.875	1186.25	221.75	1408	0.157493	0.627763
		0.1067	2252	677	1575	1354	2929	0.462274	0.4618		0.3277	1297.81	111.189	1186.62	222.378	1409	0.157827	0.628107
		0.1065	2254	677	1577	1354	2931	0.461958	0.4618		0.3251	1298.5	111.503	1186.99	223.007	1410	0.158161	0.628451
		0.1064	2254	678	1576	1356	2932	0.462483	0.4618		0.3244	1299.18	111.818	1187.36	223.635	1411	0.158494	0.628792
		0.1063	2256	678	1578	1356	2934	0.462168	0.4618		0.3226	1299.87	112.132	1187.74	224.264	1412	0.158828	0.629133
		0.1061	2258	678	1580	1356	2936	0.461853	0.4618		0.3216	1300.55	112.447	1188.11	224.894	1413	0.159161	0.629641
		0.106	2259	679	1580	1358	2938	0.462219	0.4618		0.3216	1301.24	112.762	1188.48	225.524	1414	0.159493	0.629641
		0.1059	2259	680	1579	1360	2939	0.462742	0.4618		0.321	1301.92	113.077	1188.85	226.154	1415	0.159826	0.630146
		0.1058	2261	680	1581	1360	2941	0.462428	0.4618		0.3203	1302.61	113.392	1189.22	226.784	1416	0.160158	0.630481
		0.1056	2263	680	1583	1360	2943	0.462113	0.4618		0.3199	1303.29	113.708	1189.58	227.415	1417	0.160491	0.630815
		0.1055	2265	680	1585	1360	2945	0.4618	0.4618		0.3188	1303.98	114.023	1189.95	228.046	1418	0.160823	0.631148
		0.1052	2266	682	1584	1364	2948	0.462687	0.462687		0.3169	1304.66	114.339	1190.32	228.678	1419	0.161154	0.631479
		0.1051	2267	685	1582	1370	2952	0.464092	0.463514		0.3163	1305.35	114.655	1190.69	229.31	1420	0.161486	0.631809
		0.105	2269	685	1584	1370	2954	0.463778	0.463514		0.3156	1306.03	114.971	1191.06	229.942	1421	0.161817	0.632138
		0.1049	2271	686	1585	1372	2957	0.463984	0.463514		0.3147	1306.71	115.287	1191.43	230.574	1422	0.162148	0.632465
		0.1046	2272	686	1586	1372	2958	0.463827	0.463514		0.3126	1307.4	115.603	1191.79	231.207	1423	0.162479	0.632792
		0.1044	2274	686	1588	1372	2960	0.463514	0.463514		0.3122	1308.08	115.92	1192.16	231.84	1424	0.162809	0.633117
		0.1043	2274	687	1587	1374	2961	0.464032	0.463876		0.3116	1308.76	116.237	1192.53	232.474	1425	0.163139	0.63344
		0.1041	2275	687	1588	1374	2962	0.463876	0.463876		0.3102	1309.45	116.554	1192.89	233.107	1426	0.163469	0.633763
		0.1039	2275	688	1587	1376	2963	0.464394	0.464394		0.31	1310.13	116.871	1193.26	233.741	1427	0.163799	0.634085
		0.1038	2277	691	1586	1382	2968	0.465633	0.46532		0.3077	1310.81	117.188	1193.62	234.376	1428	0.164129	0.634405
		0.1036	2279	691	1588	1382	2970	0.46532	0.46532		0.3069	1311.49	117.505	1193.99	235.011	1429	0.164458	0.634724
		0.1034	2280	692	1588	1384	2972	0.46568	0.465413		0.3062	1312.18	117.823	1194.35	235.646	1430	0.164787	0.635042
		0.1033	2281	692	1589	1384	2973	0.465523	0.465413		0.3058	1312.86	118.14	1194.72	236.281	1431	0.165116	0.635359
		0.1032	2281	693	1588	1386	2974	0.466039	0.465413		0.3054	1313.54	118.458	1195.08	236.917	1432	0.165445	0.635832
		0.1031	2282	693	1589	1386	2975	0.465882	0.465413		0.3054	1314.22	118.776	1195.45	237.553	1433	0.165773	0.635832
		0.103	2284	693	1591	1386	2977	0.465569	0.465413		0.3046	1314.91	119.094	1195.81	238.189	1434	0.166101	0.636302
		0.1029	2285	693	1592	1386	2978	0.465413	0.465413		0.3025	1315.59	119.413	1196.17	238.826	1435	0.166429	0.636615
		0.1028	2285	694	1591	1388	2979	0.465928	0.465818		0.3009	1316.27	119.731	1196.54	239.462	1436	0.166757	0.636926
		0.1025	2287	695	1592	1390	2982	0.46613	0.465818		0.3008	1316.95	120.05	1196.9	240.1	1437	0.167084	0.637236
		0.1024	2289	695	1594	1390	2984	0.465818	0.465818		0.3004	1317.63	120.369	1197.26	240.737	1438	0.167411	0.637545
		0.1023	2289	696	1593	1392	2985	0.466332	0.466332		0.3002	1318.31	120.688	1197.62	241.375	1439	0.167738	0.637853
		0.1022	2290	697	1593	1394	2987	0.466689	0.466689		0.2995	1318.99	121.007	1197.99	242.013	1440	0.168065	0.638313
		0.1021	2290	698	1592	1396	2988	0.467202	0.466866		0.2995	1319.67	121.326	1198.35	242.652	1441	0.168391	0.638313
		0.102	2292	699	1593	1398	2991	0.467402	0.466866		0.299	1320.35	121.645	1198.71	243.29	1442	0.168717	0.638922
		0.1018	2293	699	1594	1398	2992	0.467246	0.466866		0.299	1321.04	121.965	1199.07	243.93	1443	0.169043	0.638922
		0.1016	2297	700	1597	1400	2997	0.467134	0.466866		0.2979	1321.72	122.284	1199.43	244.569	1444	0.169369	0.639377
		0.1015	2298	700	1598	1400	2998	0.466978	0.466866		0.2978	1322.4	122.604	1199.79	245.209	1445	0.169695	0.639678
		0.1013	2298	701	1597	1402	2999	0.467489	0.466866		0.2971	1323.08	122.924	1200.15	245.849	1446	0.17002	0.639979
		0.1011	2299	701	1598	1402	3000	0.467333	0.466866		0.2965	1323.76	123.244	1200.51	246.489	1447	0.170345	0.640279
		0.101	2301	701	1600	1402	3002	0.467022	0.466866		0.2962	1324.44	123.565	1200.87	247.129	1448	0.170669	0.640577
		0.1009	2302	701	1601	1402	3003	0.466866	0.466866		0.2942	1325.11	123.885	1201.23	247.77	1449	0.170994	0.640875
		0.1006	2302	702	1600	1404	3004	0.467377	0.467066		0.2941	1325.79	124.206	1201.59	248.411	1450	0.171318	0.641172
		0.1005	2304	702	1602	1404	3006	0.467066	0.467066		0.2918	1326.47	124.526	1201.95	249.053	1451	0.171642	0.641468
		0.1004	2307	704	1603	1408	3011	0.467619	0.467463		0.2909	1327.15	124.847	1202.31	249.695	1452	0.171966	0.641909
		0.1003	2308	704	1604	1408	3012	0.467463	0.467463		0.2909	1327.83	125.168	1202.66	250.337	1453	0.17229	0.641909
		0.1002	2309	705	1604	1410	3014	0.467817	0.467817		0.2906	1328.51	125.49	1203.02	250.979	1454	0.172613	0.642349
		0.1001	2309	706	1603	1412	3015	0.468325	0.468325		0.2895	1329.19	125.811	1203.38	251.622	1455	0.172936	0.642641
		0.09993	2309	707	1602	1414	3016	0.468833	0.468367		0.2892	1329.87	126.132	1203.74	252.265	1456	0.173259	0.642932
		0.09992	2310	707	1603	1414	3017	0.468677	0.468367		0.287	1330.55	126.454	1204.09	252.908	1457	0.173581	0.643222
		0.09987	2311	707	1604	1414	3018	0.468522	0.468367		0.2866	1331.22	126.776	1204.45	253.551	1458	0.173904	0.643511
		0.09976	2312	707	1605	1414	3019	0.468367	0.468367		0.2864	1331.9	127.098	1204.8	254.195	1459	0.174226	0.643799
		0.09972	2312	708	1604	1416	3020	0.468874	0.468874		0.2861	1332.58	127.42	1205.16	254.839	1460	0.174547	0.644087
		0.09971	2312	709	1603	1418	3021	0.469381	0.469226		0.2859	1333.26	127.742	1205.52	255.484	1461	0.174869	0.644373
		0.09965	2313	709	1604	1418	3022	0.469226	0.469226		0.2858	1333.94	128.064	1205.87	256.128	1462	0.17519	0.644801
		0.09962	2313	710	1603	1420	3023	0.469732	0.469577		0.2858	1334.61	128.387	1206.23	256.773	1463	0.175511	0.644801
		0.09953	2314	710	1604	1420	3024	0.469577	0.469577		0.2857	1335.29	128.709	1206.58	257.419	1464	0.175832	0.645227
		0.09941	2314	711	1603	1422	3025	0.470083	0.470083		0.2844	1335.97	129.032	1206.94	258.064	1465	0.176153	0.64551
		0.09938	2314	712	1602	1424	3026	0.470588	0.470433		0.284	1336.65	129.355	1207.29	258.71	1466	0.176473	0.645792
		0.09937	2315	712	1603	1424	3027	0.470433	0.470433		0.2832	1337.32	129.678	1207.64	259.356	1467	0.176793	0.646074
		0.09932	2315	713	1602	1426	3028	0.470938	0.470782		0.2822	1338	130.001	1208	260.002	1468	0.177113	0.646354
		0.09919	2316	713	1603	1426	3029	0.470782	0.470782		0.282	1338.68	130.324	1208.35	260.649	1469	0.177433	0.646634
		0.09918	2316	714	1602	1428	3030	0.471287	0.471287		0.2812	1339.35	130.648	1208.7	261.296	1470	0.177752	0.646912
		0.09909	2316	715	1601	1430	3031	0.471791	0.471325		0.2805	1340.03	130.971	1209.06	261.943	1471	0.178071	0.64719
		0.09895	2317	715	1602	1430	3032	0.471636	0.471325		0.2804	1340.7	131.295	1209.41	262.59	1472	0.17839	0.647467
		0.09889	2318	715	1603	1430	3033	0.47148	0.471325		0.28	1341.38	131.619	1209.76	263.238	1473	0.178709	0.647744
		0.09888	2319	715	1604	1430	3034	0.471325	0.471325		0.2795	1342.06	131.943	1210.11	263.886	1474	0.179027	0.648019
		0.09886	2319	716	1603	1432	3035	0.471829	0.471518		0.2792	1342.73	132.267	1210.47	264.534	1475	0.179345	0.648294
		0.09859	2320	716	1604	1432	3036	0.471673	0.471518		0.2767	1343.41	132.592	1210.82	265.183	1476	0.179663	0.648568
[truncated: 3,446 more rows]

## Sheet: Spectral Level Data
Spectral Level Data		Confidence Threshold	Forward	Reverse	Correct	Incorrect	Total	Global FDR	q-value		Fit Confidence Threshold	Fit Forward	Fit Reverse	Fit Correct	Fit Incorrect	Fit Total	Fit Global FDR	Fit Local FDR
[truncated: 11,775 more rows]

[truncated: 5 more sheets: Search Summary, Single Results Table, Distinct Peptide FDR Summary, PDST Controls, Protein Summary]
